# Supplementary material for: High-throughput generation and comparison of genome-scale metabolic models reveal strain-specific metabolic diversity in 439 Lactococcus strains
Source: mSystems. 2026 Mar 30;11(4):e01517-25. doi: 10.1128/msystems.01517-25 (PMC13098203; doi:10.1128/msystems.01517-25)
Supplement: Supplemental Tables — Tables S1-S11. [file msystems.01517-25-s0005.xlsx]

## Sheet: Table S1
	species	cdhit_cluster_group	subspecies	species_ind	strain	source_category	source	model_id	assembly_accession	ftp_path	asm_name
GCA_000006865	Lactococcus lactis	Lactococcus lactis	lactis	NCBI Lactococcus lactis	strain: IL1403	dairy	AE005176	GCA_000006865	GCA_000006865.1	https://ftp.ncbi.nlm.nih.gov/genomes/all/GCA/000/006/865/GCA_000006865.1_ASM686v1	ASM686v1
GCA_000025045	Lactococcus lactis	Lactococcus lactis	lactis	NCBI Lactococcus lactis	strain: KF147	plant	sprouts, CP001834, mung bean	GCA_000025045	GCA_000025045.1	https://ftp.ncbi.nlm.nih.gov/genomes/all/GCA/000/025/045/GCA_000025045.1_ASM2504v1	ASM2504+K3:L31
GCA_000192705	Lactococcus lactis	Lactococcus lactis	lactis	NCBI Lactococcus lactis	strain: CV56	mamal_other	vagina of healthy women, CP002365, Homo sapiens	GCA_000192705	GCA_000192705.1	https://ftp.ncbi.nlm.nih.gov/genomes/all/GCA/000/192/705/GCA_000192705.1_ASM19270v1	ASM19270v1
GCA_000284735	Lactococcus lactis	Lactococcus lactis	lactis	NCBI Lactococcus lactis	strain: CNCM I-1631	unknown	AGHX	GCA_000284735	GCA_000284735.1	https://ftp.ncbi.nlm.nih.gov/genomes/all/GCA/000/284/735/GCA_000284735.1_ASM28473v1	ASM28473v1
GCA_000344575	Lactococcus lactis	Lactococcus lactis	lactis	NCBI Lactococcus lactis	strain: IO-1	unknown	unknown	GCA_000344575	GCA_000344575.1	https://ftp.ncbi.nlm.nih.gov/genomes/all/GCA/000/344/575/GCA_000344575.1_ASM34457v1	ASM34457v1
GCA_000348965	Lactococcus lactis	Lactococcus lactis	lactis	NCBI Lactococcus lactis	strain: YF11	dairy	dairy, APAV	GCA_000348965	GCA_000348965.1	https://ftp.ncbi.nlm.nih.gov/genomes/all/GCA/000/348/965/GCA_000348965.1_YF11_v1	YF11_v1
GCA_000442845	Lactococcus lactis	Lactococcus lactis	lactis	NCBI Lactococcus lactis	strain: A12	unknown	ERS610743	GCA_000442845	GCA_000442845.1	https://ftp.ncbi.nlm.nih.gov/genomes/all/GCA/000/442/845/GCA_000442845.1_LLA12V1	LLA12V1
GCA_000447905	Lactococcus lactis	Lactococcus lactis	lactis bv. diacetylactis	NCBI Lactococcus lactis	strain: TIFN2	dairy	propagated starter culture used in cheese manufacturing, ATBF	GCA_000447905	GCA_000447905.1	https://ftp.ncbi.nlm.nih.gov/genomes/all/GCA/000/447/905/GCA_000447905.1_LLDT2.01	LLDT2.01
GCA_000447985	Lactococcus lactis	Lactococcus lactis	lactis bv. diacetylactis	NCBI Lactococcus lactis	strain: TIFN4	dairy	propagated starter culture used in cheese manufacturing, ATBD	GCA_000447985	GCA_000447985.1	https://ftp.ncbi.nlm.nih.gov/genomes/all/GCA/000/447/985/GCA_000447985.1_LLDT4.01	LLDT4.01
GCA_000478255	Lactococcus lactis	Lactococcus lactis	lactis	NCBI Lactococcus lactis	strain: NCDO 2118	plant	frozen peas, ASAE	GCA_000478255	GCA_000478255.2	https://ftp.ncbi.nlm.nih.gov/genomes/all/GCA/000/478/255/GCA_000478255.2_ASM47825v2	ASM47825v2
GCA_000479375	Lactococcus lactis	Lactococcus lactis	lactis	NCBI Lactococcus lactis	strain: KLDS 4.0325	dairy	home-made koumiss, CP006766	GCA_000479375	GCA_000479375.3	https://ftp.ncbi.nlm.nih.gov/genomes/all/GCA/000/479/375/GCA_000479375.3_ASM47937v3	ASM47937v3
GCA_000488975	Lactococcus lactis	Lactococcus lactis	lactis bv. diacetylactis	NCBI Lactococcus lactis	strain: LD61	dairy	starter culture for dairy fermentation, Lactococcus lactis LD61	GCA_000488975	GCA_000488975.1	https://ftp.ncbi.nlm.nih.gov/genomes/all/GCA/000/488/975/GCA_000488975.1_LD61v1	LD61v1
GCA_000493355	Lactococcus lactis	Lactococcus lactis	lactis	NCBI Lactococcus lactis	strain: Dephy 1	unknown	ERS380054	GCA_000493355	GCA_000493355.1	https://ftp.ncbi.nlm.nih.gov/genomes/all/GCA/000/493/355/GCA_000493355.1_LL-D1-V1	LL-D1-V1
GCA_000615405	Lactococcus lactis	Lactococcus lactis	lactis	NCBI Lactococcus lactis	strain: JCM 5805	unknown	DRS002694	GCA_000615405	GCA_000615405.1	https://ftp.ncbi.nlm.nih.gov/genomes/all/GCA/000/615/405/GCA_000615405.1_ASM61540v1	ASM61540v1
GCA_000703145	Lactococcus lactis	Lactococcus lactis	lactis	NCBI Lactococcus lactis	strain: 511	gut	cow rumen, SRS1546709	GCA_000703145	GCA_000703145.1	https://ftp.ncbi.nlm.nih.gov/genomes/all/GCA/000/703/145/GCA_000703145.1_ASM70314v1	ASM70314v1
GCA_000721865	Lactococcus lactis	Lactococcus lactis	lactis bv. diacetylactis	NCBI Lactococcus lactis	strain: GL2	dairy	Dromedary milk, Lactococcus lactis subsp. lactis biovar. diacetylactis GL2	GCA_000721865	GCA_000721865.3	https://ftp.ncbi.nlm.nih.gov/genomes/all/GCA/000/721/865/GCA_000721865.3_ASM72186v3	ASM72186v3
GCA_000759595	Lactococcus lactis	Lactococcus lactis	lactis	NCBI Lactococcus lactis	strain: Bpl1	insect	wild flies, LlactisBpl1, Drosophila melanogaster	GCA_000759595	GCA_000759595.1	https://ftp.ncbi.nlm.nih.gov/genomes/all/GCA/000/759/595/GCA_000759595.1_ASM75959v1	ASM75959v1
GCA_000761115	Lactococcus lactis	Lactococcus lactis	lactis	NCBI Lactococcus lactis	strain: AI06	plant	Mesocarp of Euterpe oleracea, mesocarp, AI06, Euterpe oleracea	GCA_000761115	GCA_000761115.1	https://ftp.ncbi.nlm.nih.gov/genomes/all/GCA/000/761/115/GCA_000761115.1_ASM76111v1	ASM76111v1
GCA_000761565	Lactococcus lactis	Lactococcus lactis	lactis	NCBI Lactococcus lactis	strain: CECT 4433	dairy	cheese, Lactococcus lactis lactis CECT 4433	GCA_000761565	GCA_000761565.1	https://ftp.ncbi.nlm.nih.gov/genomes/all/GCA/000/761/565/GCA_000761565.1_ASM76156v1	ASM76156v1
GCA_000786755	Lactococcus lactis	Lactococcus lactis	lactis	NCBI Lactococcus lactis	strain: 1AA59	dairy	artisanal cheese, AZQT	GCA_000786755	GCA_000786755.1	https://ftp.ncbi.nlm.nih.gov/genomes/all/GCA/000/786/755/GCA_000786755.1_Llactis1AA59	Llactis1AA59
GCA_000807375	Lactococcus lactis	Lactococcus lactis	lactis	NCBI Lactococcus lactis	strain: S0	dairy	fresh raw milk, fresh raw milk	GCA_000807375	GCA_000807375.1	https://ftp.ncbi.nlm.nih.gov/genomes/all/GCA/000/807/375/GCA_000807375.1_ASM80737v1	ASM80737v1
GCA_000835975	Lactococcus lactis	Lactococcus lactis	lactis	NCBI Lactococcus lactis	strain: JCM 5805	unknown	unknown	GCA_000835975	GCA_000835975.1	https://ftp.ncbi.nlm.nih.gov/genomes/all/GCA/000/835/975/GCA_000835975.1_ASM83597v1	ASM83597v1
GCA_001017475	Lactococcus lactis	Lactococcus lactis	lactis	NCBI Lactococcus lactis	strain: DPC6853	plant	corn, DPC6853	GCA_001017475	GCA_001017475.1	https://ftp.ncbi.nlm.nih.gov/genomes/all/GCA/001/017/475/GCA_001017475.1_ASM101747v1	ASM101747v1
GCA_001311315	Lactococcus lactis	Lactococcus lactis	lactis	NCBI Lactococcus lactis	strain: JCM 7638	unknown	bacteria	GCA_001311315	GCA_001311315.1	https://ftp.ncbi.nlm.nih.gov/genomes/all/GCA/001/311/315/GCA_001311315.1_ASM131131v1	ASM131131v1
GCA_001437565	Lactococcus lactis	Lactococcus lactis	lactis	NCBI Lactococcus lactis	strain: LMG 7760	unknown	LMG_7760	GCA_001437565	GCA_001437565.1	https://ftp.ncbi.nlm.nih.gov/genomes/all/GCA/001/437/565/GCA_001437565.1_ASM143756v1	ASM143756v1
GCA_001455265	Lactococcus lactis	Lactococcus lactis	lactis bv. diacetylactis	NCBI Lactococcus lactis	strain: CRL264	dairy	cheese, Lactococcus lactis subsp. lactis bv. diacetylactis CRL264	GCA_001455265	GCA_001455265.1	https://ftp.ncbi.nlm.nih.gov/genomes/all/GCA/001/455/265/GCA_001455265.1_ASM145526v1	ASM145526v1
GCA_001456385	Lactococcus lactis	Lactococcus lactis	lactis	NCBI Lactococcus lactis	strain: ATCC 19435	dairy	Dairy starter, ATCC19435	GCA_001456385	GCA_001456385.1	https://ftp.ncbi.nlm.nih.gov/genomes/all/GCA/001/456/385/GCA_001456385.1_ASM145638v1	ASM145638v1
GCA_001456455	Lactococcus lactis	Lactococcus lactis	lactis	NCBI Lactococcus lactis	strain: E34	plant	Silage, E34	GCA_001456455	GCA_001456455.1	https://ftp.ncbi.nlm.nih.gov/genomes/all/GCA/001/456/455/GCA_001456455.1_ASM145645v1	ASM145645v1
GCA_001456475	Lactococcus lactis	Lactococcus lactis	lactis	NCBI Lactococcus lactis	strain: K231	plant	White kimchii, K231	GCA_001456475	GCA_001456475.1	https://ftp.ncbi.nlm.nih.gov/genomes/all/GCA/001/456/475/GCA_001456475.1_ASM145647v1	ASM145647v1
GCA_001456495	Lactococcus lactis	Lactococcus lactis	lactis	NCBI Lactococcus lactis	strain: KF7	plant	Alfalfa sprouts, KF7	GCA_001456495	GCA_001456495.1	https://ftp.ncbi.nlm.nih.gov/genomes/all/GCA/001/456/495/GCA_001456495.1_ASM145649v1	ASM145649v1
GCA_001456505	Lactococcus lactis	Lactococcus lactis	lactis	NCBI Lactococcus lactis	strain: KF24	plant	Alfalfa sprouts, KF24	GCA_001456505	GCA_001456505.1	https://ftp.ncbi.nlm.nih.gov/genomes/all/GCA/001/456/505/GCA_001456505.1_ASM145650v1	ASM145650v1
GCA_001456525	Lactococcus lactis	Lactococcus lactis	lactis	NCBI Lactococcus lactis	strain: K337	plant	White kimchii, K337	GCA_001456525	GCA_001456525.1	https://ftp.ncbi.nlm.nih.gov/genomes/all/GCA/001/456/525/GCA_001456525.1_ASM145652v1	ASM145652v1
GCA_001456545	Lactococcus lactis	Lactococcus lactis	lactis	NCBI Lactococcus lactis	strain: KF67	plant	Grapefruit juice, KF67	GCA_001456545	GCA_001456545.1	https://ftp.ncbi.nlm.nih.gov/genomes/all/GCA/001/456/545/GCA_001456545.1_ASM145654v1	ASM145654v1
GCA_001456575	Lactococcus lactis	Lactococcus lactis	lactis	NCBI Lactococcus lactis	strain: KF146	plant	Alfalfa and radish sprouts, KF146	GCA_001456575	GCA_001456575.1	https://ftp.ncbi.nlm.nih.gov/genomes/all/GCA/001/456/575/GCA_001456575.1_ASM145657v1	ASM145657v1
GCA_001456595	Lactococcus lactis	Lactococcus lactis	lactis	NCBI Lactococcus lactis	strain: KF196	plant	Japanese kaiwere shoots, KF196	GCA_001456595	GCA_001456595.1	https://ftp.ncbi.nlm.nih.gov/genomes/all/GCA/001/456/595/GCA_001456595.1_ASM145659v1	ASM145659v1
GCA_001456615	Lactococcus lactis	Lactococcus lactis	lactis	NCBI Lactococcus lactis	strain: KF282	plant	Mustard and cress, KF282	GCA_001456615	GCA_001456615.1	https://ftp.ncbi.nlm.nih.gov/genomes/all/GCA/001/456/615/GCA_001456615.1_ASM145661v1	ASM145661v1
GCA_001456625	Lactococcus lactis	Lactococcus lactis	lactis	NCBI Lactococcus lactis	strain: LMG8520	insect	Leaf hopper, LMG8520	GCA_001456625	GCA_001456625.1	https://ftp.ncbi.nlm.nih.gov/genomes/all/GCA/001/456/625/GCA_001456625.1_ASM145662v1	ASM145662v1
GCA_001456655	Lactococcus lactis	Lactococcus lactis	lactis	NCBI Lactococcus lactis	strain: LMG8526	plant	Chinese radish seeds, LMG8526	GCA_001456655	GCA_001456655.1	https://ftp.ncbi.nlm.nih.gov/genomes/all/GCA/001/456/655/GCA_001456655.1_ASM145665v1	ASM145665v1
GCA_001456675	Lactococcus lactis	Lactococcus lactis	lactis	NCBI Lactococcus lactis	strain: LMG9446	plant	Frozen peas, LMG9446	GCA_001456675	GCA_001456675.1	https://ftp.ncbi.nlm.nih.gov/genomes/all/GCA/001/456/675/GCA_001456675.1_ASM145667v1	ASM145667v1
GCA_001456685	Lactococcus lactis	Lactococcus lactis	lactis	NCBI Lactococcus lactis	strain: LMG9447	plant	Frozen peas, LMG9449	GCA_001456685	GCA_001456685.1	https://ftp.ncbi.nlm.nih.gov/genomes/all/GCA/001/456/685/GCA_001456685.1_ASM145668v1	ASM145668v1
GCA_001456695	Lactococcus lactis	Lactococcus lactis	lactis	NCBI Lactococcus lactis	strain: LMG14418	dairy	bovine milk, LMG14418	GCA_001456695	GCA_001456695.1	https://ftp.ncbi.nlm.nih.gov/genomes/all/GCA/001/456/695/GCA_001456695.1_ASM145669v1	ASM145669v1
GCA_001456725	Lactococcus lactis	Lactococcus lactis	lactis	NCBI Lactococcus lactis	strain: KF134	plant	Alfalfa and radish sprouts, KF134	GCA_001456725	GCA_001456725.1	https://ftp.ncbi.nlm.nih.gov/genomes/all/GCA/001/456/725/GCA_001456725.1_ASM145672v1	ASM145672v1
GCA_001456755	Lactococcus lactis	Lactococcus lactis	lactis	NCBI Lactococcus lactis	strain: KF201	plant	Sliced mixed vegetables, KF201	GCA_001456755	GCA_001456755.1	https://ftp.ncbi.nlm.nih.gov/genomes/all/GCA/001/456/755/GCA_001456755.1_ASM145675v1	ASM145675v1
GCA_001456775	Lactococcus lactis	Lactococcus lactis	lactis	NCBI Lactococcus lactis	strain: Li-1	plant	Grass, Li-1	GCA_001456775	GCA_001456775.1	https://ftp.ncbi.nlm.nih.gov/genomes/all/GCA/001/456/775/GCA_001456775.1_ASM145677v1	ASM145677v1
GCA_001456785	Lactococcus lactis	Lactococcus lactis	lactis	NCBI Lactococcus lactis	strain: M20	soil	soil, M20	GCA_001456785	GCA_001456785.1	https://ftp.ncbi.nlm.nih.gov/genomes/all/GCA/001/456/785/GCA_001456785.1_ASM145678v1	ASM145678v1
GCA_001456795	Lactococcus lactis	Lactococcus lactis	lactis	NCBI Lactococcus lactis	strain: ML8	dairy	Dairy starter, ML8	GCA_001456795	GCA_001456795.1	https://ftp.ncbi.nlm.nih.gov/genomes/all/GCA/001/456/795/GCA_001456795.1_ASM145679v1	ASM145679v1
GCA_001456835	Lactococcus lactis	Lactococcus lactis	lactis	NCBI Lactococcus lactis	strain: N42	plant	Soil and grass, N42	GCA_001456835	GCA_001456835.1	https://ftp.ncbi.nlm.nih.gov/genomes/all/GCA/001/456/835/GCA_001456835.1_ASM145683v1	ASM145683v1
GCA_001456855	Lactococcus lactis	Lactococcus lactis	lactis	NCBI Lactococcus lactis	strain: UC317	dairy	Dairy starter, UC317	GCA_001456855	GCA_001456855.1	https://ftp.ncbi.nlm.nih.gov/genomes/all/GCA/001/456/855/GCA_001456855.1_ASM145685v1	ASM145685v1
GCA_001456865	Lactococcus lactis	Lactococcus lactis	lactis	NCBI Lactococcus lactis	strain: NCDO895	dairy	Dairy starter, NCDO895	GCA_001456865	GCA_001456865.1	https://ftp.ncbi.nlm.nih.gov/genomes/all/GCA/001/456/865/GCA_001456865.1_ASM145686v1	ASM145686v1
GCA_001514475	Lactococcus lactis	Lactococcus lactis	lactis	NCBI Lactococcus lactis	strain: NBRC 100933	unknown	unknown	GCA_001514475	GCA_001514475.1	https://ftp.ncbi.nlm.nih.gov/genomes/all/GCA/001/514/475/GCA_001514475.1_ASM151447v1	ASM151447v1
GCA_001540895	Lactococcus lactis	Lactococcus lactis	lactis	NCBI Lactococcus lactis	strain: Ll1596	mamal_other	teat canal, R6, bovine	GCA_001540895	GCA_001540895.1	https://ftp.ncbi.nlm.nih.gov/genomes/all/GCA/001/540/895/GCA_001540895.1_ASM154089v1	ASM154089v1
GCA_001591725	Lactococcus lactis	Lactococcus lactis	hordniae	NCBI Lactococcus lactis	strain: NBRC 100931	unknown	unknown	GCA_001591725	GCA_001591725.1	https://ftp.ncbi.nlm.nih.gov/genomes/all/GCA/001/591/725/GCA_001591725.1_ASM159172v1	ASM159172v1
GCA_001622235	Lactococcus lactis	Lactococcus lactis	lactis bv. diacetylactis	NCBI Lactococcus lactis	strain: DRA4	dairy	Dairy starter, DRA4	GCA_001622235	GCA_001622235.1	https://ftp.ncbi.nlm.nih.gov/genomes/all/GCA/001/622/235/GCA_001622235.1_ASM162223v1	ASM162223v1
GCA_001645365	Lactococcus lactis	Lactococcus cremoris	lactis	NCBI Lactococcus lactis	strain: WG2	dairy	cheese, WG2	GCA_001645365	GCA_001645365.1	https://ftp.ncbi.nlm.nih.gov/genomes/all/GCA/001/645/365/GCA_001645365.1_WG2	WG2
GCA_001672265	Lactococcus lactis	Lactococcus lactis	lactis	NCBI Lactococcus lactis	strain: RTB018	fish	intestinal content of rainbow trout reared in Puerto Montt, RTB018, Oncorhynchus mykiss	GCA_001672265	GCA_001672265.1	https://ftp.ncbi.nlm.nih.gov/genomes/all/GCA/001/672/265/GCA_001672265.1_Llactis1.0	Llactis1.0
GCA_001984785	Lactococcus lactis	Lactococcus lactis	lactis	NCBI Lactococcus lactis	strain: LMG 19460	dairy	starter culture, LMG19460	GCA_001984785	GCA_001984785.1	https://ftp.ncbi.nlm.nih.gov/genomes/all/GCA/001/984/785/GCA_001984785.1_ASM198478v1	ASM198478v1
GCA_002078395	Lactococcus lactis	Lactococcus lactis	lactis	NCBI Lactococcus lactis	strain: 184	dairy	Dairy fermentation, LL184	GCA_002078395	GCA_002078395.2	https://ftp.ncbi.nlm.nih.gov/genomes/all/GCA/002/078/395/GCA_002078395.2_ASM207839v2	ASM207839v2
GCA_002078415	Lactococcus lactis	Lactococcus lactis	lactis	NCBI Lactococcus lactis	strain: 229	dairy	Dairy fermentation, LL229	GCA_002078415	GCA_002078415.1	https://ftp.ncbi.nlm.nih.gov/genomes/all/GCA/002/078/415/GCA_002078415.1_ASM207841v1	ASM207841v1
GCA_002078435	Lactococcus lactis	Lactococcus lactis	lactis	NCBI Lactococcus lactis	strain: 275	dairy	Dairy fermentation, LL275	GCA_002078435	GCA_002078435.1	https://ftp.ncbi.nlm.nih.gov/genomes/all/GCA/002/078/435/GCA_002078435.1_ASM207843v1	ASM207843v1
GCA_002078455	Lactococcus lactis	Lactococcus lactis	lactis	NCBI Lactococcus lactis	strain: C10	dairy	Dairy fermentation, LLC10	GCA_002078455	GCA_002078455.2	https://ftp.ncbi.nlm.nih.gov/genomes/all/GCA/002/078/455/GCA_002078455.2_ASM207845v2	ASM207845v2
GCA_002078475	Lactococcus lactis	Lactococcus lactis	lactis	NCBI Lactococcus lactis	strain: UC11	meat	Fermented Meat Product, LLUC11	GCA_002078475	GCA_002078475.3	https://ftp.ncbi.nlm.nih.gov/genomes/all/GCA/002/078/475/GCA_002078475.3_ASM207847v3	ASM207847v3
GCA_002078495	Lactococcus lactis	Lactococcus lactis	lactis	NCBI Lactococcus lactis	strain: UC063	dairy	Dairy fermentation, LLUC063	GCA_002078495	GCA_002078495.1	https://ftp.ncbi.nlm.nih.gov/genomes/all/GCA/002/078/495/GCA_002078495.1_ASM207849v1	ASM207849v1
GCA_002078615	Lactococcus lactis	Lactococcus lactis	lactis	NCBI Lactococcus lactis	strain: UC77	dairy	Dairy fermentation, LLUC77	GCA_002078615	GCA_002078615.2	https://ftp.ncbi.nlm.nih.gov/genomes/all/GCA/002/078/615/GCA_002078615.2_ASM207861v2	ASM207861v2
GCA_002078855	Lactococcus lactis	Lactococcus lactis	lactis	NCBI Lactococcus lactis	strain: UL8	dairy	Dairy fermentation, LLUL8	GCA_002078855	GCA_002078855.1	https://ftp.ncbi.nlm.nih.gov/genomes/all/GCA/002/078/855/GCA_002078855.1_ASM207885v1	ASM207885v1
GCA_002078975	Lactococcus lactis	Lactococcus lactis	lactis	NCBI Lactococcus lactis	strain: UC06	dairy	Dairy fermentation, LLUC06	GCA_002078975	GCA_002078975.2	https://ftp.ncbi.nlm.nih.gov/genomes/all/GCA/002/078/975/GCA_002078975.2_ASM207897v2	ASM207897v2
GCA_002078995	Lactococcus lactis	Lactococcus lactis	lactis	NCBI Lactococcus lactis	strain: UC08	meat	Fermented Meat Product, LLUC08	GCA_002078995	GCA_002078995.2	https://ftp.ncbi.nlm.nih.gov/genomes/all/GCA/002/078/995/GCA_002078995.2_ASM207899v2	ASM207899v2
GCA_002115705	Lactococcus lactis	Lactococcus lactis	lactis	NCBI Lactococcus lactis	strain: DmW198	insect	whole body fruit fly from household kitchen, ENVO_01000933, whole body homoegenate, DmW198, fruit fly	GCA_002115705	GCA_002115705.1	https://ftp.ncbi.nlm.nih.gov/genomes/all/GCA/002/115/705/GCA_002115705.1_ASM211570v1	ASM211570v1
GCA_002148215	Lactococcus lactis	Lactococcus lactis	lactis bv. diacetylactis	NCBI Lactococcus lactis	strain: FM03	dairy	10 weeks old Samso 45+ cheese, FM03	GCA_002148215	GCA_002148215.1	https://ftp.ncbi.nlm.nih.gov/genomes/all/GCA/002/148/215/GCA_002148215.1_ASM214821v1	ASM214821v1
GCA_002276665	Lactococcus lactis	Lactococcus lactis	lactis	NCBI Lactococcus lactis	strain: OG2	dairy	kefir, 261 - L.lactis	GCA_002276665	GCA_002276665.1	https://ftp.ncbi.nlm.nih.gov/genomes/all/GCA/002/276/665/GCA_002276665.1_ASM227666v1	ASM227666v1
GCA_002276835	Lactococcus lactis	Lactococcus lactis	lactis	NCBI Lactococcus lactis	strain: KR	dairy	kefir, 352 - L.lactis	GCA_002276835	GCA_002276835.1	https://ftp.ncbi.nlm.nih.gov/genomes/all/GCA/002/276/835/GCA_002276835.1_ASM227683v1	ASM227683v1
GCA_002277015	Lactococcus lactis	Lactococcus lactis	lactis	NCBI Lactococcus lactis	strain: Olga-2	dairy	kefir, 150 - L.lactis	GCA_002277015	GCA_002277015.1	https://ftp.ncbi.nlm.nih.gov/genomes/all/GCA/002/277/015/GCA_002277015.1_ASM227701v1	ASM227701v1
GCA_002322075	Lactococcus lactis	Lactococcus lactis	lactis	NCBI Lactococcus lactis	isolate: UBA1590	soil	metal, Lactococcus lactis UBA1590, terrestrial metagenome	GCA_002322075	GCA_002322075.1	https://ftp.ncbi.nlm.nih.gov/genomes/all/GCA/002/322/075/GCA_002322075.1_ASM232207v1	ASM232207v1
GCA_002408325	Lactococcus lactis	Lactococcus lactis	lactis	NCBI Lactococcus lactis	isolate: UBA5306	soil	metal, Lactococcus lactis UBA5306, terrestrial metagenome	GCA_002408325	GCA_002408325.1	https://ftp.ncbi.nlm.nih.gov/genomes/all/GCA/002/408/325/GCA_002408325.1_ASM240832v1	ASM240832v1
GCA_002416215	Lactococcus lactis	Lactococcus lactis	lactis	NCBI Lactococcus lactis	isolate: UBA5031	soil	wood, Lactococcus lactis UBA5031, terrestrial metagenome	GCA_002416215	GCA_002416215.1	https://ftp.ncbi.nlm.nih.gov/genomes/all/GCA/002/416/215/GCA_002416215.1_ASM241621v1	ASM241621v1
GCA_002428135	Lactococcus lactis	Lactococcus lactis	lactis	NCBI Lactococcus lactis	isolate: UBA6009	soil	metal/plastic, Lactococcus lactis UBA6009, terrestrial metagenome	GCA_002428135	GCA_002428135.1	https://ftp.ncbi.nlm.nih.gov/genomes/all/GCA/002/428/135/GCA_002428135.1_ASM242813v1	ASM242813v1
GCA_002432465	Lactococcus lactis	Lactococcus lactis	lactis	NCBI Lactococcus lactis	isolate: UBA5876	soil	metal, Lactococcus lactis UBA5876, terrestrial metagenome	GCA_002432465	GCA_002432465.1	https://ftp.ncbi.nlm.nih.gov/genomes/all/GCA/002/432/465/GCA_002432465.1_ASM243246v1	ASM243246v1
GCA_002439375	Lactococcus lactis	Lactococcus lactis	lactis	NCBI Lactococcus lactis	isolate: UBA6292	soil	metal, Lactococcus lactis UBA6292, terrestrial metagenome	GCA_002439375	GCA_002439375.1	https://ftp.ncbi.nlm.nih.gov/genomes/all/GCA/002/439/375/GCA_002439375.1_ASM243937v1	ASM243937v1
GCA_002441785	Lactococcus lactis	Lactococcus lactis	hordniae	NCBI Lactococcus lactis	strain: DSM 20450	insect	DSM_20450, leafhopper	GCA_002441785	GCA_002441785.1	https://ftp.ncbi.nlm.nih.gov/genomes/all/GCA/002/441/785/GCA_002441785.1_ASM244178v1	ASM244178v1
GCA_002441815	Lactococcus lactis	Lactococcus lactis	lactis	NCBI Lactococcus lactis	strain: ATCC 19435	unknown	ATCC_19435	GCA_002441815	GCA_002441815.1	https://ftp.ncbi.nlm.nih.gov/genomes/all/GCA/002/441/815/GCA_002441815.1_ASM244181v1	ASM244181v1
GCA_002454435	Lactococcus lactis	Lactococcus lactis	lactis	NCBI Lactococcus lactis	isolate: UBA6708	soil	metal/plastic, Lactococcus lactis UBA6708, terrestrial metagenome	GCA_002454435	GCA_002454435.1	https://ftp.ncbi.nlm.nih.gov/genomes/all/GCA/002/454/435/GCA_002454435.1_ASM245443v1	ASM245443v1
GCA_002477395	Lactococcus lactis	Lactococcus lactis	lactis	NCBI Lactococcus lactis	isolate: UBA7457	soil	metal/plastic, Lactococcus lactis UBA7457, terrestrial metagenome	GCA_002477395	GCA_002477395.1	https://ftp.ncbi.nlm.nih.gov/genomes/all/GCA/002/477/395/GCA_002477395.1_ASM247739v1	ASM247739v1
GCA_002492875	Lactococcus lactis	Lactococcus lactis	lactis	NCBI Lactococcus lactis	isolate: UBA7040	soil	wood, Lactococcus lactis UBA7040, terrestrial metagenome	GCA_002492875	GCA_002492875.1	https://ftp.ncbi.nlm.nih.gov/genomes/all/GCA/002/492/875/GCA_002492875.1_ASM249287v1	ASM249287v1
GCA_002554775	Lactococcus lactis	Lactococcus lactis	lactis	NCBI Lactococcus lactis	strain: Olga1	dairy	kefir, 17-L.lactis	GCA_002554775	GCA_002554775.1	https://ftp.ncbi.nlm.nih.gov/genomes/all/GCA/002/554/775/GCA_002554775.1_ASM255477v1	ASM255477v1
GCA_002563455	Lactococcus lactis	Lactococcus lactis	lactis	NCBI Lactococcus lactis	strain: 417	plant	baby spinach, Lactococcus lactis 417	GCA_002563455	GCA_002563455.1	https://ftp.ncbi.nlm.nih.gov/genomes/all/GCA/002/563/455/GCA_002563455.1_ASM256345v1	ASM256345v1
GCA_002563475	Lactococcus lactis	Lactococcus lactis	lactis	NCBI Lactococcus lactis	strain: 537	plant	fresh herb, Lactococcus lactis 537	GCA_002563475	GCA_002563475.1	https://ftp.ncbi.nlm.nih.gov/genomes/all/GCA/002/563/475/GCA_002563475.1_ASM256347v1	ASM256347v1
GCA_002563535	Lactococcus lactis	Lactococcus lactis	lactis	NCBI Lactococcus lactis	strain: 38	plant	baby spinach, Lactococcus lactis 38	GCA_002563535	GCA_002563535.1	https://ftp.ncbi.nlm.nih.gov/genomes/all/GCA/002/563/535/GCA_002563535.1_ASM256353v1	ASM256353v1
GCA_002563575	Lactococcus lactis	Lactococcus lactis	lactis	NCBI Lactococcus lactis	strain: 21	plant	fancy lettuce, Lactococcus lactis 21	GCA_002563575	GCA_002563575.1	https://ftp.ncbi.nlm.nih.gov/genomes/all/GCA/002/563/575/GCA_002563575.1_ASM256357v1	ASM256357v1
GCA_002563615	Lactococcus lactis	Lactococcus lactis	lactis	NCBI Lactococcus lactis	strain: ASCC 519	dairy	cheese, Lactococcus lactis subsp. lactis ASCC 519	GCA_002563615	GCA_002563615.1	https://ftp.ncbi.nlm.nih.gov/genomes/all/GCA/002/563/615/GCA_002563615.1_ASM256361v1	ASM256361v1
GCA_002804185	Lactococcus lactis	Lactococcus lactis	lactis	NCBI Lactococcus lactis	strain: F44	unknown	medium, 30 degress Centigrade, medium, Lactococcus lactis F44	GCA_002804185	GCA_002804185.1	https://ftp.ncbi.nlm.nih.gov/genomes/all/GCA/002/804/185/GCA_002804185.1_ASM280418v1	ASM280418v1
GCA_002804285	Lactococcus lactis	Lactococcus lactis	lactis	NCBI Lactococcus lactis	strain: G423	unknown	medium, 30 Celsius, medium, G423	GCA_002804285	GCA_002804285.1	https://ftp.ncbi.nlm.nih.gov/genomes/all/GCA/002/804/285/GCA_002804285.1_ASM280428v1	ASM280428v1
GCA_002866835	Lactococcus lactis	Lactococcus lactis	lactis	NCBI Lactococcus lactis	strain: WFLU12	gut	gastrointestinal tract, WFLU12, olive flounder	GCA_002866835	GCA_002866835.1	https://ftp.ncbi.nlm.nih.gov/genomes/all/GCA/002/866/835/GCA_002866835.1_ASM286683v1	ASM286683v1
GCA_002895225	Lactococcus lactis	Lactococcus lactis	lactis	NCBI Lactococcus lactis	strain: G50	plant	Napier grass, Lactococcus lactis subsp. lactis G50	GCA_002895225	GCA_002895225.1	https://ftp.ncbi.nlm.nih.gov/genomes/all/GCA/002/895/225/GCA_002895225.1_ASM289522v1	ASM289522v1
GCA_002926075	Lactococcus lactis	Lactococcus lactis	lactis	NCBI Lactococcus lactis	strain: PAZ	mamal_other	PAZ, Homo sapiens	GCA_002926075	GCA_002926075.1	https://ftp.ncbi.nlm.nih.gov/genomes/all/GCA/002/926/075/GCA_002926075.1_ASM292607v1	ASM292607v1
GCA_003176835	Lactococcus lactis	Lactococcus lactis	lactis	NCBI Lactococcus lactis	strain: 14B4	plant	almond drupe, Ll14B4	GCA_003176835	GCA_003176835.1	https://ftp.ncbi.nlm.nih.gov/genomes/all/GCA/003/176/835/GCA_003176835.1_ASM317683v1	ASM317683v1
GCA_003446595	Lactococcus lactis	Lactococcus lactis	lactis	NCBI Lactococcus lactis	isolate: UBA9852	soil	terrestrial, UBA9852, terrestrial metagenome, terrestrial metagenome	GCA_003446595	GCA_003446595.1	https://ftp.ncbi.nlm.nih.gov/genomes/all/GCA/003/446/595/GCA_003446595.1_ASM344659v1	ASM344659v1
GCA_003450295	Lactococcus lactis	Lactococcus lactis	lactis	NCBI Lactococcus lactis	isolate: UBA11438	soil	terrestrial, UBA11438, terrestrial metagenome, terrestrial metagenome	GCA_003450295	GCA_003450295.1	https://ftp.ncbi.nlm.nih.gov/genomes/all/GCA/003/450/295/GCA_003450295.1_ASM345029v1	ASM345029v1
GCA_003472365	Lactococcus lactis	Lactococcus lactis	lactis	NCBI Lactococcus lactis	strain: AM11-49	gut	feces, AM11-49, Homo sapiens	GCA_003472365	GCA_003472365.1	https://ftp.ncbi.nlm.nih.gov/genomes/all/GCA/003/472/365/GCA_003472365.1_ASM347236v1	ASM347236v1
GCA_003491905	Lactococcus lactis	Lactococcus lactis	lactis	NCBI Lactococcus lactis	isolate: UBA12272	soil	terrestrial, UBA12272, terrestrial metagenome, terrestrial metagenome	GCA_003491905	GCA_003491905.1	https://ftp.ncbi.nlm.nih.gov/genomes/all/GCA/003/491/905/GCA_003491905.1_ASM349190v1	ASM349190v1
GCA_003594665	Lactococcus lactis	Lactococcus lactis	lactis	NCBI Lactococcus lactis	strain: W8	unknown	FOODON:00001257, FOODON:03420113, FOODON:03420113, SAMN10059889	GCA_003594665	GCA_003594665.1	https://ftp.ncbi.nlm.nih.gov/genomes/all/GCA/003/594/665/GCA_003594665.1_ASM359466v1	ASM359466v1
GCA_003627395	Lactococcus lactis	Lactococcus lactis	lactis bv. diacetylactis	NCBI Lactococcus lactis	strain: S50	dairy	butter starter, Lactococcus lactis subsp. lactis bv. diacetylactis S50	GCA_003627395	GCA_003627395.2	https://ftp.ncbi.nlm.nih.gov/genomes/all/GCA/003/627/395/GCA_003627395.2_ASM362739v2	ASM362739v2
GCA_003627415	Lactococcus lactis	Lactococcus lactis	lactis bv. diacetylactis	NCBI Lactococcus lactis	strain: S50-1RSS	dairy	butter starter, Lactococcus lactis subsp. lactis bv. diacetylactis S50-1RSS	GCA_003627415	GCA_003627415.1	https://ftp.ncbi.nlm.nih.gov/genomes/all/GCA/003/627/415/GCA_003627415.1_ASM362741v1	ASM362741v1
GCA_003722255	Lactococcus lactis	Lactococcus lactis	lactis	NCBI Lactococcus lactis	strain: IL6288	unknown	IL6288	GCA_003722255	GCA_003722255.1	https://ftp.ncbi.nlm.nih.gov/genomes/all/GCA/003/722/255/GCA_003722255.1_ASM372225v1	ASM372225v1
GCA_003722275	Lactococcus lactis	Lactococcus lactis	lactis	NCBI Lactococcus lactis	strain: IL1403	unknown	IL1403	GCA_003722275	GCA_003722275.1	https://ftp.ncbi.nlm.nih.gov/genomes/all/GCA/003/722/275/GCA_003722275.1_ASM372227v1	ASM372227v1
GCA_003838305	Lactococcus lactis	Lactococcus lactis	lactis	NCBI Lactococcus lactis	strain: 1064-C11	unknown	laboratory, 1064-C11	GCA_003838305	GCA_003838305.1	https://ftp.ncbi.nlm.nih.gov/genomes/all/GCA/003/838/305/GCA_003838305.1_ASM383830v1	ASM383830v1
GCA_003838315	Lactococcus lactis	Lactococcus lactis	lactis	NCBI Lactococcus lactis	strain: 641-D8	unknown	laboratory, 641-D8	GCA_003838315	GCA_003838315.1	https://ftp.ncbi.nlm.nih.gov/genomes/all/GCA/003/838/315/GCA_003838315.1_ASM383831v1	ASM383831v1
GCA_003838345	Lactococcus lactis	Lactococcus lactis	lactis	NCBI Lactococcus lactis	strain: 641-C8	unknown	laboratory, 641-C8	GCA_003838345	GCA_003838345.1	https://ftp.ncbi.nlm.nih.gov/genomes/all/GCA/003/838/345/GCA_003838345.1_ASM383834v1	ASM383834v1
GCA_003838385	Lactococcus lactis	Lactococcus lactis	lactis	NCBI Lactococcus lactis	strain: 1064-E11	unknown	laboratory, 1064-E11	GCA_003838385	GCA_003838385.1	https://ftp.ncbi.nlm.nih.gov/genomes/all/GCA/003/838/385/GCA_003838385.1_ASM383838v1	ASM383838v1
GCA_003838425	Lactococcus lactis	Lactococcus lactis	lactis	NCBI Lactococcus lactis	strain: IPLA729	unknown	laboratory, IPLA729	GCA_003838425	GCA_003838425.1	https://ftp.ncbi.nlm.nih.gov/genomes/all/GCA/003/838/425/GCA_003838425.1_ASM383842v1	ASM383842v1
GCA_003839605	Lactococcus lactis	Lactococcus lactis	lactis	NCBI Lactococcus lactis	strain: 517-C6	unknown	laboratory, 517-C6	GCA_003839605	GCA_003839605.1	https://ftp.ncbi.nlm.nih.gov/genomes/all/GCA/003/839/605/GCA_003839605.1_ASM383960v1	ASM383960v1
GCA_003839645	Lactococcus lactis	Lactococcus lactis	lactis	NCBI Lactococcus lactis	strain: L81-E2	unknown	laboratory, L81-E2	GCA_003839645	GCA_003839645.1	https://ftp.ncbi.nlm.nih.gov/genomes/all/GCA/003/839/645/GCA_003839645.1_ASM383964v1	ASM383964v1
GCA_003839705	Lactococcus lactis	Lactococcus lactis	lactis	NCBI Lactococcus lactis	strain: L81	unknown	laboratory, L81	GCA_003839705	GCA_003839705.1	https://ftp.ncbi.nlm.nih.gov/genomes/all/GCA/003/839/705/GCA_003839705.1_ASM383970v1	ASM383970v1
GCA_003839715	Lactococcus lactis	Lactococcus lactis	lactis	NCBI Lactococcus lactis	strain: L98	unknown	laboratory, L98	GCA_003839715	GCA_003839715.1	https://ftp.ncbi.nlm.nih.gov/genomes/all/GCA/003/839/715/GCA_003839715.1_ASM383971v1	ASM383971v1
GCA_003839745	Lactococcus lactis	Lactococcus lactis	lactis	NCBI Lactococcus lactis	strain: L62-G9	unknown	laboratory, L62-G9	GCA_003839745	GCA_003839745.1	https://ftp.ncbi.nlm.nih.gov/genomes/all/GCA/003/839/745/GCA_003839745.1_ASM383974v1	ASM383974v1
GCA_003839805	Lactococcus lactis	Lactococcus lactis	lactis	NCBI Lactococcus lactis	strain: L81-D1	unknown	laboratory, L81-D1	GCA_003839805	GCA_003839805.1	https://ftp.ncbi.nlm.nih.gov/genomes/all/GCA/003/839/805/GCA_003839805.1_ASM383980v1	ASM383980v1
GCA_003841225	Lactococcus lactis	Lactococcus lactis	lactis	NCBI Lactococcus lactis	strain: IPLA641	unknown	laboratory, IPLA641	GCA_003841225	GCA_003841225.1	https://ftp.ncbi.nlm.nih.gov/genomes/all/GCA/003/841/225/GCA_003841225.1_ASM384122v1	ASM384122v1
GCA_003841265	Lactococcus lactis	Lactococcus lactis	lactis	NCBI Lactococcus lactis	strain: 517-B5	unknown	laboratory, 517-B5	GCA_003841265	GCA_003841265.1	https://ftp.ncbi.nlm.nih.gov/genomes/all/GCA/003/841/265/GCA_003841265.1_ASM384126v1	ASM384126v1
GCA_003841285	Lactococcus lactis	Lactococcus lactis	lactis	NCBI Lactococcus lactis	strain: L98-E2	unknown	laboratory, L98-E2	GCA_003841285	GCA_003841285.1	https://ftp.ncbi.nlm.nih.gov/genomes/all/GCA/003/841/285/GCA_003841285.1_ASM384128v1	ASM384128v1
GCA_003841315	Lactococcus lactis	Lactococcus lactis	lactis	NCBI Lactococcus lactis	strain: L98-C1	unknown	laboratory, L98-C1	GCA_003841315	GCA_003841315.1	https://ftp.ncbi.nlm.nih.gov/genomes/all/GCA/003/841/315/GCA_003841315.1_ASM384131v1	ASM384131v1
GCA_003841345	Lactococcus lactis	Lactococcus lactis	lactis	NCBI Lactococcus lactis	strain: IPLA1064	unknown	laboratory, IPLA1064	GCA_003841345	GCA_003841345.1	https://ftp.ncbi.nlm.nih.gov/genomes/all/GCA/003/841/345/GCA_003841345.1_ASM384134v1	ASM384134v1
GCA_003841365	Lactococcus lactis	Lactococcus lactis	lactis	NCBI Lactococcus lactis	strain: IPLA517	unknown	laboratory, IPLA517	GCA_003841365	GCA_003841365.1	https://ftp.ncbi.nlm.nih.gov/genomes/all/GCA/003/841/365/GCA_003841365.1_ASM384136v1	ASM384136v1
GCA_003841385	Lactococcus lactis	Lactococcus lactis	lactis	NCBI Lactococcus lactis	strain: L62-C9	unknown	laboratory, L62-C9	GCA_003841385	GCA_003841385.1	https://ftp.ncbi.nlm.nih.gov/genomes/all/GCA/003/841/385/GCA_003841385.1_ASM384138v1	ASM384138v1
GCA_003841395	Lactococcus lactis	Lactococcus lactis	lactis	NCBI Lactococcus lactis	strain: L62	unknown	laboratory, L62	GCA_003841395	GCA_003841395.1	https://ftp.ncbi.nlm.nih.gov/genomes/all/GCA/003/841/395/GCA_003841395.1_ASM384139v1	ASM384139v1
GCA_004022375	Lactococcus lactis	Lactococcus lactis	lactis	NCBI Lactococcus lactis	strain: C2D	dairy	cow milk, C2D	GCA_004022375	GCA_004022375.1	https://ftp.ncbi.nlm.nih.gov/genomes/all/GCA/004/022/375/GCA_004022375.1_ASM402237v1	ASM402237v1
GCA_004123105	Lactococcus lactis	Lactococcus lactis	lactis	NCBI Lactococcus lactis	strain: QH27_1	dairy	Tibet kefir, fermented milk, A Sheperd kitchen: wood barrel, Tibet kefir, Lactococcus lactis QH27_1	GCA_004123105	GCA_004123105.1	https://ftp.ncbi.nlm.nih.gov/genomes/all/GCA/004/123/105/GCA_004123105.1_ASM412310v1	ASM412310v1
GCA_004194355	Lactococcus lactis	Lactococcus lactis	lactis	NCBI Lactococcus lactis	strain: SRCM103457	unknown	food, Lactococcus lactis SRCM103457	GCA_004194355	GCA_004194355.1	https://ftp.ncbi.nlm.nih.gov/genomes/all/GCA/004/194/355/GCA_004194355.1_ASM419435v1	ASM419435v1
GCA_004354485	Lactococcus lactis	Lactococcus lactis	lactis	NCBI Lactococcus lactis	strain: ATCC 19435	unknown	9	GCA_004354485	GCA_004354485.1	https://ftp.ncbi.nlm.nih.gov/genomes/all/GCA/004/354/485/GCA_004354485.1_ASM435448v1	ASM435448v1
GCA_004795205	Lactococcus lactis	Lactococcus lactis	lactis	NCBI Lactococcus lactis	strain: gh1	dairy	milk curd by product, gh1	GCA_004795205	GCA_004795205.1	https://ftp.ncbi.nlm.nih.gov/genomes/all/GCA/004/795/205/GCA_004795205.1_ASM479520v1	ASM479520v1
GCA_005146285	Lactococcus lactis	Lactococcus lactis	lactis	NCBI Lactococcus lactis	strain: CH_LC01	dairy	Dairy, CH_LC01	GCA_005146285	GCA_005146285.1	https://ftp.ncbi.nlm.nih.gov/genomes/all/GCA/005/146/285/GCA_005146285.1_ASM514628v1	ASM514628v1
GCA_005864305	Lactococcus lactis	Lactococcus lactis	lactis	NCBI Lactococcus lactis	strain: FAM 17927	dairy	goat milk, goat milk [FOODON:03315150], FAM17927	GCA_005864305	GCA_005864305.1	https://ftp.ncbi.nlm.nih.gov/genomes/all/GCA/005/864/305/GCA_005864305.1_ASM586430v1	ASM586430v1
GCA_006146065	Lactococcus lactis	Lactococcus lactis	lactis	NCBI Lactococcus lactis	strain: FS2	fish	fish, FS2	GCA_006146065	GCA_006146065.1	https://ftp.ncbi.nlm.nih.gov/genomes/all/GCA/006/146/065/GCA_006146065.1_ASM614606v1	ASM614606v1
GCA_006351065	Lactococcus lactis	Lactococcus lactis	lactis	NCBI Lactococcus lactis	strain: DPC 6756	plant	Green peas, Lactococcus lactis subsp. lactis DPC 6756	GCA_006351065	GCA_006351065.1	https://ftp.ncbi.nlm.nih.gov/genomes/all/GCA/006/351/065/GCA_006351065.1_ASM635106v1	ASM635106v1
GCA_006538925	Lactococcus lactis	Lactococcus lactis	lactis	NCBI Lactococcus lactis	strain: NBRC 12007	unknown	unknown	GCA_006538925	GCA_006538925.1	https://ftp.ncbi.nlm.nih.gov/genomes/all/GCA/006/538/925/GCA_006538925.1_ASM653892v1	ASM653892v1
GCA_007096405	Lactococcus lactis	Lactococcus lactis	lactis	NCBI Lactococcus lactis	strain: M1710.1	dairy	starter, M17101	GCA_007096405	GCA_007096405.1	https://ftp.ncbi.nlm.nih.gov/genomes/all/GCA/007/096/405/GCA_007096405.1_ASM709640v1	ASM709640v1
GCA_007096415	Lactococcus lactis	Lactococcus lactis	lactis	NCBI Lactococcus lactis	strain: MRS45.2	dairy	milk, MRS452	GCA_007096415	GCA_007096415.1	https://ftp.ncbi.nlm.nih.gov/genomes/all/GCA/007/096/415/GCA_007096415.1_ASM709641v1	ASM709641v1
GCA_007096695	Lactococcus lactis	Lactococcus cremoris	lactis	NCBI Lactococcus lactis	strain: M178B.2	dairy	cheese, M178B2	GCA_007096695	GCA_007096695.1	https://ftp.ncbi.nlm.nih.gov/genomes/all/GCA/007/096/695/GCA_007096695.1_ASM709669v1	ASM709669v1
GCA_007097605	Lactococcus lactis	Lactococcus lactis	lactis	NCBI Lactococcus lactis	strain: M1712.1	dairy	cheese, M17121	GCA_007097605	GCA_007097605.1	https://ftp.ncbi.nlm.nih.gov/genomes/all/GCA/007/097/605/GCA_007097605.1_ASM709760v1	ASM709760v1
GCA_007097625	Lactococcus lactis	Lactococcus lactis	lactis	NCBI Lactococcus lactis	strain: MRS76.5	dairy	cheese, MRS765	GCA_007097625	GCA_007097625.1	https://ftp.ncbi.nlm.nih.gov/genomes/all/GCA/007/097/625/GCA_007097625.1_ASM709762v1	ASM709762v1
GCA_007109175	Lactococcus lactis	Lactococcus lactis	lactis	NCBI Lactococcus lactis	strain: M1734.1	dairy	starter, M17341	GCA_007109175	GCA_007109175.1	https://ftp.ncbi.nlm.nih.gov/genomes/all/GCA/007/109/175/GCA_007109175.1_ASM710917v1	ASM710917v1
GCA_007954765	Lactococcus lactis	Lactococcus lactis	lactis	NCBI Lactococcus lactis	strain: CBA3619	plant	kimchi, Lactococcus lactis subsp. cremoris CBA3619	GCA_007954765	GCA_007954765.1	https://ftp.ncbi.nlm.nih.gov/genomes/all/GCA/007/954/765/GCA_007954765.1_ASM795476v1	ASM795476v1
GCA_008180075	Lactococcus lactis	Lactococcus lactis	lactis bv. diacetylactis	NCBI Lactococcus lactis	strain: BGBU1-4	dairy	3-day-old traditional semihard cheese made from mixed cow (20%) and sheep (80%) milk, Lactococcus lactis BGBU1-4	GCA_008180075	GCA_008180075.1	https://ftp.ncbi.nlm.nih.gov/genomes/all/GCA/008/180/075/GCA_008180075.1_ASM818007v1	ASM818007v1
GCA_008692945	Lactococcus lactis	Lactococcus lactis	hordniae	NCBI Lactococcus lactis	strain: CCUG 32210T	insect	Draft genome sequence of Lactococcus lactis subsp. Hordniae CCUG 32210T, leaf hopper	GCA_008692945	GCA_008692945.1	https://ftp.ncbi.nlm.nih.gov/genomes/all/GCA/008/692/945/GCA_008692945.1_ASM869294v1	ASM869294v1
GCA_008728875	Lactococcus lactis	Lactococcus lactis	lactis bv. diacetylactis	NCBI Lactococcus lactis	strain: SD96	unknown	Laboratory isolate, Lactococcus lactis subsp. lactis bv. diacetylactis SD96	GCA_008728875	GCA_008728875.1	https://ftp.ncbi.nlm.nih.gov/genomes/all/GCA/008/728/875/GCA_008728875.1_ASM872887v1	ASM872887v1
GCA_009497135	Lactococcus lactis	Lactococcus lactis	lactis	NCBI Lactococcus lactis	strain: A12	fish	tilapia intestine, tilapia intestine, Intestinal contents fermentation, bioreactor, A12, Oreochromis niloticus	GCA_009497135	GCA_009497135.1	https://ftp.ncbi.nlm.nih.gov/genomes/all/GCA/009/497/135/GCA_009497135.1_ASM949713v1	ASM949713v1
GCA_009661795	Lactococcus lactis	Lactococcus lactis	lactis	NCBI Lactococcus lactis	strain: 184	unknown	Lactococcus lactis subsp. Lactis 184	GCA_009661795	GCA_009661795.1	https://ftp.ncbi.nlm.nih.gov/genomes/all/GCA/009/661/795/GCA_009661795.1_ASM966179v1	ASM966179v1
GCA_009661965	Lactococcus lactis	Lactococcus lactis	lactis	NCBI Lactococcus lactis	strain: UL8	unknown	Lactococcus lactis subsp. Lactis UL8	GCA_009661965	GCA_009661965.1	https://ftp.ncbi.nlm.nih.gov/genomes/all/GCA/009/661/965/GCA_009661965.1_ASM966196v1	ASM966196v1
GCA_009662035	Lactococcus lactis	Lactococcus lactis	lactis	NCBI Lactococcus lactis	strain: 229	unknown	Lactococcus lactis subsp. Lactis 229	GCA_009662035	GCA_009662035.1	https://ftp.ncbi.nlm.nih.gov/genomes/all/GCA/009/662/035/GCA_009662035.1_ASM966203v1	ASM966203v1
GCA_009662055	Lactococcus lactis	Lactococcus lactis	lactis	NCBI Lactococcus lactis	strain: IL1403	unknown	Lactococcus lactis subsp. Lactis IL1403	GCA_009662055	GCA_009662055.1	https://ftp.ncbi.nlm.nih.gov/genomes/all/GCA/009/662/055/GCA_009662055.1_ASM966205v1	ASM966205v1
GCA_009662075	Lactococcus lactis	Lactococcus lactis	lactis	NCBI Lactococcus lactis	strain: C10	unknown	Lactococcus lactis subsp. Lactis C10	GCA_009662075	GCA_009662075.1	https://ftp.ncbi.nlm.nih.gov/genomes/all/GCA/009/662/075/GCA_009662075.1_ASM966207v1	ASM966207v1
GCA_009662085	Lactococcus lactis	Lactococcus lactis	lactis	NCBI Lactococcus lactis	strain: Bu2-60	unknown	Lactococcus lactis subsp. Lactis Bu2-60	GCA_009662085	GCA_009662085.1	https://ftp.ncbi.nlm.nih.gov/genomes/all/GCA/009/662/085/GCA_009662085.1_ASM966208v1	ASM966208v1
GCA_009663915	Lactococcus lactis	Lactococcus lactis	lactis	NCBI Lactococcus lactis	strain: NCDO176	dairy	DSMZ collection, NCDO176, dairy	GCA_009663915	GCA_009663915.1	https://ftp.ncbi.nlm.nih.gov/genomes/all/GCA/009/663/915/GCA_009663915.1_ASM966391v1	ASM966391v1
GCA_009663925	Lactococcus lactis	Lactococcus lactis	lactis	NCBI Lactococcus lactis	strain: C17	dairy	NIZO collection, C17, dairy	GCA_009663925	GCA_009663925.1	https://ftp.ncbi.nlm.nih.gov/genomes/all/GCA/009/663/925/GCA_009663925.1_ASM966392v1	ASM966392v1
GCA_009663935	Lactococcus lactis	Lactococcus lactis	lactis	NCBI Lactococcus lactis	strain: WW4	unknown	MolGen collection, WW4	GCA_009663935	GCA_009663935.1	https://ftp.ncbi.nlm.nih.gov/genomes/all/GCA/009/663/935/GCA_009663935.1_ASM966393v1	ASM966393v1
GCA_009741875	Lactococcus lactis	Lactococcus lactis	lactis	NCBI Lactococcus lactis	strain: LL_AVK	dairy	dairy product, Lactococcus lactis AVK	GCA_009741875	GCA_009741875.1	https://ftp.ncbi.nlm.nih.gov/genomes/all/GCA/009/741/875/GCA_009741875.1_ASM974187v1	ASM974187v1
GCA_009885055	Lactococcus lactis	Lactococcus lactis	lactis	NCBI Lactococcus lactis	strain: ATCC 11454	unknown	PY-PMC-2	GCA_009885055	GCA_009885055.1	https://ftp.ncbi.nlm.nih.gov/genomes/all/GCA/009/885/055/GCA_009885055.1_ASM988505v1	ASM988505v1
GCA_010974735	Lactococcus lactis	Lactococcus lactis	lactis	NCBI Lactococcus lactis	strain: MS22337	dairy	fermented camel milk, MS22337	GCA_010974735	GCA_010974735.1	https://ftp.ncbi.nlm.nih.gov/genomes/all/GCA/010/974/735/GCA_010974735.1_ASM1097473v1	ASM1097473v1
GCA_010974745	Lactococcus lactis	Lactococcus lactis	lactis	NCBI Lactococcus lactis	strain: MS22314	dairy	fermented camel milk, MS22314	GCA_010974745	GCA_010974745.1	https://ftp.ncbi.nlm.nih.gov/genomes/all/GCA/010/974/745/GCA_010974745.1_ASM1097474v1	ASM1097474v1
GCA_010974775	Lactococcus lactis	Lactococcus lactis	lactis	NCBI Lactococcus lactis	strain: MS22336	dairy	fermented camel milk, MS22336	GCA_010974775	GCA_010974775.1	https://ftp.ncbi.nlm.nih.gov/genomes/all/GCA/010/974/775/GCA_010974775.1_ASM1097477v1	ASM1097477v1
GCA_010974785	Lactococcus lactis	Lactococcus lactis	lactis	NCBI Lactococcus lactis	strain: MS22333	dairy	fermented camel milk, MS22333	GCA_010974785	GCA_010974785.1	https://ftp.ncbi.nlm.nih.gov/genomes/all/GCA/010/974/785/GCA_010974785.1_ASM1097478v1	ASM1097478v1
GCA_012689205	Lactococcus lactis	Lactococcus lactis	lactis	NCBI Lactococcus lactis	strain: D53	dairy	cheese, Europe, D53	GCA_012689205	GCA_012689205.1	https://ftp.ncbi.nlm.nih.gov/genomes/all/GCA/012/689/205/GCA_012689205.1_ASM1268920v1	ASM1268920v1
GCA_013007555	Lactococcus lactis	Lactococcus lactis	lactis	NCBI Lactococcus lactis	strain: SS45	mamal_other	pig farm, SS002, pig	GCA_013007555	GCA_013007555.1	https://ftp.ncbi.nlm.nih.gov/genomes/all/GCA/013/007/555/GCA_013007555.1_ASM1300755v1	ASM1300755v1
GCA_013249195	Lactococcus lactis	Lactococcus lactis	lactis	NCBI Lactococcus lactis	strain: BIO6722	dairy	Dairy product, BIO6722	GCA_013249195	GCA_013249195.1	https://ftp.ncbi.nlm.nih.gov/genomes/all/GCA/013/249/195/GCA_013249195.1_ASM1324919v1	ASM1324919v1
GCA_013395015	Lactococcus lactis	Lactococcus lactis	lactis	NCBI Lactococcus lactis	strain: G121	unknown	farm kitchen, EvaLisaCombined55-LlactisG121	GCA_013395015	GCA_013395015.3	https://ftp.ncbi.nlm.nih.gov/genomes/all/GCA/013/395/015/GCA_013395015.3_ASM1339501v3	ASM1339501v3
GCA_013423365	Lactococcus lactis	Lactococcus lactis	lactis	NCBI Lactococcus lactis	strain: 11/19B-1	plant	Actinidia deliciosa	GCA_013423365	GCA_013423365.1	https://ftp.ncbi.nlm.nih.gov/genomes/all/GCA/013/423/365/GCA_013423365.1_ASM1342336v1	ASM1342336v1
GCA_013423685	Lactococcus lactis	Lactococcus lactis	lactis	NCBI Lactococcus lactis	strain: SP2C4	plant	fermented soyabean from sikkim, SP2C4	GCA_013423685	GCA_013423685.1	https://ftp.ncbi.nlm.nih.gov/genomes/all/GCA/013/423/685/GCA_013423685.1_ASM1342368v1	ASM1342368v1
GCA_014334715	Lactococcus lactis	Lactococcus lactis	lactis	NCBI Lactococcus lactis	strain: K_LL005	fish	feces, Lactococcus lactis K_LL005, Grasshopper	GCA_014334715	GCA_014334715.1	https://ftp.ncbi.nlm.nih.gov/genomes/all/GCA/014/334/715/GCA_014334715.1_ASM1433471v1	ASM1433471v1
GCA_014830215	Lactococcus lactis	Lactococcus lactis	lactis	NCBI Lactococcus lactis	strain: RJAA.1(a)	gut	Human feces, RJAA.1(a)	GCA_014830215	GCA_014830215.1	https://ftp.ncbi.nlm.nih.gov/genomes/all/GCA/014/830/215/GCA_014830215.1_Llact	Llact
GCA_014884605	Lactococcus lactis	Lactococcus lactis	lactis	NCBI Lactococcus lactis	strain: N8	dairy	Cheese product, SAA1	GCA_014884605	GCA_014884605.1	https://ftp.ncbi.nlm.nih.gov/genomes/all/GCA/014/884/605/GCA_014884605.1_ASM1488460v1	ASM1488460v1
GCA_015551225	Lactococcus lactis	Lactococcus lactis	lactis	NCBI Lactococcus lactis	strain: 1001095IJ_161003_G11	gut	stool, Lactococcus_lactis_MSSM.1001095IJ_161003_G11, Lactococcus_lactis_1001095IJ_161003_G11, Homo sapiens	GCA_015551225	GCA_015551225.1	https://ftp.ncbi.nlm.nih.gov/genomes/all/GCA/015/551/225/GCA_015551225.1_ASM1555122v1	ASM1555122v1
GCA_015552555	Lactococcus lactis	Lactococcus lactis	lactis	NCBI Lactococcus lactis	strain: 1001283B150209_150212_B9	gut	stool, Streptococcus_WAS_Lactococcus_lactis_MSSM.1001283B150209_150212_B9, Lactococcus_lactis_1001283B150209_150212_B9, Homo sapiens	GCA_015552555	GCA_015552555.1	https://ftp.ncbi.nlm.nih.gov/genomes/all/GCA/015/552/555/GCA_015552555.1_ASM1555255v1	ASM1555255v1
GCA_015666905	Lactococcus lactis	Lactococcus lactis	lactis	NCBI Lactococcus lactis	strain: J1101437_171009_F11	gut	stool, Streptococcus_WAS_Lactococcus_lactis_MSSM.J1101437_171009_F11, Lactococcus_lactis_J1101437_171009_F11, Homo sapiens	GCA_015666905	GCA_015666905.1	https://ftp.ncbi.nlm.nih.gov/genomes/all/GCA/015/666/905/GCA_015666905.1_ASM1566690v1	ASM1566690v1
GCA_015667015	Lactococcus lactis	Lactococcus lactis	lactis	NCBI Lactococcus lactis	strain: 1001287H_170206_A1	gut	stool, Streptococcus_WAS_Lactococcus_lactis_MSSM.1001287H_170206_A1, Lactococcus_lactis_1001287H_170206_A1, Homo sapiens	GCA_015667015	GCA_015667015.1	https://ftp.ncbi.nlm.nih.gov/genomes/all/GCA/015/667/015/GCA_015667015.1_ASM1566701v1	ASM1566701v1
GCA_015667075	Lactococcus lactis	Lactococcus lactis	lactis	NCBI Lactococcus lactis	strain: 1001287H_170206_A2	gut	stool, Streptococcus_WAS_Lactococcus_lactis_MSSM.1001287H_170206_A2, Lactococcus_lactis_1001287H_170206_A2, Homo sapiens	GCA_015667075	GCA_015667075.1	https://ftp.ncbi.nlm.nih.gov/genomes/all/GCA/015/667/075/GCA_015667075.1_ASM1566707v1	ASM1566707v1
GCA_015714805	Lactococcus lactis	Lactococcus lactis	lactis	NCBI Lactococcus lactis	strain: E124	dairy	Ethiopian Ergo, Ethiopian Food, Ergo, MRS medium, Lactococcus lactis subsp. lactis E124	GCA_015714805	GCA_015714805.1	https://ftp.ncbi.nlm.nih.gov/genomes/all/GCA/015/714/805/GCA_015714805.1_ASM1571480v1	ASM1571480v1
GCA_016027975	Lactococcus lactis	Lactococcus lactis	lactis	NCBI Lactococcus lactis	strain: FDAARGOS_887	unknown	FDAARGOS_887	GCA_016027975	GCA_016027975.1	https://ftp.ncbi.nlm.nih.gov/genomes/all/GCA/016/027/975/GCA_016027975.1_ASM1602797v1	ASM1602797v1
GCA_016028815	Lactococcus lactis	Lactococcus lactis	lactis	NCBI Lactococcus lactis	strain: FDAARGOS_866	unknown	FDAARGOS_866	GCA_016028815	GCA_016028815.1	https://ftp.ncbi.nlm.nih.gov/genomes/all/GCA/016/028/815/GCA_016028815.1_ASM1602881v1	ASM1602881v1
GCA_016028835	Lactococcus lactis	Lactococcus lactis	lactis	NCBI Lactococcus lactis	strain: FDAARGOS_865	unknown	FDAARGOS_865	GCA_016028835	GCA_016028835.1	https://ftp.ncbi.nlm.nih.gov/genomes/all/GCA/016/028/835/GCA_016028835.1_ASM1602883v1	ASM1602883v1
GCA_016127135	Lactococcus lactis	Lactococcus lactis	lactis	NCBI Lactococcus lactis	strain: FDAARGOS_1064	unknown	FDAARGOS_1064	GCA_016127135	GCA_016127135.1	https://ftp.ncbi.nlm.nih.gov/genomes/all/GCA/016/127/135/GCA_016127135.1_ASM1612713v1	ASM1612713v1
GCA_016406265	Lactococcus lactis	Lactococcus lactis	lactis	NCBI Lactococcus lactis	strain: WiKim0098	plant	kimchi, Lactococcus lactis WiKim0098	GCA_016406265	GCA_016406265.1	https://ftp.ncbi.nlm.nih.gov/genomes/all/GCA/016/406/265/GCA_016406265.1_ASM1640626v1	ASM1640626v1
GCA_016649155	Lactococcus lactis	Lactococcus lactis	lactis	NCBI Lactococcus lactis	strain: LB6	plant	rhizosphere, LB6, wheat	GCA_016649155	GCA_016649155.1	https://ftp.ncbi.nlm.nih.gov/genomes/all/GCA/016/649/155/GCA_016649155.1_ASM1664915v1	ASM1664915v1
GCA_016649195	Lactococcus lactis	Lactococcus lactis	lactis	NCBI Lactococcus lactis	strain: LB7	plant	rhizosphere, LB7, wheat	GCA_016649195	GCA_016649195.1	https://ftp.ncbi.nlm.nih.gov/genomes/all/GCA/016/649/195/GCA_016649195.1_ASM1664919v1	ASM1664919v1
GCA_016920995	Lactococcus lactis	Lactococcus lactis	lactis	NCBI Lactococcus lactis	strain: WM1	dairy	Dairy Fermentation, Dairy, Milk, Starter Culture, DVS_UCC_WM1	GCA_016920995	GCA_016920995.1	https://ftp.ncbi.nlm.nih.gov/genomes/all/GCA/016/920/995/GCA_016920995.1_ASM1692099v1	ASM1692099v1
GCA_016921015	Lactococcus lactis	Lactococcus lactis	lactis	NCBI Lactococcus lactis	strain: 223	dairy	Dairy Fermentation, Dairy, Milk, Starter Culture, DVS_UCC_223	GCA_016921015	GCA_016921015.1	https://ftp.ncbi.nlm.nih.gov/genomes/all/GCA/016/921/015/GCA_016921015.1_ASM1692101v1	ASM1692101v1
GCA_016939195	Lactococcus lactis	Lactococcus lactis	lactis	NCBI Lactococcus lactis	isolate: 10WH	gut	diarrhea sample from child under the age of five, human gut metagenome, Sample B26_9, Homo sapiens	GCA_016939195	GCA_016939195.1	https://ftp.ncbi.nlm.nih.gov/genomes/all/GCA/016/939/195/GCA_016939195.1_ASM1693919v1	ASM1693919v1
GCA_016952955	Lactococcus lactis	Lactococcus lactis	lactis	NCBI Lactococcus lactis	strain: 267	dairy	Dairy Fermentation, Dairy, Milk, Starter Culture, DVS_UCC_267	GCA_016952955	GCA_016952955.1	https://ftp.ncbi.nlm.nih.gov/genomes/all/GCA/016/952/955/GCA_016952955.1_ASM1695295v1	ASM1695295v1
GCA_017821195	Lactococcus lactis	Lactococcus lactis	lactis	NCBI Lactococcus lactis	strain: DRC3	dairy	Dairy, LLDRC3_whole_genome	GCA_017821195	GCA_017821195.1	https://ftp.ncbi.nlm.nih.gov/genomes/all/GCA/017/821/195/GCA_017821195.1_ASM1782119v1	ASM1782119v1
GCA_017869415	Lactococcus lactis	Lactococcus lactis	lactis bv. diacetylactis	NCBI Lactococcus lactis	strain: Ge001	dairy	dairy, Ge001	GCA_017869415	GCA_017869415.1	https://ftp.ncbi.nlm.nih.gov/genomes/all/GCA/017/869/415/GCA_017869415.1_ASM1786941v1	ASM1786941v1
GCA_018195735	Lactococcus lactis	Lactococcus lactis	lactis	NCBI Lactococcus lactis	strain: LEY13	dairy	milk, Lactococcus lactis subsp. lactis LEY13, camel	GCA_018195735	GCA_018195735.1	https://ftp.ncbi.nlm.nih.gov/genomes/all/GCA/018/195/735/GCA_018195735.1_ASM1819573v1	ASM1819573v1
GCA_018195745	Lactococcus lactis	Lactococcus lactis	lactis	NCBI Lactococcus lactis	strain: LEY6	dairy	milk, Lactococcus lactis subsp. lactis LEY6, camel	GCA_018195745	GCA_018195745.1	https://ftp.ncbi.nlm.nih.gov/genomes/all/GCA/018/195/745/GCA_018195745.1_ASM1819574v1	ASM1819574v1
GCA_018195775	Lactococcus lactis	Lactococcus lactis	lactis	NCBI Lactococcus lactis	strain: LEY12	dairy	milk, Lactococcus lactis subsp. lactis LEY12, camel	GCA_018195775	GCA_018195775.1	https://ftp.ncbi.nlm.nih.gov/genomes/all/GCA/018/195/775/GCA_018195775.1_ASM1819577v1	ASM1819577v1
GCA_018195795	Lactococcus lactis	Lactococcus lactis	lactis	NCBI Lactococcus lactis	strain: LEY8	dairy	milk, Lactococcus lactis subsp. lactis LEY8, camel	GCA_018195795	GCA_018195795.1	https://ftp.ncbi.nlm.nih.gov/genomes/all/GCA/018/195/795/GCA_018195795.1_ASM1819579v1	ASM1819579v1
GCA_018195805	Lactococcus lactis	Lactococcus lactis	lactis	NCBI Lactococcus lactis	strain: LEY11	dairy	milk, Lactococcus lactis subsp. lactis LEY11, camel	GCA_018195805	GCA_018195805.1	https://ftp.ncbi.nlm.nih.gov/genomes/all/GCA/018/195/805/GCA_018195805.1_ASM1819580v1	ASM1819580v1
GCA_018195835	Lactococcus lactis	Lactococcus lactis	lactis	NCBI Lactococcus lactis	strain: LEY7	dairy	milk, Lactococcus lactis subsp. lactis LEY7, camel	GCA_018195835	GCA_018195835.1	https://ftp.ncbi.nlm.nih.gov/genomes/all/GCA/018/195/835/GCA_018195835.1_ASM1819583v1	ASM1819583v1
GCA_018320725	Lactococcus lactis	Lactococcus lactis	lactis	NCBI Lactococcus lactis	strain: Lac3	dairy	traditional fermented bufallo milk, Dadih, fermented buffalo milk, Dadih, traditional Fermented milk, Milk, Lac_3	GCA_018320725	GCA_018320725.1	https://ftp.ncbi.nlm.nih.gov/genomes/all/GCA/018/320/725/GCA_018320725.1_ASM1832072v1	ASM1832072v1
GCA_018369575	Lactococcus lactis	Lactococcus cremoris	lactis	NCBI Lactococcus lactis	isolate: L3_108_000G1_dasL3_108_000G1_metabat.metabat.108_sub	gut	infant feces, feces, infant, feces, human gut metagenome, biosample_dasL3_108_000G1_metabat.metabat.108.fa_sub.fa, Homo sapiens	GCA_018369575	GCA_018369575.1	https://ftp.ncbi.nlm.nih.gov/genomes/all/GCA/018/369/575/GCA_018369575.1_ASM1836957v1	ASM1836957v1
GCA_018381915	Lactococcus lactis	Lactococcus lactis	lactis	NCBI Lactococcus lactis	isolate: L2_023_000G1_dasL2_023_000G1_concoct_62	gut	infant feces, feces, infant, feces, human gut metagenome, biosample_dasL2_023_000G1_concoct_62.fa, Homo sapiens	GCA_018381915	GCA_018381915.1	https://ftp.ncbi.nlm.nih.gov/genomes/all/GCA/018/381/915/GCA_018381915.1_ASM1838191v1	ASM1838191v1
GCA_018887275	Lactococcus lactis	Lactococcus lactis	lactis	NCBI Lactococcus lactis	strain: PrHT3	plant	Grocery store organic basil, Lactococcus lactis OSUHSC Deole, Similar to FDAARGOS_865	GCA_018887275	GCA_018887275.1	https://ftp.ncbi.nlm.nih.gov/genomes/all/GCA/018/887/275/GCA_018887275.1_OSU_Llactis_PrHT3	OSU_Llactis_PrHT3
GCA_018916825	Lactococcus lactis	Lactococcus lactis	lactis	NCBI Lactococcus lactis	strain: N35	gut	feces, Microbe sample from Lactococcus lactis N35, Macaca fascicularis	GCA_018916825	GCA_018916825.1	https://ftp.ncbi.nlm.nih.gov/genomes/all/GCA/018/916/825/GCA_018916825.1_ASM1891682v1	ASM1891682v1
GCA_018967035	Lactococcus lactis	Lactococcus lactis	lactis	NCBI Lactococcus lactis	strain: dlA	dairy	Sour cream (Smetana) from local market, VDV_Lib_12	GCA_018967035	GCA_018967035.1	https://ftp.ncbi.nlm.nih.gov/genomes/all/GCA/018/967/035/GCA_018967035.1_ASM1896703v1	ASM1896703v1
GCA_018991605	Lactococcus lactis	Lactococcus lactis	lactis	NCBI Lactococcus lactis	strain: LA0312	plant	cucumber fermentation brine, LA0312	GCA_018991605	GCA_018991605.1	https://ftp.ncbi.nlm.nih.gov/genomes/all/GCA/018/991/605/GCA_018991605.1_ASM1899160v1	ASM1899160v1
GCA_018991645	Lactococcus lactis	Lactococcus lactis	lactis	NCBI Lactococcus lactis	strain: 1.8.12	plant	cucumber fermentation brine, 1.8.12	GCA_018991645	GCA_018991645.1	https://ftp.ncbi.nlm.nih.gov/genomes/all/GCA/018/991/645/GCA_018991645.1_ASM1899164v1	ASM1899164v1
GCA_020221755	Lactococcus lactis	Lactococcus lactis	lactis	NCBI Lactococcus lactis	strain: FDAARGOS_867	unknown	FDAARGOS_867	GCA_020221755	GCA_020221755.1	https://ftp.ncbi.nlm.nih.gov/genomes/all/GCA/020/221/755/GCA_020221755.1_ASM2022175v1	ASM2022175v1
GCA_020463755	Lactococcus lactis	Lactococcus lactis	lactis	NCBI Lactococcus lactis	strain: LAC460	plant	Fermented batter of rice and faba beans, LAC460	GCA_020463755	GCA_020463755.1	https://ftp.ncbi.nlm.nih.gov/genomes/all/GCA/020/463/755/GCA_020463755.1_ASM2046375v1	ASM2046375v1
GCA_020553675	Lactococcus lactis	Lactococcus lactis	lactis	NCBI Lactococcus lactis	strain: MSK.18.79	gut	fecal sample, MSK.18.79, Homo sapiens	GCA_020553675	GCA_020553675.1	https://ftp.ncbi.nlm.nih.gov/genomes/all/GCA/020/553/675/GCA_020553675.1_ASM2055367v1	ASM2055367v1
GCA_020782925	Lactococcus lactis	Lactococcus lactis	lactis	NCBI Lactococcus lactis	strain: Three	gut	feces, Feces, 1B_S1, Rhinolophus capensis	GCA_020782925	GCA_020782925.1	https://ftp.ncbi.nlm.nih.gov/genomes/all/GCA/020/782/925/GCA_020782925.1_ASM2078292v1	ASM2078292v1
GCA_021961665	Lactococcus lactis	Lactococcus lactis	lactis	NCBI Lactococcus lactis	strain: UGLL01	insect	dPANK/fbl mutant fly guts, LL01, Sibon lab, Drosophila melanogaster	GCA_021961665	GCA_021961665.1	https://ftp.ncbi.nlm.nih.gov/genomes/all/GCA/021/961/665/GCA_021961665.1_ASM2196166v1	ASM2196166v1
GCA_022340965	Lactococcus lactis	Lactococcus lactis	lactis	NCBI Lactococcus lactis	strain: CJNU 3001	plant	kimchi, Napa cabbage	GCA_022340965	GCA_022340965.1	https://ftp.ncbi.nlm.nih.gov/genomes/all/GCA/022/340/965/GCA_022340965.1_ASM2234096v1	ASM2234096v1
GCA_022494905	Lactococcus lactis	Lactococcus lactis	lactis	NCBI Lactococcus lactis	strain: IMAU11823	dairy	diary product, Lactococcus lactis subsp. lactis IMAU11823	GCA_022494905	GCA_022494905.1	https://ftp.ncbi.nlm.nih.gov/genomes/all/GCA/022/494/905/GCA_022494905.1_ASM2249490v1	ASM2249490v1
GCA_022509285	Lactococcus lactis	Lactococcus lactis	lactis	NCBI Lactococcus lactis	strain: QAULLNA8	dairy	Dahi fermented milk product, fermented milk product, Dahi, QAULLNA8	GCA_022509285	GCA_022509285.1	https://ftp.ncbi.nlm.nih.gov/genomes/all/GCA/022/509/285/GCA_022509285.1_ASM2250928v1	ASM2250928v1
GCA_022509685	Lactococcus lactis	Lactococcus lactis	lactis	NCBI Lactococcus lactis	strain: EIP20B	dairy	raw milk, EIP20B, goat	GCA_022509685	GCA_022509685.1	https://ftp.ncbi.nlm.nih.gov/genomes/all/GCA/022/509/685/GCA_022509685.1_ASM2250968v1	ASM2250968v1
GCA_022509705	Lactococcus lactis	Lactococcus lactis	lactis	NCBI Lactococcus lactis	strain: EIP13D	dairy	raw milk, EIP13D, goat	GCA_022509705	GCA_022509705.1	https://ftp.ncbi.nlm.nih.gov/genomes/all/GCA/022/509/705/GCA_022509705.1_ASM2250970v1	ASM2250970v1
GCA_022509735	Lactococcus lactis	Lactococcus lactis	lactis	NCBI Lactococcus lactis	strain: EIP07A	dairy	raw milk, EIP07A, goat	GCA_022509735	GCA_022509735.1	https://ftp.ncbi.nlm.nih.gov/genomes/all/GCA/022/509/735/GCA_022509735.1_ASM2250973v1	ASM2250973v1
GCA_022631055	Lactococcus lactis	Lactococcus lactis	lactis	NCBI Lactococcus lactis	strain: PHM5-37	plant	stem, Maize stem (Endophyte), Zea mays	GCA_022631055	GCA_022631055.1	https://ftp.ncbi.nlm.nih.gov/genomes/all/GCA/022/631/055/GCA_022631055.1_ASM2263105v1	ASM2263105v1
GCA_022649215	Lactococcus lactis	Lactococcus cremoris	lactis	NCBI Lactococcus lactis	isolate: UW_MP_STREP3_1	unknown	anaerobic bioreactor effluent, bioreactor [ENVO:00002123], anaerobic bioreactor [ENVO:00002124], biological waste material [ENVO:01000373], bioreactor sludge metagenome, UW_MP_STREP3_1	GCA_022649215	GCA_022649215.1	https://ftp.ncbi.nlm.nih.gov/genomes/all/GCA/022/649/215/GCA_022649215.1_ASM2264921v1	ASM2264921v1
GCA_022653355	Lactococcus lactis	Lactococcus lactis	lactis	NCBI Lactococcus lactis	isolate: UW_MP_STREP1_2	unknown	anaerobic bioreactor effluent, bioreactor [ENVO:00002123], anaerobic bioreactor [ENVO:00002124], biological waste material [ENVO:01000373], bioreactor sludge metagenome, UW_MP_STREP1_2	GCA_022653355	GCA_022653355.1	https://ftp.ncbi.nlm.nih.gov/genomes/all/GCA/022/653/355/GCA_022653355.1_ASM2265335v1	ASM2265335v1
GCA_022654475	Lactococcus lactis	Lactococcus lactis	lactis	NCBI Lactococcus lactis	isolate: UW_MP_STREP1_3	unknown	anaerobic bioreactor effluent, bioreactor [ENVO:00002123], anaerobic bioreactor [ENVO:00002124], biological waste material [ENVO:01000373], bioreactor sludge metagenome, UW_MP_STREP1_3	GCA_022654475	GCA_022654475.1	https://ftp.ncbi.nlm.nih.gov/genomes/all/GCA/022/654/475/GCA_022654475.1_ASM2265447v1	ASM2265447v1
GCA_022654875	Lactococcus lactis	Lactococcus lactis	lactis	NCBI Lactococcus lactis	isolate: UW_MP_STREP1_1	unknown	anaerobic bioreactor effluent, bioreactor [ENVO:00002123], anaerobic bioreactor [ENVO:00002124], biological waste material [ENVO:01000373], bioreactor sludge metagenome, UW_MP_STREP1_1	GCA_022654875	GCA_022654875.1	https://ftp.ncbi.nlm.nih.gov/genomes/all/GCA/022/654/875/GCA_022654875.1_ASM2265487v1	ASM2265487v1
GCA_022670815	Lactococcus lactis	Lactococcus lactis	lactis	NCBI Lactococcus lactis	strain: AH1	dairy	Fermented milk product viili	GCA_022670815	GCA_022670815.1	https://ftp.ncbi.nlm.nih.gov/genomes/all/GCA/022/670/815/GCA_022670815.1_ASM2267081v1	ASM2267081v1
GCA_022715915	Lactococcus lactis	Lactococcus lactis	lactis	NCBI Lactococcus lactis	isolate: B105_003	gut	stool sample, American, biological sample, feces, human gut metagenome, B105_003, Homo sapiens	GCA_022715915	GCA_022715915.1	https://ftp.ncbi.nlm.nih.gov/genomes/all/GCA/022/715/915/GCA_022715915.1_ASM2271591v1	ASM2271591v1
GCA_022794425	Lactococcus lactis	Lactococcus lactis	lactis	NCBI Lactococcus lactis	isolate: ABMPRH_10_1	gut	feces extracted directly from colon, environmental system determined by an organism[ENVO_01001000]|animal-associated environment[ENVO_01001002], digestive tract[UBERON_0001555]|colon[UBERON_0001155], fecal material[ENVO_00002003], mouse gut metagenome, SL341420bin_107, Mus musculus	GCA_022794425	GCA_022794425.1	https://ftp.ncbi.nlm.nih.gov/genomes/all/GCA/022/794/425/GCA_022794425.1_ASM2279442v1	ASM2279442v1
GCA_022809755	Lactococcus lactis	Lactococcus lactis	lactis	NCBI Lactococcus lactis	strain: SCB469	dairy	Lactococcus lactis fxll, kefir grains	GCA_022809755	GCA_022809755.1	https://ftp.ncbi.nlm.nih.gov/genomes/all/GCA/022/809/755/GCA_022809755.1_ASM2280975v1	ASM2280975v1
GCA_022869215	Lactococcus lactis	Lactococcus lactis	lactis	NCBI Lactococcus lactis	isolate: MCPNR19-04	insect	fungal plug from cicada Magicicada septendecim abdomen, area designated as a nature reserve [ENVO:00000363], forest ecosystem [ENVO:01001243], environmental system determined by an organism [ENVO_01001000], fungus metagenome, MCPNR19-04, Massospora cicadina, Massospora cicadina	GCA_022869215	GCA_022869215.1	https://ftp.ncbi.nlm.nih.gov/genomes/all/GCA/022/869/215/GCA_022869215.1_ASM2286921v1	ASM2286921v1
GCA_023078515	Lactococcus lactis	Lactococcus lactis	lactis	NCBI Lactococcus lactis	strain: JNU 534	plant	kimchi, Lactococcus lactis strain JNU 534	GCA_023078515	GCA_023078515.1	https://ftp.ncbi.nlm.nih.gov/genomes/all/GCA/023/078/515/GCA_023078515.1_ASM2307851v1	ASM2307851v1
GCA_023206755	Lactococcus lactis	Lactococcus lactis	lactis	NCBI Lactococcus lactis	strain: KF140	plant	kimchi (fermented food), KF140	GCA_023206755	GCA_023206755.1	https://ftp.ncbi.nlm.nih.gov/genomes/all/GCA/023/206/755/GCA_023206755.1_ASM2320675v1	ASM2320675v1
GCA_023611865	Lactococcus lactis	Lactococcus lactis	lactis	NCBI Lactococcus lactis	strain: 229	unknown	Cork University, Lactococcus lactis subsp. lactis 229	GCA_023611865	GCA_023611865.1	https://ftp.ncbi.nlm.nih.gov/genomes/all/GCA/023/611/865/GCA_023611865.1_ASM2361186v1	ASM2361186v1
GCA_023611885	Lactococcus lactis	Lactococcus lactis	lactis	NCBI Lactococcus lactis	strain: UC109	unknown	Cork university, SMRT9_Lla_UC109_Cork	GCA_023611885	GCA_023611885.1	https://ftp.ncbi.nlm.nih.gov/genomes/all/GCA/023/611/885/GCA_023611885.1_ASM2361188v1	ASM2361188v1
GCA_023613935	Lactococcus lactis	Lactococcus lactis	lactis	NCBI Lactococcus lactis	strain: JXNPKM 1305	plant	xylem sap, JXNPKM 1305, maize	GCA_023613935	GCA_023613935.1	https://ftp.ncbi.nlm.nih.gov/genomes/all/GCA/023/613/935/GCA_023613935.1_ASM2361393v1	ASM2361393v1
GCA_900088425	Lactococcus lactis	Lactococcus lactis	lactis	NCBI Lactococcus lactis	strain: A12	plant	ERS1176346	GCA_900088425	GCA_900088425.1	https://ftp.ncbi.nlm.nih.gov/genomes/all/GCA/900/088/425/GCA_900088425.1_A12	A12
GCA_900099625	Lactococcus lactis	Lactococcus lactis	lactis	NCBI Lactococcus lactis	strain: ATCC 19435	unknown	1047260	GCA_900099625	GCA_900099625.1	https://ftp.ncbi.nlm.nih.gov/genomes/all/GCA/900/099/625/GCA_900099625.1_IMG-taxon_2597490350_annotated_assembly	IMG-taxon 2597490350 annotated assembly
GCA_900240855	Lactococcus lactis	Lactococcus cremoris	lactis	NCBI Lactococcus lactis	isolate: CF101	dairy	ERS2035244	GCA_900240855	GCA_900240855.1	https://ftp.ncbi.nlm.nih.gov/genomes/all/GCA/900/240/855/GCA_900240855.1_CF101	CF101
GCA_900240865	Lactococcus lactis	Lactococcus cremoris	lactis	NCBI Lactococcus lactis	isolate: CF105	dairy	ERS2035248	GCA_900240865	GCA_900240865.1	https://ftp.ncbi.nlm.nih.gov/genomes/all/GCA/900/240/865/GCA_900240865.1_CF105	CF105
GCA_900240885	Lactococcus lactis	Lactococcus cremoris	lactis	NCBI Lactococcus lactis	isolate: CF107	dairy	ERS2035250	GCA_900240885	GCA_900240885.1	https://ftp.ncbi.nlm.nih.gov/genomes/all/GCA/900/240/885/GCA_900240885.1_CF107	CF107
GCA_900240895	Lactococcus lactis	Lactococcus cremoris	lactis	NCBI Lactococcus lactis	isolate: CF108	dairy	ERS2035251	GCA_900240895	GCA_900240895.1	https://ftp.ncbi.nlm.nih.gov/genomes/all/GCA/900/240/895/GCA_900240895.1_CF108	CF108
GCA_900240905	Lactococcus lactis	Lactococcus cremoris	lactis	NCBI Lactococcus lactis	isolate: CF103	dairy	ERS2035246	GCA_900240905	GCA_900240905.1	https://ftp.ncbi.nlm.nih.gov/genomes/all/GCA/900/240/905/GCA_900240905.1_CF103	CF103
GCA_900240925	Lactococcus lactis	Lactococcus lactis	lactis	NCBI Lactococcus lactis	isolate: CF106	dairy	ERS2035249	GCA_900240925	GCA_900240925.1	https://ftp.ncbi.nlm.nih.gov/genomes/all/GCA/900/240/925/GCA_900240925.1_CF106	CF106
GCA_900240935	Lactococcus lactis	Lactococcus lactis	lactis	NCBI Lactococcus lactis	isolate: CF102	dairy	ERS2035245	GCA_900240935	GCA_900240935.1	https://ftp.ncbi.nlm.nih.gov/genomes/all/GCA/900/240/935/GCA_900240935.1_CF102	CF102
GCA_900240955	Lactococcus lactis	Lactococcus lactis	lactis	NCBI Lactococcus lactis	isolate: CF109	dairy	ERS2035252	GCA_900240955	GCA_900240955.1	https://ftp.ncbi.nlm.nih.gov/genomes/all/GCA/900/240/955/GCA_900240955.1_CF109	CF109
GCA_900240965	Lactococcus lactis	Lactococcus lactis	lactis	NCBI Lactococcus lactis	isolate: CF104	dairy	ERS2035247	GCA_900240965	GCA_900240965.1	https://ftp.ncbi.nlm.nih.gov/genomes/all/GCA/900/240/965/GCA_900240965.1_CF104	CF104
GCA_900248205	Lactococcus lactis	Lactococcus lactis	lactis	NCBI Lactococcus lactis	isolate: Lactococcus lactis	dairy	ERS2076477	GCA_900248205	GCA_900248205.2	https://ftp.ncbi.nlm.nih.gov/genomes/all/GCA/900/248/205/GCA_900248205.2_ASM90024820v2	ASM90024820v2
GCA_900291885	Lactococcus lactis	Lactococcus lactis	lactis	NCBI Lactococcus lactis	strain: CF112	dairy	ERS2217339	GCA_900291885	GCA_900291885.1	https://ftp.ncbi.nlm.nih.gov/genomes/all/GCA/900/291/885/GCA_900291885.1_CF112	CF112
GCA_900291895	Lactococcus lactis	Lactococcus lactis	lactis	NCBI Lactococcus lactis	strain: CF111	dairy	ERS2217338	GCA_900291895	GCA_900291895.1	https://ftp.ncbi.nlm.nih.gov/genomes/all/GCA/900/291/895/GCA_900291895.1_CF111	CF111
GCA_902364565	Lactococcus lactis	Lactococcus lactis	lactis	NCBI Lactococcus lactis	isolate: MGYG-HGUT-00226	gut	human gut, human-associated habitat, human gut, ERS3638256	GCA_902364565	GCA_902364565.1	https://ftp.ncbi.nlm.nih.gov/genomes/all/GCA/902/364/565/GCA_902364565.1_MGYG-HGUT-00226	MGYG-HGUT-00226
GCA_905210045	Lactococcus lactis	Lactococcus lactis	lactis	NCBI Lactococcus lactis	isolate: ERR260195-bin.11	gut	human gut, human gut metagenome, human-associated habitat, human gut, faeces, ERS5594362	GCA_905210045	GCA_905210045.1	https://ftp.ncbi.nlm.nih.gov/genomes/all/GCA/905/210/045/GCA_905210045.1_ERR260195-mag-bin.11	ERR260195-mag-bin.11
GCA_910583905	Lactococcus lactis	Lactococcus lactis	lactis	NCBI Lactococcus lactis	isolate: MGBC116396	gut	Caecum, mouse gut metagenome, mouse gut, mouse-associated habitat, Caecum, ERS6489622	GCA_910583905	GCA_910583905.1	https://ftp.ncbi.nlm.nih.gov/genomes/all/GCA/910/583/905/GCA_910583905.1_MGBC116396	MGBC116396
GCA_910587885	Lactococcus lactis	Lactococcus cremoris	lactis	NCBI Lactococcus lactis	isolate: MGBC161919	gut	Caecum, mouse gut metagenome, mouse gut, mouse-associated habitat, Caecum, ERS6490087	GCA_910587885	GCA_910587885.1	https://ftp.ncbi.nlm.nih.gov/genomes/all/GCA/910/587/885/GCA_910587885.1_MGBC161919	MGBC161919
GCA_932750895	Lactococcus lactis	Lactococcus lactis	lactis	NCBI Lactococcus lactis	isolate: Lactococcus_lactis_DSM110082	gut	mouse gastrointestinal tract, mouse intestine, gut content, ERS10859596	GCA_932750895	GCA_932750895.1	https://ftp.ncbi.nlm.nih.gov/genomes/all/GCA/932/750/895/GCA_932750895.1_Lactococcus_lactis_DSM110082	Lactococcus_lactis_DSM110082
GCA_000009425	Lactococcus cremoris	Lactococcus cremoris	cremoris	NCBI Lactococcus cremoris	strain: MG1363	dairy	ERS610139	GCA_000009425	GCA_000009425.1	https://ftp.ncbi.nlm.nih.gov/genomes/all/GCA/000/009/425/GCA_000009425.1_ASM942v1	ASM942v1
GCA_000014545	Lactococcus cremoris	Lactococcus cremoris	cremoris	NCBI Lactococcus cremoris	strain: SK11	dairy	CP000425	GCA_000014545	GCA_000014545.1	https://ftp.ncbi.nlm.nih.gov/genomes/all/GCA/000/014/545/GCA_000014545.1_ASM1454v1	ASM1454v1
GCA_000143205	Lactococcus cremoris	Lactococcus cremoris	cremoris	NCBI Lactococcus cremoris	strain: NZ9000	unknown	CP002094	GCA_000143205	GCA_000143205.1	https://ftp.ncbi.nlm.nih.gov/genomes/all/GCA/000/143/205/GCA_000143205.1_ASM14320v1	ASM14320v1
GCA_000236475	Lactococcus cremoris	Lactococcus cremoris	cremoris	NCBI Lactococcus cremoris	strain: A76	dairy	cheese production, CP003132	GCA_000236475	GCA_000236475.1	https://ftp.ncbi.nlm.nih.gov/genomes/all/GCA/000/236/475/GCA_000236475.1_ASM23647v1	ASM23647v1
GCA_000312685	Lactococcus cremoris	Lactococcus cremoris	cremoris	NCBI Lactococcus cremoris	strain: UC509.9	unknown	CP003157	GCA_000312685	GCA_000312685.1	https://ftp.ncbi.nlm.nih.gov/genomes/all/GCA/000/312/685/GCA_000312685.1_ASM31268v1	ASM31268v1
GCA_000447825	Lactococcus cremoris	Lactococcus cremoris	cremoris	NCBI Lactococcus cremoris	strain: TIFN5	dairy	propagated starter culture used in cheese manufacturing, ATBC	GCA_000447825	GCA_000447825.1	https://ftp.ncbi.nlm.nih.gov/genomes/all/GCA/000/447/825/GCA_000447825.1_LLT5.01	LLT5.01
GCA_000447845	Lactococcus cremoris	Lactococcus cremoris	cremoris	NCBI Lactococcus cremoris	strain: TIFN6	dairy	propagated starter culture used in cheese manufacturing, ATBB	GCA_000447845	GCA_000447845.1	https://ftp.ncbi.nlm.nih.gov/genomes/all/GCA/000/447/845/GCA_000447845.1_LLT6.01	LLT6.01
GCA_000447885	Lactococcus cremoris	Lactococcus cremoris	cremoris	NCBI Lactococcus cremoris	strain: TIFN1	dairy	propagated starter culture used in cheese manufacturing, ASXF	GCA_000447885	GCA_000447885.1	https://ftp.ncbi.nlm.nih.gov/genomes/all/GCA/000/447/885/GCA_000447885.1_LLT1.01	LLT1.01
GCA_000447925	Lactococcus cremoris	Lactococcus cremoris	cremoris	NCBI Lactococcus cremoris	strain: TIFN3	dairy	propagated starter culture used in cheese manufacturing, ATBE	GCA_000447925	GCA_000447925.1	https://ftp.ncbi.nlm.nih.gov/genomes/all/GCA/000/447/925/GCA_000447925.1_LLT3.01	LLT3.01
GCA_000447965	Lactococcus cremoris	Lactococcus cremoris	cremoris	NCBI Lactococcus cremoris	strain: TIFN7	dairy	propagated starter culture used in cheese manufacturing, ATBA	GCA_000447965	GCA_000447965.1	https://ftp.ncbi.nlm.nih.gov/genomes/all/GCA/000/447/965/GCA_000447965.1_LLT7.01	LLT7.01
GCA_000468955	Lactococcus cremoris	Lactococcus cremoris	cremoris	NCBI Lactococcus cremoris	strain: KW2	unknown	CP004884	GCA_000468955	GCA_000468955.1	https://ftp.ncbi.nlm.nih.gov/genomes/all/GCA/000/468/955/GCA_000468955.1_ASM46895v1	ASM46895v1
GCA_000534815	Lactococcus cremoris	Lactococcus cremoris	cremoris	NCBI Lactococcus cremoris	strain: HP	dairy	mixed strain dairy starter culture, gb|JAUH00000000.1	GCA_000534815	GCA_000534815.1	https://ftp.ncbi.nlm.nih.gov/genomes/all/GCA/000/534/815/GCA_000534815.1_HPAssemblyV1	HPAssemblyV1
GCA_000731635	Lactococcus cremoris	Lactococcus cremoris	cremoris	NCBI Lactococcus cremoris	strain: GE214	dairy	cheese, LlactisGE214	GCA_000731635	GCA_000731635.1	https://ftp.ncbi.nlm.nih.gov/genomes/all/GCA/000/731/635/GCA_000731635.1_LlactisGE214	LlactisGE214
GCA_000805435	Lactococcus cremoris	Lactococcus cremoris	cremoris	NCBI Lactococcus cremoris	strain: A17	plant	fermented cabbage, A17	GCA_000805435	GCA_000805435.1	https://ftp.ncbi.nlm.nih.gov/genomes/all/GCA/000/805/435/GCA_000805435.1_A17_version_1_W50_B98_	A17 version 1 (W50, B98)
GCA_000969475	Lactococcus cremoris	Lactococcus cremoris	cremoris	NCBI Lactococcus cremoris	strain: Mast36	dairy	milk from a bovine mastitis case, Mast36	GCA_000969475	GCA_000969475.1	https://ftp.ncbi.nlm.nih.gov/genomes/all/GCA/000/969/475/GCA_000969475.1_ASM96947v1	ASM96947v1
GCA_001005395	Lactococcus cremoris	Lactococcus cremoris	cremoris	NCBI Lactococcus cremoris	strain: DPC6856	gut	Bovine rumen, DPC6856	GCA_001005395	GCA_001005395.1	https://ftp.ncbi.nlm.nih.gov/genomes/all/GCA/001/005/395/GCA_001005395.1_ASM100539v1	ASM100539v1
GCA_001005455	Lactococcus cremoris	Lactococcus cremoris	cremoris	NCBI Lactococcus cremoris	strain: DPC6860	plant	grass, DPC6860	GCA_001005455	GCA_001005455.1	https://ftp.ncbi.nlm.nih.gov/genomes/all/GCA/001/005/455/GCA_001005455.1_ASM100545v1	ASM100545v1
GCA_001591705	Lactococcus cremoris	Lactococcus cremoris	cremoris	NCBI Lactococcus cremoris	strain: NBRC 100676	unknown	unknown	GCA_001591705	GCA_001591705.1	https://ftp.ncbi.nlm.nih.gov/genomes/all/GCA/001/591/705/GCA_001591705.1_ASM159170v1	ASM159170v1
GCA_001622205	Lactococcus cremoris	Lactococcus cremoris	cremoris	NCBI Lactococcus cremoris	strain: KW10	plant	Kaanga Wai, KW10	GCA_001622205	GCA_001622205.1	https://ftp.ncbi.nlm.nih.gov/genomes/all/GCA/001/622/205/GCA_001622205.1_ASM162220v1	ASM162220v1
GCA_001622215	Lactococcus cremoris	Lactococcus cremoris	cremoris	NCBI Lactococcus cremoris	strain: HP	dairy	Dairy starter, HP	GCA_001622215	GCA_001622215.1	https://ftp.ncbi.nlm.nih.gov/genomes/all/GCA/001/622/215/GCA_001622215.1_ASM162221v1	ASM162221v1
GCA_001622225	Lactococcus cremoris	Lactococcus cremoris	cremoris	NCBI Lactococcus cremoris	strain: V4	dairy	Raw sheep milk, V4	GCA_001622225	GCA_001622225.1	https://ftp.ncbi.nlm.nih.gov/genomes/all/GCA/001/622/225/GCA_001622225.1_ASM162222v1	ASM162222v1
GCA_001622285	Lactococcus cremoris	Lactococcus cremoris	cremoris	NCBI Lactococcus cremoris	strain: N41	plant	Soil and grass, N41	GCA_001622285	GCA_001622285.1	https://ftp.ncbi.nlm.nih.gov/genomes/all/GCA/001/622/285/GCA_001622285.1_ASM162228v1	ASM162228v1
GCA_001622295	Lactococcus cremoris	Lactococcus cremoris	cremoris	NCBI Lactococcus cremoris	strain: LMG6897	dairy	Cheese starter, LMG6897	GCA_001622295	GCA_001622295.1	https://ftp.ncbi.nlm.nih.gov/genomes/all/GCA/001/622/295/GCA_001622295.1_ASM162229v1	ASM162229v1
GCA_001622305	Lactococcus cremoris	Lactococcus lactis	cremoris	NCBI Lactococcus cremoris	strain: P7266	unknown	Litter on pastures, P7266	GCA_001622305	GCA_001622305.1	https://ftp.ncbi.nlm.nih.gov/genomes/all/GCA/001/622/305/GCA_001622305.1_ASM162230v1	ASM162230v1
GCA_001622315	Lactococcus cremoris	Lactococcus cremoris	cremoris	NCBI Lactococcus cremoris	strain: B40	dairy	Dairy starter, B40	GCA_001622315	GCA_001622315.1	https://ftp.ncbi.nlm.nih.gov/genomes/all/GCA/001/622/315/GCA_001622315.1_ASM162231v1	ASM162231v1
GCA_001622365	Lactococcus cremoris	Lactococcus cremoris	cremoris	NCBI Lactococcus cremoris	strain: FG2	dairy	Dairy starter, FG2	GCA_001622365	GCA_001622365.1	https://ftp.ncbi.nlm.nih.gov/genomes/all/GCA/001/622/365/GCA_001622365.1_ASM162236v1	ASM162236v1
GCA_001622375	Lactococcus cremoris	Lactococcus cremoris	cremoris	NCBI Lactococcus cremoris	strain: SK110	dairy	Dairy starter, SK110	GCA_001622375	GCA_001622375.1	https://ftp.ncbi.nlm.nih.gov/genomes/all/GCA/001/622/375/GCA_001622375.1_ASM162237v1	ASM162237v1
GCA_001622385	Lactococcus cremoris	Lactococcus cremoris	cremoris	NCBI Lactococcus cremoris	strain: NCDO763	dairy	Dairy starter, NCDO763	GCA_001622385	GCA_001622385.1	https://ftp.ncbi.nlm.nih.gov/genomes/all/GCA/001/622/385/GCA_001622385.1_ASM162238v1	ASM162238v1
GCA_001622405	Lactococcus cremoris	Lactococcus cremoris	cremoris	NCBI Lactococcus cremoris	strain: AM2	dairy	Dairy starter, AM2	GCA_001622405	GCA_001622405.1	https://ftp.ncbi.nlm.nih.gov/genomes/all/GCA/001/622/405/GCA_001622405.1_ASM162240v1	ASM162240v1
GCA_001856165	Lactococcus cremoris	Lactococcus cremoris	cremoris	NCBI Lactococcus cremoris	strain: IBB477	dairy	raw milk, IBB477	GCA_001856165	GCA_001856165.1	https://ftp.ncbi.nlm.nih.gov/genomes/all/GCA/001/856/165/GCA_001856165.1_IBB477v1	IBB477v1
GCA_002078375	Lactococcus cremoris	Lactococcus cremoris	cremoris	NCBI Lactococcus cremoris	strain: 158	dairy	Dairy fermentation, ENVO:00003873, LL158	GCA_002078375	GCA_002078375.2	https://ftp.ncbi.nlm.nih.gov/genomes/all/GCA/002/078/375/GCA_002078375.2_ASM207837v2	ASM207837v2
GCA_002078765	Lactococcus cremoris	Lactococcus cremoris	cremoris	NCBI Lactococcus cremoris	strain: UC109	dairy	Dairy fermentation, LLUC109	GCA_002078765	GCA_002078765.2	https://ftp.ncbi.nlm.nih.gov/genomes/all/GCA/002/078/765/GCA_002078765.2_ASM207876v2	ASM207876v2
GCA_002078895	Lactococcus cremoris	Lactococcus cremoris	cremoris	NCBI Lactococcus cremoris	strain: JM1	dairy	Dairy fermentation, LLJM1	GCA_002078895	GCA_002078895.1	https://ftp.ncbi.nlm.nih.gov/genomes/all/GCA/002/078/895/GCA_002078895.1_ASM207889v1	ASM207889v1
GCA_002078915	Lactococcus cremoris	Lactococcus cremoris	cremoris	NCBI Lactococcus cremoris	strain: JM2	dairy	Dairy fermentation, LLJM2	GCA_002078915	GCA_002078915.1	https://ftp.ncbi.nlm.nih.gov/genomes/all/GCA/002/078/915/GCA_002078915.1_ASM207891v1	ASM207891v1
GCA_002078935	Lactococcus cremoris	Lactococcus cremoris	cremoris	NCBI Lactococcus cremoris	strain: JM3	dairy	Dairy fermentation, LLJM3	GCA_002078935	GCA_002078935.1	https://ftp.ncbi.nlm.nih.gov/genomes/all/GCA/002/078/935/GCA_002078935.1_ASM207893v1	ASM207893v1
GCA_002078955	Lactococcus cremoris	Lactococcus cremoris	cremoris	NCBI Lactococcus cremoris	strain: JM4	dairy	Dairy fermentation, LLJM4	GCA_002078955	GCA_002078955.1	https://ftp.ncbi.nlm.nih.gov/genomes/all/GCA/002/078/955/GCA_002078955.1_ASM207895v1	ASM207895v1
GCA_002441765	Lactococcus cremoris	Lactococcus cremoris	cremoris	NCBI Lactococcus cremoris	strain: ATCC 19257	unknown	ATCC_19257	GCA_002441765	GCA_002441765.1	https://ftp.ncbi.nlm.nih.gov/genomes/all/GCA/002/441/765/GCA_002441765.1_ASM244176v1	ASM244176v1
GCA_002441825	Lactococcus cremoris	Lactococcus cremoris	tructae	NCBI Lactococcus cremoris	strain: DSM 21502	fish	intestinal mucus of brown trout, DSM_21502, brown trout	GCA_002441825	GCA_002441825.1	https://ftp.ncbi.nlm.nih.gov/genomes/all/GCA/002/441/825/GCA_002441825.1_ASM244182v1	ASM244182v1
GCA_002563595	Lactococcus cremoris	Lactococcus cremoris	cremoris	NCBI Lactococcus cremoris	strain: ASCC 1263	dairy	cheese, Lactococcus lactis subsp. cremoris ASCC 1263	GCA_002563595	GCA_002563595.1	https://ftp.ncbi.nlm.nih.gov/genomes/all/GCA/002/563/595/GCA_002563595.1_ASM256359v1	ASM256359v1
GCA_003346395	Lactococcus cremoris	Lactococcus cremoris	cremoris	NCBI Lactococcus cremoris	strain: KMB_596	dairy	ovine cheese, farm, Lactococcus lactis subsp. cremoris KMB_596	GCA_003346395	GCA_003346395.1	https://ftp.ncbi.nlm.nih.gov/genomes/all/GCA/003/346/395/GCA_003346395.1_ASM334639v1	ASM334639v1
GCA_003394085	Lactococcus cremoris	Lactococcus cremoris	cremoris	NCBI Lactococcus cremoris	strain: 3107	dairy	dairy, 3107	GCA_003394085	GCA_003394085.1	https://ftp.ncbi.nlm.nih.gov/genomes/all/GCA/003/394/085/GCA_003394085.1_ASM339408v1	ASM339408v1
GCA_003966935	Lactococcus cremoris	Lactococcus cremoris	cremoris	NCBI Lactococcus cremoris	strain: C4	dairy	Yogurt	GCA_003966935	GCA_003966935.1	https://ftp.ncbi.nlm.nih.gov/genomes/all/GCA/003/966/935/GCA_003966935.1_ASM396693v1	ASM396693v1
GCA_004354515	Lactococcus cremoris	Lactococcus cremoris	cremoris	NCBI Lactococcus cremoris	strain: ATCC 19257	unknown	10	GCA_004354515	GCA_004354515.1	https://ftp.ncbi.nlm.nih.gov/genomes/all/GCA/004/354/515/GCA_004354515.1_ASM435451v1	ASM435451v1
GCA_004369165	Lactococcus cremoris	Lactococcus cremoris	cremoris	NCBI Lactococcus cremoris	strain: ASCC880900	unknown	Lactococcus lactis ASCC880900	GCA_004369165	GCA_004369165.1	https://ftp.ncbi.nlm.nih.gov/genomes/all/GCA/004/369/165/GCA_004369165.1_ASM436916v1	ASM436916v1
GCA_005864265	Lactococcus cremoris	Lactococcus cremoris	cremoris	NCBI Lactococcus cremoris	strain: FAM 17891	dairy	goat milk, goat milk [FOODON:03315150], FAM17891	GCA_005864265	GCA_005864265.1	https://ftp.ncbi.nlm.nih.gov/genomes/all/GCA/005/864/265/GCA_005864265.1_ASM586426v1	ASM586426v1
GCA_006351045	Lactococcus cremoris	Lactococcus cremoris	cremoris	NCBI Lactococcus cremoris	strain: DPC 6855	plant	Grass, Lactococcus lactis subsp. cremoris DPC 6855	GCA_006351045	GCA_006351045.1	https://ftp.ncbi.nlm.nih.gov/genomes/all/GCA/006/351/045/GCA_006351045.1_ASM635104v1	ASM635104v1
GCA_006351055	Lactococcus cremoris	Lactococcus cremoris	cremoris	NCBI Lactococcus cremoris	strain: DPC 169	dairy	milk, Lactococcus lactis subsp. cremoris DPC169	GCA_006351055	GCA_006351055.1	https://ftp.ncbi.nlm.nih.gov/genomes/all/GCA/006/351/055/GCA_006351055.1_ASM635105v1	ASM635105v1
GCA_006351105	Lactococcus cremoris	Lactococcus cremoris	cremoris	NCBI Lactococcus cremoris	strain: DPC140	dairy	milk, Lactococcus lactis subsp. cremoris DPC140	GCA_006351105	GCA_006351105.1	https://ftp.ncbi.nlm.nih.gov/genomes/all/GCA/006/351/105/GCA_006351105.1_ASM635110v1	ASM635110v1
GCA_009661755	Lactococcus cremoris	Lactococcus cremoris	cremoris	NCBI Lactococcus cremoris	strain: 3107	unknown	Lactococcus lactis subsp. Cremoris 3107	GCA_009661755	GCA_009661755.1	https://ftp.ncbi.nlm.nih.gov/genomes/all/GCA/009/661/755/GCA_009661755.1_ASM966175v1	ASM966175v1
GCA_009661775	Lactococcus cremoris	Lactococcus cremoris	cremoris	NCBI Lactococcus cremoris	strain: SK11	unknown	Lactococcus lactis subsp. Cremoris SK11	GCA_009661775	GCA_009661775.1	https://ftp.ncbi.nlm.nih.gov/genomes/all/GCA/009/661/775/GCA_009661775.1_ASM966177v1	ASM966177v1
GCA_009661785	Lactococcus cremoris	Lactococcus cremoris	cremoris	NCBI Lactococcus cremoris	strain: 158	unknown	Lactococcus lactis subsp. Cremoris 158	GCA_009661785	GCA_009661785.1	https://ftp.ncbi.nlm.nih.gov/genomes/all/GCA/009/661/785/GCA_009661785.1_ASM966178v1	ASM966178v1
GCA_009661855	Lactococcus cremoris	Lactococcus lactis	cremoris	NCBI Lactococcus cremoris	strain: SMQ384	unknown	Lactococcus lactis subsp. Cremoris SMQ384	GCA_009661855	GCA_009661855.1	https://ftp.ncbi.nlm.nih.gov/genomes/all/GCA/009/661/855/GCA_009661855.1_ASM966185v1	ASM966185v1
GCA_009661865	Lactococcus cremoris	Lactococcus lactis	cremoris	NCBI Lactococcus cremoris	strain: SMQ450	unknown	Lactococcus lactis subsp. Cremoris SMQ450	GCA_009661865	GCA_009661865.1	https://ftp.ncbi.nlm.nih.gov/genomes/all/GCA/009/661/865/GCA_009661865.1_ASM966186v1	ASM966186v1
GCA_009661875	Lactococcus cremoris	Lactococcus lactis	cremoris	NCBI Lactococcus cremoris	strain: ML8	unknown	Lactococcus lactis subsp. Cremoris ML8	GCA_009661875	GCA_009661875.1	https://ftp.ncbi.nlm.nih.gov/genomes/all/GCA/009/661/875/GCA_009661875.1_ASM966187v1	ASM966187v1
GCA_009661885	Lactococcus cremoris	Lactococcus lactis	cremoris	NCBI Lactococcus cremoris	strain: SMQ562	unknown	Lactococcus lactis subsp. Cremoris SMQ562	GCA_009661885	GCA_009661885.1	https://ftp.ncbi.nlm.nih.gov/genomes/all/GCA/009/661/885/GCA_009661885.1_ASM966188v1	ASM966188v1
GCA_009661935	Lactococcus cremoris	Lactococcus lactis	cremoris	NCBI Lactococcus cremoris	strain: SMQ385	unknown	Lactococcus lactis subsp. Cremoris SMQ385	GCA_009661935	GCA_009661935.1	https://ftp.ncbi.nlm.nih.gov/genomes/all/GCA/009/661/935/GCA_009661935.1_ASM966193v1	ASM966193v1
GCA_009661955	Lactococcus cremoris	Lactococcus lactis	cremoris	NCBI Lactococcus cremoris	strain: AM1	unknown	Lactococcus lactis subsp. Cremoris AM1	GCA_009661955	GCA_009661955.1	https://ftp.ncbi.nlm.nih.gov/genomes/all/GCA/009/661/955/GCA_009661955.1_ASM966195v1	ASM966195v1
GCA_009661975	Lactococcus cremoris	Lactococcus cremoris	cremoris	NCBI Lactococcus cremoris	strain: MG1363	unknown	Lactococcus lactis subsp. cremoris MG1363	GCA_009661975	GCA_009661975.1	https://ftp.ncbi.nlm.nih.gov/genomes/all/GCA/009/661/975/GCA_009661975.1_ASM966197v1	ASM966197v1
GCA_009661985	Lactococcus cremoris	Lactococcus lactis	cremoris	NCBI Lactococcus cremoris	strain: SMQ86	unknown	Lactococcus lactis subsp. Cremoris SMQ86	GCA_009661985	GCA_009661985.1	https://ftp.ncbi.nlm.nih.gov/genomes/all/GCA/009/661/985/GCA_009661985.1_ASM966198v1	ASM966198v1
GCA_012689565	Lactococcus cremoris	Lactococcus cremoris	cremoris	NCBI Lactococcus cremoris	strain: F	unknown	Streptococcus cremoris F NEB269	GCA_012689565	GCA_012689565.1	https://ftp.ncbi.nlm.nih.gov/genomes/all/GCA/012/689/565/GCA_012689565.1_ASM1268956v1	ASM1268956v1
GCA_016629445	Lactococcus cremoris	Lactococcus cremoris	cremoris	NCBI Lactococcus cremoris	strain: G3-2	dairy	yogurt	GCA_016629445	GCA_016629445.1	https://ftp.ncbi.nlm.nih.gov/genomes/all/GCA/016/629/445/GCA_016629445.1_ASM1662944v1	ASM1662944v1
GCA_016629465	Lactococcus cremoris	Lactococcus cremoris	cremoris	NCBI Lactococcus cremoris	strain: EPSC	unknown	unknown	GCA_016629465	GCA_016629465.1	https://ftp.ncbi.nlm.nih.gov/genomes/all/GCA/016/629/465/GCA_016629465.1_ASM1662946v1	ASM1662946v1
GCA_016921035	Lactococcus cremoris	Lactococcus cremoris	cremoris	NCBI Lactococcus cremoris	strain: W34	dairy	Cheddar cheese factory, Dairy, Milk, Cheddar cheese, DVS_UCC_W34	GCA_016921035	GCA_016921035.1	https://ftp.ncbi.nlm.nih.gov/genomes/all/GCA/016/921/035/GCA_016921035.1_ASM1692103v1	ASM1692103v1
GCA_016921055	Lactococcus cremoris	Lactococcus cremoris	cremoris	NCBI Lactococcus cremoris	strain: B26	dairy	Dairy Fermentation, Dairy, Milk, Starter Culture, DVS_UCC_B26	GCA_016921055	GCA_016921055.1	https://ftp.ncbi.nlm.nih.gov/genomes/all/GCA/016/921/055/GCA_016921055.1_ASM1692105v1	ASM1692105v1
GCA_016952995	Lactococcus cremoris	Lactococcus cremoris	cremoris	NCBI Lactococcus cremoris	strain: 1196	dairy	Dairy Fermentation, Dairy, Milk, Starter Culture, DVS_UCC_1196	GCA_016952995	GCA_016952995.1	https://ftp.ncbi.nlm.nih.gov/genomes/all/GCA/016/952/995/GCA_016952995.1_ASM1695299v1	ASM1695299v1
GCA_017068275	Lactococcus cremoris	Lactococcus cremoris	cremoris	NCBI Lactococcus cremoris	strain: GR0507	plant	fermented cabbage (Food), Lactococcus lactis subsp. cremoris GR0507	GCA_017068275	GCA_017068275.1	https://ftp.ncbi.nlm.nih.gov/genomes/all/GCA/017/068/275/GCA_017068275.1_ASM1706827v1	ASM1706827v1
GCA_017376415	Lactococcus cremoris	Lactococcus cremoris	cremoris	NCBI Lactococcus cremoris	strain: 4B0	unknown	4% isobutanol tolerant sttrain was obtained after evolution experiments performed on wild type NZ9000 L. lactis strain., Plants and animal habitats, Laboratory isolate, Bacterial culture, 4B0	GCA_017376415	GCA_017376415.1	https://ftp.ncbi.nlm.nih.gov/genomes/all/GCA/017/376/415/GCA_017376415.1_ASM1737641v1	ASM1737641v1
GCA_017378695	Lactococcus cremoris	Lactococcus cremoris	cremoris	NCBI Lactococcus cremoris	strain: FM-YL12	dairy	artisanal cheese, FM-YL12, Bos taurus	GCA_017378695	GCA_017378695.1	https://ftp.ncbi.nlm.nih.gov/genomes/all/GCA/017/378/695/GCA_017378695.1_ASM1737869v1	ASM1737869v1
GCA_017378735	Lactococcus cremoris	Lactococcus cremoris	cremoris	NCBI Lactococcus cremoris	strain: FM-YL11	dairy	artisanal cheese, FM-YL11, Bos taurus	GCA_017378735	GCA_017378735.1	https://ftp.ncbi.nlm.nih.gov/genomes/all/GCA/017/378/735/GCA_017378735.1_ASM1737873v1	ASM1737873v1
GCA_019039095	Lactococcus cremoris	Lactococcus cremoris	cremoris	NCBI Lactococcus cremoris	strain: R1	dairy	milk, LactisR1	GCA_019039095	GCA_019039095.1	https://ftp.ncbi.nlm.nih.gov/genomes/all/GCA/019/039/095/GCA_019039095.1_ASM1903909v1	ASM1903909v1
GCA_021165615	Lactococcus cremoris	Lactococcus cremoris	cremoris	NCBI Lactococcus cremoris	strain: WA2-67	fish	water from rearing environment of Oncorhynchus mykiss, Oncorhynchus mykiss	GCA_021165615	GCA_021165615.1	https://ftp.ncbi.nlm.nih.gov/genomes/all/GCA/021/165/615/GCA_021165615.1_ASM2116561v1	ASM2116561v1
GCA_023169905	Lactococcus cremoris	Lactococcus cremoris	cremoris	NCBI Lactococcus cremoris	strain: 7-1	unknown	unknown	GCA_023169905	GCA_023169905.1	https://ftp.ncbi.nlm.nih.gov/genomes/all/GCA/023/169/905/GCA_023169905.1_ASM2316990v1	ASM2316990v1
CHCC28601	Lactococcus cremoris	Lactococcus cremoris	cremoris	CH Lactococcus cremoris	CHCC28601	CHCC	CHCC	CHCC28601	-	-	-
CHCC29106	Lactococcus cremoris	Lactococcus cremoris	cremoris	CH Lactococcus cremoris	CHCC29106	CHCC	CHCC	CHCC29106	-	-	-
CHCC4432	Lactococcus cremoris	Lactococcus cremoris	cremoris	CH Lactococcus cremoris	CHCC4432	CHCC	CHCC	CHCC4432	-	-	-
CHCC26775	Lactococcus cremoris	Lactococcus cremoris	cremoris	CH Lactococcus cremoris	CHCC26775	CHCC	CHCC	CHCC26775	-	-	-
CHCC27974	Lactococcus cremoris	Lactococcus cremoris	cremoris	CH Lactococcus cremoris	CHCC27974	CHCC	CHCC	CHCC27974	-	-	-
CHCC28596	Lactococcus cremoris	Lactococcus cremoris	cremoris	CH Lactococcus cremoris	CHCC28596	CHCC	CHCC	CHCC28596	-	-	-
CHCC15710	Lactococcus cremoris	Lactococcus cremoris	cremoris	CH Lactococcus cremoris	CHCC15710	CHCC	CHCC	CHCC15710	-	-	-
CHCC26762	Lactococcus cremoris	Lactococcus cremoris	cremoris	CH Lactococcus cremoris	CHCC26762	CHCC	CHCC	CHCC26762	-	-	-
CHCC28053	Lactococcus lactis	Lactococcus lactis	lactis	CH Lactococcus lactis	CHCC28053	CHCC	CHCC	CHCC28053	-	-	-
CHCC30840	Lactococcus lactis	Lactococcus lactis	lactis	CH Lactococcus lactis	CHCC30840	CHCC	CHCC	CHCC30840	-	-	-
CHCC28680	Lactococcus cremoris	Lactococcus cremoris	cremoris	CH Lactococcus cremoris	CHCC28680	CHCC	CHCC	CHCC28680	-	-	-
CHCC14302	Lactococcus cremoris	Lactococcus cremoris	cremoris	CH Lactococcus cremoris	CHCC14302	CHCC	CHCC	CHCC14302	-	-	-
GCA_023734735	Lactococcus lactis	Lactococcus lactis	lactis	NCBI Lactococcus lactis	strain: L8	unknown	unknown	GCA_023734735	GCA_023734735.1	https://ftp.ncbi.nlm.nih.gov/genomes/all/GCA/023/734/735/GCA_023734735.1_ASM2373473v1	ASM2373473v1
GCA_023734755	Lactococcus lactis	Lactococcus lactis	lactis	NCBI Lactococcus lactis	strain: ID-5	unknown	unknown	GCA_023734755	GCA_023734755.1	https://ftp.ncbi.nlm.nih.gov/genomes/all/GCA/023/734/755/GCA_023734755.1_ASM2373475v1	ASM2373475v1
GCA_023743795	Lactococcus lactis	Lactococcus lactis	lactis	NCBI Lactococcus lactis	strain: DRD-89	dairy	raw sheep milk, DRD-89	GCA_023743795	GCA_023743795.1	https://ftp.ncbi.nlm.nih.gov/genomes/all/GCA/023/743/795/GCA_023743795.1_ASM2374379v1	ASM2374379v1
GCA_023743835	Lactococcus lactis	Lactococcus lactis	lactis	NCBI Lactococcus lactis	strain: DRD-85	dairy	raw sheep milk, DRD-85	GCA_023743835	GCA_023743835.1	https://ftp.ncbi.nlm.nih.gov/genomes/all/GCA/023/743/835/GCA_023743835.1_ASM2374383v1	ASM2374383v1
GCA_023744055	Lactococcus lactis	Lactococcus lactis	lactis	NCBI Lactococcus lactis	strain: DRD-122	dairy	raw sheep milk, DRD-122	GCA_023744055	GCA_023744055.1	https://ftp.ncbi.nlm.nih.gov/genomes/all/GCA/023/744/055/GCA_023744055.1_ASM2374405v1	ASM2374405v1
GCA_023744195	Lactococcus lactis	Lactococcus lactis	lactis	NCBI Lactococcus lactis	strain: DRD-134	dairy	raw sheep milk, DRD-134	GCA_023744195	GCA_023744195.1	https://ftp.ncbi.nlm.nih.gov/genomes/all/GCA/023/744/195/GCA_023744195.1_ASM2374419v1	ASM2374419v1
GCA_023744485	Lactococcus lactis	Lactococcus lactis	lactis	NCBI Lactococcus lactis	strain: DRD-132	dairy	raw sheep milk, DRD-132	GCA_023744485	GCA_023744485.1	https://ftp.ncbi.nlm.nih.gov/genomes/all/GCA/023/744/485/GCA_023744485.1_ASM2374448v1	ASM2374448v1
GCA_023809745	Lactococcus lactis	Lactococcus lactis	lactis	NCBI Lactococcus lactis	strain: WiKim0124	plant	kimchi, Lactococcus lactis WiKim0124	GCA_023809745	GCA_023809745.1	https://ftp.ncbi.nlm.nih.gov/genomes/all/GCA/023/809/745/GCA_023809745.1_ASM2380974v1	ASM2380974v1
GCA_023893655	Lactococcus lactis	Lactococcus lactis	lactis	NCBI Lactococcus lactis	strain: AM1	dairy	Amasi, VDV_Lib_11	GCA_023893655	GCA_023893655.1	https://ftp.ncbi.nlm.nih.gov/genomes/all/GCA/023/893/655/GCA_023893655.1_ASM2389365v1	ASM2389365v1
GCA_023893665	Lactococcus lactis	Lactococcus lactis	lactis	NCBI Lactococcus lactis	strain: MA1	plant	Mahewu, VDV_Lib_13	GCA_023893665	GCA_023893665.1	https://ftp.ncbi.nlm.nih.gov/genomes/all/GCA/023/893/665/GCA_023893665.1_ASM2389366v1	ASM2389366v1
GCA_024461915	Lactococcus lactis	Lactococcus lactis	lactis	NCBI Lactococcus lactis	strain: DFI.7.81	gut	fecal sample, DFI.7.81, Homo sapiens	GCA_024461915	GCA_024461915.1	https://ftp.ncbi.nlm.nih.gov/genomes/all/GCA/024/461/915/GCA_024461915.1_ASM2446191v1	ASM2446191v1
GCA_024461935	Lactococcus lactis	Lactococcus lactis	lactis	NCBI Lactococcus lactis	strain: DFI.7.80	gut	fecal sample, DFI.7.80, Homo sapiens	GCA_024461935	GCA_024461935.1	https://ftp.ncbi.nlm.nih.gov/genomes/all/GCA/024/461/935/GCA_024461935.1_ASM2446193v1	ASM2446193v1
GCA_024665635	Lactococcus lactis	Lactococcus lactis	lactis	NCBI Lactococcus lactis	strain: R-707-1	mamal_other	Lactococcus lactis R-707-1, Homo sapiens	GCA_024665635	GCA_024665635.1	https://ftp.ncbi.nlm.nih.gov/genomes/all/GCA/024/665/635/GCA_024665635.1_ASM2466563v1	ASM2466563v1
GCA_025132885	Lactococcus lactis	Lactococcus lactis	lactis	NCBI Lactococcus lactis	strain: 1102	dairy	fermented camel milk, Lactococcus lactis ETH1102	GCA_025132885	GCA_025132885.1	https://ftp.ncbi.nlm.nih.gov/genomes/all/GCA/025/132/885/GCA_025132885.1_ASM2513288v1	ASM2513288v1
GCA_025132925	Lactococcus lactis	Lactococcus lactis	lactis	NCBI Lactococcus lactis	strain: 1053	dairy	fermented goat milk, Lactococcus lactis ETH1053	GCA_025132925	GCA_025132925.1	https://ftp.ncbi.nlm.nih.gov/genomes/all/GCA/025/132/925/GCA_025132925.1_ASM2513292v1	ASM2513292v1
GCA_025132965	Lactococcus lactis	Lactococcus lactis	lactis	NCBI Lactococcus lactis	strain: 1037	dairy	fermented camel milk, Lactococcus lactis ETH1037	GCA_025132965	GCA_025132965.1	https://ftp.ncbi.nlm.nih.gov/genomes/all/GCA/025/132/965/GCA_025132965.1_ASM2513296v1	ASM2513296v1
GCA_025132985	Lactococcus lactis	Lactococcus lactis	lactis	NCBI Lactococcus lactis	strain: 1040	dairy	fermented camel milk, Lactococcus lactis ETH1040	GCA_025132985	GCA_025132985.1	https://ftp.ncbi.nlm.nih.gov/genomes/all/GCA/025/132/985/GCA_025132985.1_ASM2513298v1	ASM2513298v1
GCA_025133015	Lactococcus lactis	Lactococcus lactis	lactis	NCBI Lactococcus lactis	strain: 1034	dairy	fermented camel milk, Lactococcus lactis ETH1034	GCA_025133015	GCA_025133015.1	https://ftp.ncbi.nlm.nih.gov/genomes/all/GCA/025/133/015/GCA_025133015.1_ASM2513301v1	ASM2513301v1
GCA_025133035	Lactococcus lactis	Lactococcus lactis	lactis	NCBI Lactococcus lactis	strain: 1031	dairy	camel milk, Lactococcus lactis ETH1031	GCA_025133035	GCA_025133035.1	https://ftp.ncbi.nlm.nih.gov/genomes/all/GCA/025/133/035/GCA_025133035.1_ASM2513303v1	ASM2513303v1
GCA_025133055	Lactococcus lactis	Lactococcus lactis	lactis	NCBI Lactococcus lactis	strain: 756	dairy	milk fermentation, Lactococcus lactis ETH0756	GCA_025133055	GCA_025133055.1	https://ftp.ncbi.nlm.nih.gov/genomes/all/GCA/025/133/055/GCA_025133055.1_ASM2513305v1	ASM2513305v1
GCA_025133065	Lactococcus lactis	Lactococcus lactis	lactis	NCBI Lactococcus lactis	strain: 754	dairy	milk fermentation, Lactococcus lactis ETH0754	GCA_025133065	GCA_025133065.1	https://ftp.ncbi.nlm.nih.gov/genomes/all/GCA/025/133/065/GCA_025133065.1_ASM2513306v1	ASM2513306v1
GCA_025133095	Lactococcus lactis	Lactococcus lactis	lactis	NCBI Lactococcus lactis	strain: 752	dairy	milk fermentation, Lactococcus lactis ETH0752	GCA_025133095	GCA_025133095.1	https://ftp.ncbi.nlm.nih.gov/genomes/all/GCA/025/133/095/GCA_025133095.1_ASM2513309v1	ASM2513309v1
GCA_025186445	Lactococcus lactis	Lactococcus lactis	lactis	NCBI Lactococcus lactis	strain: CIRM-BIA 251	dairy	raw milk (from organic producers), Streptococcus thermophilus CIRM-BIA 251	GCA_025186445	GCA_025186445.1	https://ftp.ncbi.nlm.nih.gov/genomes/all/GCA/025/186/445/GCA_025186445.1_ASM2518644v1	ASM2518644v1
GCA_025188735	Lactococcus lactis	Lactococcus lactis	lactis	NCBI Lactococcus lactis	strain: CIRM-BIA 852	dairy	goat cheese (pepper aroma), Leuconostoc citreum CIRM-BIA 852	GCA_025188735	GCA_025188735.1	https://ftp.ncbi.nlm.nih.gov/genomes/all/GCA/025/188/735/GCA_025188735.1_ASM2518873v1	ASM2518873v1
GCA_025188745	Lactococcus lactis	Lactococcus lactis	lactis	NCBI Lactococcus lactis	strain: CIRM-BIA 1973	dairy	raw milk, Lactococcus lactis CIRM-BIA 1973	GCA_025188745	GCA_025188745.1	https://ftp.ncbi.nlm.nih.gov/genomes/all/GCA/025/188/745/GCA_025188745.1_ASM2518874v1	ASM2518874v1
GCA_025188795	Lactococcus lactis	Lactococcus lactis	lactis	NCBI Lactococcus lactis	strain: CIRM-BIA 2201	plant	grape must, Lactococcus lactis CIRM-BIA 2201	GCA_025188795	GCA_025188795.1	https://ftp.ncbi.nlm.nih.gov/genomes/all/GCA/025/188/795/GCA_025188795.1_ASM2518879v1	ASM2518879v1
GCA_025188825	Lactococcus lactis	Lactococcus lactis	lactis	NCBI Lactococcus lactis	strain: CIRM-BIA 2200	plant	grape must, Lactococcus lactis CIRM-BIA 2200	GCA_025188825	GCA_025188825.1	https://ftp.ncbi.nlm.nih.gov/genomes/all/GCA/025/188/825/GCA_025188825.1_ASM2518882v1	ASM2518882v1
GCA_025188855	Lactococcus lactis	Lactococcus lactis	lactis	NCBI Lactococcus lactis	strain: CIRM-BIA 639	dairy	cheese (Tome de Savoie), Lactococcus lactis CIRM-BIA 639	GCA_025188855	GCA_025188855.1	https://ftp.ncbi.nlm.nih.gov/genomes/all/GCA/025/188/855/GCA_025188855.1_ASM2518885v1	ASM2518885v1
GCA_025188885	Lactococcus lactis	Lactococcus lactis	lactis	NCBI Lactococcus lactis	strain: CIRM-BIA 637	unknown	Lactococcus lactis CIRM-BIA 637	GCA_025188885	GCA_025188885.1	https://ftp.ncbi.nlm.nih.gov/genomes/all/GCA/025/188/885/GCA_025188885.1_ASM2518888v1	ASM2518888v1
GCA_025188905	Lactococcus lactis	Lactococcus lactis	lactis	NCBI Lactococcus lactis	strain: CIRM-BIA 1215	unknown	Lactococcus lactis CIRM-BIA 1215	GCA_025188905	GCA_025188905.1	https://ftp.ncbi.nlm.nih.gov/genomes/all/GCA/025/188/905/GCA_025188905.1_ASM2518890v1	ASM2518890v1
GCA_025188925	Lactococcus lactis	Lactococcus lactis	lactis	NCBI Lactococcus lactis	strain: CIRM-BIA 1211	dairy	lactic starter, Lactococcus lactis CIRM-BIA 1211	GCA_025188925	GCA_025188925.1	https://ftp.ncbi.nlm.nih.gov/genomes/all/GCA/025/188/925/GCA_025188925.1_ASM2518892v1	ASM2518892v1
GCA_025188935	Lactococcus lactis	Lactococcus lactis	lactis	NCBI Lactococcus lactis	strain: CIRM-BIA 635	dairy	lactic starter, Lactococcus lactis CIRM-BIA 635	GCA_025188935	GCA_025188935.1	https://ftp.ncbi.nlm.nih.gov/genomes/all/GCA/025/188/935/GCA_025188935.1_ASM2518893v1	ASM2518893v1
GCA_025188965	Lactococcus lactis	Lactococcus lactis	lactis	NCBI Lactococcus lactis	strain: CIRM-BIA 633	dairy	raw milk, Lactococcus lactis CIRM-BIA 633	GCA_025188965	GCA_025188965.1	https://ftp.ncbi.nlm.nih.gov/genomes/all/GCA/025/188/965/GCA_025188965.1_ASM2518896v1	ASM2518896v1
GCA_025188985	Lactococcus lactis	Lactococcus lactis	lactis	NCBI Lactococcus lactis	strain: CIRM-BIA 88	dairy	fermented milk (Kefir), Lactococcus lactis CIRM-BIA 88	GCA_025188985	GCA_025188985.1	https://ftp.ncbi.nlm.nih.gov/genomes/all/GCA/025/188/985/GCA_025188985.1_ASM2518898v1	ASM2518898v1
GCA_025189005	Lactococcus lactis	Lactococcus lactis	lactis	NCBI Lactococcus lactis	strain: CIRM-BIA 1210	unknown	Lactococcus lactis CIRM-BIA 1210	GCA_025189005	GCA_025189005.1	https://ftp.ncbi.nlm.nih.gov/genomes/all/GCA/025/189/005/GCA_025189005.1_ASM2518900v1	ASM2518900v1
GCA_025189025	Lactococcus lactis	Lactococcus lactis	lactis	NCBI Lactococcus lactis	strain: CIRM-BIA 1216	unknown	Lactococcus lactis CIRM-BIA 1216	GCA_025189025	GCA_025189025.1	https://ftp.ncbi.nlm.nih.gov/genomes/all/GCA/025/189/025/GCA_025189025.1_ASM2518902v1	ASM2518902v1
GCA_025189065	Lactococcus lactis	Lactococcus lactis	lactis	NCBI Lactococcus lactis	strain: CIRM-BIA 44	unknown	Lactococcus lactis CIRM-BIA 44	GCA_025189065	GCA_025189065.1	https://ftp.ncbi.nlm.nih.gov/genomes/all/GCA/025/189/065/GCA_025189065.1_ASM2518906v1	ASM2518906v1
GCA_025189085	Lactococcus lactis	Lactococcus lactis	lactis	NCBI Lactococcus lactis	strain: CIRM-BIA 851	dairy	lactic starter, Lactococcus lactis CIRM-BIA 851	GCA_025189085	GCA_025189085.1	https://ftp.ncbi.nlm.nih.gov/genomes/all/GCA/025/189/085/GCA_025189085.1_ASM2518908v1	ASM2518908v1
GCA_025189105	Lactococcus lactis	Lactococcus lactis	lactis	NCBI Lactococcus lactis	strain: CIRM-BIA 1577	dairy	lactic starter, Lactococcus lactis CIRM-BIA 1577	GCA_025189105	GCA_025189105.1	https://ftp.ncbi.nlm.nih.gov/genomes/all/GCA/025/189/105/GCA_025189105.1_ASM2518910v1	ASM2518910v1
GCA_025189125	Lactococcus lactis	Lactococcus lactis	lactis	NCBI Lactococcus lactis	strain: CIRM-BIA 1217	dairy	starter culture, Lactococcus lactis CIRM-BIA 1217	GCA_025189125	GCA_025189125.1	https://ftp.ncbi.nlm.nih.gov/genomes/all/GCA/025/189/125/GCA_025189125.1_ASM2518912v1	ASM2518912v1
GCA_025189145	Lactococcus lactis	Lactococcus lactis	lactis	NCBI Lactococcus lactis	strain: CIRM-BIA 1572	dairy	milk, Lactococcus lactis CIRM-BIA 1572	GCA_025189145	GCA_025189145.1	https://ftp.ncbi.nlm.nih.gov/genomes/all/GCA/025/189/145/GCA_025189145.1_ASM2518914v1	ASM2518914v1
GCA_025189165	Lactococcus lactis	Lactococcus lactis	lactis	NCBI Lactococcus lactis	strain: CIRM-BIA 1562	dairy	cheese (Majojero), Lactococcus lactis CIRM-BIA 1562	GCA_025189165	GCA_025189165.1	https://ftp.ncbi.nlm.nih.gov/genomes/all/GCA/025/189/165/GCA_025189165.1_ASM2518916v1	ASM2518916v1
GCA_025189175	Lactococcus lactis	Lactococcus lactis	lactis	NCBI Lactococcus lactis	strain: CIRM-BIA 77	insect	insect (leafhopper), Lactococcus lactis CIRM-BIA 77	GCA_025189175	GCA_025189175.1	https://ftp.ncbi.nlm.nih.gov/genomes/all/GCA/025/189/175/GCA_025189175.1_ASM2518917v1	ASM2518917v1
GCA_025189205	Lactococcus lactis	Lactococcus lactis	lactis	NCBI Lactococcus lactis	strain: CIRM-BIA 644	dairy	cheese (Majojero), Lactococcus lactis CIRM-BIA 644	GCA_025189205	GCA_025189205.1	https://ftp.ncbi.nlm.nih.gov/genomes/all/GCA/025/189/205/GCA_025189205.1_ASM2518920v1	ASM2518920v1
GCA_025189215	Lactococcus lactis	Lactococcus lactis	lactis	NCBI Lactococcus lactis	strain: CIRM-BIA 1578	dairy	cheese (Domiati), Lactococcus lactis CIRM-BIA 1578	GCA_025189215	GCA_025189215.1	https://ftp.ncbi.nlm.nih.gov/genomes/all/GCA/025/189/215/GCA_025189215.1_ASM2518921v1	ASM2518921v1
GCA_025189235	Lactococcus lactis	Lactococcus lactis	lactis	NCBI Lactococcus lactis	strain: CIRM-BIA 46	dairy	diacetyl producing starter, Lactococcus lactis CIRM-BIA 46	GCA_025189235	GCA_025189235.1	https://ftp.ncbi.nlm.nih.gov/genomes/all/GCA/025/189/235/GCA_025189235.1_ASM2518923v1	ASM2518923v1
GCA_025517645	Lactococcus lactis	Lactococcus lactis	lactis	NCBI Lactococcus lactis	strain: KALRO-LC13	dairy	milk of mastitis-infected camel, KALRO-LC13, camel	GCA_025517645	GCA_025517645.1	https://ftp.ncbi.nlm.nih.gov/genomes/all/GCA/025/517/645/GCA_025517645.1_ASM2551764v1	ASM2551764v1
GCA_946222015	Lactococcus lactis	Lactococcus lactis	lactis	NCBI Lactococcus lactis	isolate: RDjFBoctQs_bin.58.MAG	mamal_other	human skin, human skin metagenome, human-associated habitat, human skin, skin, ERS12187997	GCA_946222015	GCA_946222015.1	https://ftp.ncbi.nlm.nih.gov/genomes/all/GCA/946/222/015/GCA_946222015.1_RDjFBoctQs_bin.58.MAG	RDjFBoctQs_bin.58.MAG
GCA_947041925	Lactococcus lactis	Lactococcus cremoris	lactis	NCBI Lactococcus lactis	isolate: ERR1868832_bin.3_metaWRAP_v1.3_MAG	fish	fish gut metagenome, fish gut metagenome, Rainbow trout digestive system, Gut content, ERR1868832_bin.3_metaWRAP_v1.3_MAG, Gut	GCA_947041925	GCA_947041925.1	https://ftp.ncbi.nlm.nih.gov/genomes/all/GCA/947/041/925/GCA_947041925.1_ERR1868832_bin.3_metaWRAP_v1.3_MAG	ERR1868832_bin.3_metaWRAP_v1.3_MAG
GCA_947063445	Lactococcus lactis	Lactococcus cremoris	lactis	NCBI Lactococcus lactis	isolate: SRR12358629_bin.41_metawrap_v1.3_MAG	gut	mouse gut metagenome, mouse gut metagenome, mouse digestive system, feces, ERS13559648, digestive tube	GCA_947063445	GCA_947063445.1	https://ftp.ncbi.nlm.nih.gov/genomes/all/GCA/947/063/445/GCA_947063445.1_SRR12358629_bin.41_metawrap_v1.3_MAG	SRR12358629_bin.41_metawrap_v1.3_MAG
GCA_947072755	Lactococcus lactis	Lactococcus cremoris	lactis	NCBI Lactococcus lactis	isolate: ERR5094881_bin.2_metaWRAP_v1.3_MAG	fish	fish gut metagenome, fish gut metagenome, Rainbow trout digestive system, Gut content, ERS13571212, Gut	GCA_947072755	GCA_947072755.1	https://ftp.ncbi.nlm.nih.gov/genomes/all/GCA/947/072/755/GCA_947072755.1_ERR5094881_bin.2_metaWRAP_v1.3_MAG	ERR5094881_bin.2_metaWRAP_v1.3_MAG
GCA_947073355	Lactococcus lactis	Lactococcus cremoris	lactis	NCBI Lactococcus lactis	isolate: SRR12464018_bin.2_metawrap_v1.3_MAG	gut	mouse gut metagenome, mouse gut metagenome, mouse digestive system, feces, ERS13571453, digestive tube	GCA_947073355	GCA_947073355.1	https://ftp.ncbi.nlm.nih.gov/genomes/all/GCA/947/073/355/GCA_947073355.1_SRR12464018_bin.2_metawrap_v1.3_MAG	SRR12464018_bin.2_metawrap_v1.3_MAG
GCA_947101685	Lactococcus lactis	Lactococcus cremoris	lactis	NCBI Lactococcus lactis	isolate: SRR13827519_bin.11_metawrap_v1.3_MAG	gut	mouse gut metagenome, mouse gut metagenome, mouse digestive system, feces, ERS13590856, digestive tube	GCA_947101685	GCA_947101685.1	https://ftp.ncbi.nlm.nih.gov/genomes/all/GCA/947/101/685/GCA_947101685.1_SRR13827519_bin.11_metawrap_v1.3_MAG	SRR13827519_bin.11_metawrap_v1.3_MAG
GCA_023822185	Lactococcus lactis	Lactococcus lactis	lactis	NCBI Lactococcus lactis	strain: IBB109	dairy	Raw cow milk, IBB109	GCA_023822185	GCA_023822185.1	https://ftp.ncbi.nlm.nih.gov/genomes/all/GCA/023/822/185/GCA_023822185.1_ASM2382218v1	ASM2382218v1
GCA_023822205	Lactococcus lactis	Lactococcus lactis	lactis	NCBI Lactococcus lactis	strain: IBB417	dairy	Bryndza sheep milk cheese, IBB417	GCA_023822205	GCA_023822205.1	https://ftp.ncbi.nlm.nih.gov/genomes/all/GCA/023/822/205/GCA_023822205.1_ASM2382220v1	ASM2382220v1
GCA_025128555	Lactococcus lactis	Lactococcus lactis	lactis	NCBI Lactococcus lactis	strain: NCDO2738	unknown	Type strain of Lact. xylosus from "Anchu" mash, Lactococcus lactis lactis NCDO2738	GCA_025128555	GCA_025128555.1	https://ftp.ncbi.nlm.nih.gov/genomes/all/GCA/025/128/555/GCA_025128555.1_ASM2512855v1	ASM2512855v1
GCA_025128595	Lactococcus lactis	Lactococcus lactis	lactis	NCBI Lactococcus lactis	strain: NCDO2125	gut	Termite Gut, Lactococcus lactis lactis NCDO2125	GCA_025128595	GCA_025128595.1	https://ftp.ncbi.nlm.nih.gov/genomes/all/GCA/025/128/595/GCA_025128595.1_ASM2512859v1	ASM2512859v1
GCA_025128615	Lactococcus lactis	Lactococcus lactis	lactis	NCBI Lactococcus lactis	strain: CNRZ31	dairy	Traditional Brie, Lactococcus lactis lactis CNRZ31	GCA_025128615	GCA_025128615.1	https://ftp.ncbi.nlm.nih.gov/genomes/all/GCA/025/128/615/GCA_025128615.1_ASM2512861v1	ASM2512861v1
GCA_025128635	Lactococcus lactis	Lactococcus lactis	lactis	NCBI Lactococcus lactis	strain: S642	dairy	Lactosrum Rocamadour, Lactococcus lactis lactis S642	GCA_025128635	GCA_025128635.1	https://ftp.ncbi.nlm.nih.gov/genomes/all/GCA/025/128/635/GCA_025128635.1_ASM2512863v1	ASM2512863v1
GCA_025128645	Lactococcus lactis	Lactococcus lactis	lactis	NCBI Lactococcus lactis	strain: S158	unknown	C6 Davidson, Lactococcus lactis lactis S158	GCA_025128645	GCA_025128645.1	https://ftp.ncbi.nlm.nih.gov/genomes/all/GCA/025/128/645/GCA_025128645.1_ASM2512864v1	ASM2512864v1
GCA_025128655	Lactococcus lactis	Lactococcus lactis	lactis	NCBI Lactococcus lactis	strain: S188	dairy	Starter, Lactococcus lactis lactis S188	GCA_025128655	GCA_025128655.1	https://ftp.ncbi.nlm.nih.gov/genomes/all/GCA/025/128/655/GCA_025128655.1_ASM2512865v1	ASM2512865v1
GCA_025128675	Lactococcus lactis	Lactococcus lactis	lactis	NCBI Lactococcus lactis	strain: EIP13J	dairy	Goat raw milk Rocamadour, Lactococcus lactis lactis EIP13J	GCA_025128675	GCA_025128675.1	https://ftp.ncbi.nlm.nih.gov/genomes/all/GCA/025/128/675/GCA_025128675.1_ASM2512867v1	ASM2512867v1
GCA_025128715	Lactococcus lactis	Lactococcus lactis	lactis	NCBI Lactococcus lactis	strain: NCDO2727	plant	Beans, Lactococcus lactis lactis NCDO2727	GCA_025128715	GCA_025128715.1	https://ftp.ncbi.nlm.nih.gov/genomes/all/GCA/025/128/715/GCA_025128715.1_ASM2512871v1	ASM2512871v1
GCA_025128735	Lactococcus lactis	Lactococcus lactis	lactis	NCBI Lactococcus lactis	strain: NCDO2111	unknown	Pois, Lactococcus lactis lactis NCDO2111	GCA_025128735	GCA_025128735.1	https://ftp.ncbi.nlm.nih.gov/genomes/all/GCA/025/128/735/GCA_025128735.1_ASM2512873v1	ASM2512873v1
GCA_025128755	Lactococcus lactis	Lactococcus lactis	lactis	NCBI Lactococcus lactis	strain: EIP19F	dairy	Goat raw milk Rocamadour, Lactococcus lactis lactis EIP19F	GCA_025128755	GCA_025128755.1	https://ftp.ncbi.nlm.nih.gov/genomes/all/GCA/025/128/755/GCA_025128755.1_ASM2512875v1	ASM2512875v1
GCA_025128765	Lactococcus lactis	Lactococcus lactis	lactis	NCBI Lactococcus lactis	strain: NCDO1867	unknown	Pois, Lactococcus lactis lactis NCDO1867	GCA_025128765	GCA_025128765.1	https://ftp.ncbi.nlm.nih.gov/genomes/all/GCA/025/128/765/GCA_025128765.1_ASM2512876v1	ASM2512876v1
GCA_025128785	Lactococcus lactis	Lactococcus lactis	lactis	NCBI Lactococcus lactis	strain: EIP13I	dairy	Goat raw milk Rocamadour, Lactococcus lactis lactis EIP13I	GCA_025128785	GCA_025128785.1	https://ftp.ncbi.nlm.nih.gov/genomes/all/GCA/025/128/785/GCA_025128785.1_ASM2512878v1	ASM2512878v1
GCA_025128815	Lactococcus lactis	Lactococcus lactis	lactis	NCBI Lactococcus lactis	strain: EIP13D	dairy	Goat raw milk Rocamadour, Lactococcus lactis lactis EIP13D	GCA_025128815	GCA_025128815.1	https://ftp.ncbi.nlm.nih.gov/genomes/all/GCA/025/128/815/GCA_025128815.1_ASM2512881v1	ASM2512881v1
GCA_025128835	Lactococcus lactis	Lactococcus lactis	lactis	NCBI Lactococcus lactis	strain: EIP20B	dairy	Goat raw milk Rocamadour, Lactococcus lactis lactis EIP20B	GCA_025128835	GCA_025128835.1	https://ftp.ncbi.nlm.nih.gov/genomes/all/GCA/025/128/835/GCA_025128835.1_ASM2512883v1	ASM2512883v1
GCA_025128855	Lactococcus lactis	Lactococcus lactis	lactis	NCBI Lactococcus lactis	strain: EIP19S	dairy	Goat raw milk Rocamadour, Lactococcus lactis lactis EIP19S	GCA_025128855	GCA_025128855.1	https://ftp.ncbi.nlm.nih.gov/genomes/all/GCA/025/128/855/GCA_025128855.1_ASM2512885v1	ASM2512885v1
GCA_025128875	Lactococcus lactis	Lactococcus lactis	lactis	NCBI Lactococcus lactis	strain: EIP25C	dairy	Goat raw milk Rocamadour, Lactococcus lactis lactis EIP25C	GCA_025128875	GCA_025128875.1	https://ftp.ncbi.nlm.nih.gov/genomes/all/GCA/025/128/875/GCA_025128875.1_ASM2512887v1	ASM2512887v1
GCA_025128885	Lactococcus lactis	Lactococcus lactis	lactis	NCBI Lactococcus lactis	strain: EIP26B	dairy	Goat raw milk Plardon, Lactococcus lactis lactis EIP26B	GCA_025128885	GCA_025128885.1	https://ftp.ncbi.nlm.nih.gov/genomes/all/GCA/025/128/885/GCA_025128885.1_ASM2512888v1	ASM2512888v1
GCA_025128915	Lactococcus lactis	Lactococcus lactis	lactis	NCBI Lactococcus lactis	strain: EIP03C	dairy	Goat raw milk Rocamadour, Lactococcus lactis lactis EIP03C	GCA_025128915	GCA_025128915.1	https://ftp.ncbi.nlm.nih.gov/genomes/all/GCA/025/128/915/GCA_025128915.1_ASM2512891v1	ASM2512891v1
GCA_025128935	Lactococcus lactis	Lactococcus lactis	lactis	NCBI Lactococcus lactis	strain: EIP08A	dairy	Goat raw milk Rocamadour, Lactococcus lactis lactis EIP08A	GCA_025128935	GCA_025128935.1	https://ftp.ncbi.nlm.nih.gov/genomes/all/GCA/025/128/935/GCA_025128935.1_ASM2512893v1	ASM2512893v1
GCA_025130815	Lactococcus lactis	Lactococcus lactis	lactis	NCBI Lactococcus lactis	strain: UCMA5713	unknown	Prairies Normandes, Lactococcus lactis lactis UCMA5713	GCA_025130815	GCA_025130815.1	https://ftp.ncbi.nlm.nih.gov/genomes/all/GCA/025/130/815/GCA_025130815.1_ASM2513081v1	ASM2513081v1
GCA_025130825	Lactococcus lactis	Lactococcus lactis	lactis	NCBI Lactococcus lactis	strain: EIP20F	dairy	Goat raw milk Rocamadour, Lactococcus lactis lactis EIP20F	GCA_025130825	GCA_025130825.1	https://ftp.ncbi.nlm.nih.gov/genomes/all/GCA/025/130/825/GCA_025130825.1_ASM2513082v1	ASM2513082v1
GCA_025130855	Lactococcus lactis	Lactococcus lactis	lactis	NCBI Lactococcus lactis	strain: EIP43B	dairy	Goat raw milk Plardon, Lactococcus lactis lactis EIP43B	GCA_025130855	GCA_025130855.1	https://ftp.ncbi.nlm.nih.gov/genomes/all/GCA/025/130/855/GCA_025130855.1_ASM2513085v1	ASM2513085v1
GCA_025130865	Lactococcus lactis	Lactococcus lactis	lactis	NCBI Lactococcus lactis	strain: UCMA5716	unknown	Prairies Normandes, Lactococcus lactis lactis UCMA5716	GCA_025130865	GCA_025130865.1	https://ftp.ncbi.nlm.nih.gov/genomes/all/GCA/025/130/865/GCA_025130865.1_ASM2513086v1	ASM2513086v1
GCA_025562855	Lactococcus lactis	Lactococcus cremoris	lactis	NCBI Lactococcus lactis	strain: UC073	dairy	Dairy, LLUC073_whole_genome	GCA_025562855	GCA_025562855.1	https://ftp.ncbi.nlm.nih.gov/genomes/all/GCA/025/562/855/GCA_025562855.1_ASM2556285v1	ASM2556285v1
GCA_025562895	Lactococcus lactis	Lactococcus lactis	lactis	NCBI Lactococcus lactis	strain: I.1.1	dairy	Dairy, LLI11_whole_genome	GCA_025562895	GCA_025562895.1	https://ftp.ncbi.nlm.nih.gov/genomes/all/GCA/025/562/895/GCA_025562895.1_ASM2556289v1	ASM2556289v1
GCA_025562955	Lactococcus lactis	Lactococcus lactis	lactis	NCBI Lactococcus lactis	strain: UL021	dairy	Dairy, LLUL021_whole_genome	GCA_025562955	GCA_025562955.1	https://ftp.ncbi.nlm.nih.gov/genomes/all/GCA/025/562/955/GCA_025562955.1_ASM2556295v1	ASM2556295v1
GCA_925281505	Lactococcus lactis	Lactococcus lactis	lactis	NCBI Lactococcus lactis	isolate: IM145	dairy	dairy product, milk or milk product, sour milk, ERS9645770	GCA_925281505	GCA_925281505.1	https://ftp.ncbi.nlm.nih.gov/genomes/all/GCA/925/281/505/GCA_925281505.1_IM145	IM145
GCA_925282515	Lactococcus lactis	Lactococcus lactis	lactis	NCBI Lactococcus lactis	isolate: IM1326	dairy	dairy product, milk or milk product, fermented goat buttermilk, ERS9645772	GCA_925282515	GCA_925282515.1	https://ftp.ncbi.nlm.nih.gov/genomes/all/GCA/925/282/515/GCA_925282515.1_IM1326	IM1326
GCA_925288765	Lactococcus lactis	Lactococcus lactis	lactis	NCBI Lactococcus lactis	isolate: IM143	dairy	dairy product, milk or milk product, sour milk, ERS9645769	GCA_925288765	GCA_925288765.1	https://ftp.ncbi.nlm.nih.gov/genomes/all/GCA/925/288/765/GCA_925288765.1_IM143	IM143
GCA_925292645	Lactococcus lactis	Lactococcus lactis	lactis	NCBI Lactococcus lactis	isolate: IM1325	dairy	dairy product, milk or milk product, fermented goat butter, ERS9645771	GCA_925292645	GCA_925292645.1	https://ftp.ncbi.nlm.nih.gov/genomes/all/GCA/925/292/645/GCA_925292645.1_IM1325	IM1325
GCA_925301855	Lactococcus lactis	Lactococcus lactis	lactis	NCBI Lactococcus lactis	isolate: IM1409	unknown	food, food additive, sturter culture Biostart RP 100, ERS9656041	GCA_925301855	GCA_925301855.1	https://ftp.ncbi.nlm.nih.gov/genomes/all/GCA/925/301/855/GCA_925301855.1_IM1409	IM1409
GCA_925301915	Lactococcus lactis	Lactococcus lactis	lactis	NCBI Lactococcus lactis	isolate: IM1341	unknown	food, food additive, food additive OMNi BiOTiC PANDA, ERS9655950	GCA_925301915	GCA_925301915.1	https://ftp.ncbi.nlm.nih.gov/genomes/all/GCA/925/301/915/GCA_925301915.1_IM1341	IM1341
GCA_025130895	Lactococcus cremoris	Lactococcus cremoris	cremoris	NCBI Lactococcus cremoris	strain: L25	unknown	Novel, Lactococcus lactis cremoris L25	GCA_025130895	GCA_025130895.1	https://ftp.ncbi.nlm.nih.gov/genomes/all/GCA/025/130/895/GCA_025130895.1_ASM2513089v1	ASM2513089v1
GCA_025130905	Lactococcus cremoris	Lactococcus cremoris	cremoris	NCBI Lactococcus cremoris	strain: C2	unknown	McKay, Lactococcus lactis cremoris C2	GCA_025130905	GCA_025130905.1	https://ftp.ncbi.nlm.nih.gov/genomes/all/GCA/025/130/905/GCA_025130905.1_ASM2513090v1	ASM2513090v1
GCA_025130935	Lactococcus cremoris	Lactococcus cremoris	cremoris	NCBI Lactococcus cremoris	strain: L23	unknown	Novel, Lactococcus lactis cremoris L23	GCA_025130935	GCA_025130935.1	https://ftp.ncbi.nlm.nih.gov/genomes/all/GCA/025/130/935/GCA_025130935.1_ASM2513093v1	ASM2513093v1
GCA_025130945	Lactococcus cremoris	Lactococcus cremoris	cremoris	NCBI Lactococcus cremoris	strain: CNRZ268	unknown	Novel, Lactococcus lactis cremoris CNRZ268	GCA_025130945	GCA_025130945.1	https://ftp.ncbi.nlm.nih.gov/genomes/all/GCA/025/130/945/GCA_025130945.1_ASM2513094v1	ASM2513094v1
GCA_025130975	Lactococcus cremoris	Lactococcus cremoris	cremoris	NCBI Lactococcus cremoris	strain: L24	unknown	Novel, Lactococcus lactis cremoris L24	GCA_025130975	GCA_025130975.1	https://ftp.ncbi.nlm.nih.gov/genomes/all/GCA/025/130/975/GCA_025130975.1_ASM2513097v1	ASM2513097v1
GCA_025130995	Lactococcus cremoris	Lactococcus cremoris	cremoris	NCBI Lactococcus cremoris	strain: EIP53J	dairy	Franche-comt, Lactococcus lactis cremoris EIP53J	GCA_025130995	GCA_025130995.1	https://ftp.ncbi.nlm.nih.gov/genomes/all/GCA/025/130/995/GCA_025130995.1_ASM2513099v1	ASM2513099v1
GCA_025131005	Lactococcus cremoris	Lactococcus cremoris	cremoris	NCBI Lactococcus cremoris	strain: EIP53I	dairy	Franche-comt, Lactococcus lactis cremoris EIP53I	GCA_025131005	GCA_025131005.1	https://ftp.ncbi.nlm.nih.gov/genomes/all/GCA/025/131/005/GCA_025131005.1_ASM2513100v1	ASM2513100v1
GCA_025131025	Lactococcus cremoris	Lactococcus cremoris	cremoris	NCBI Lactococcus cremoris	strain: EIP58E	dairy	Franche-comt, Lactococcus lactis cremoris EIP58E	GCA_025131025	GCA_025131025.1	https://ftp.ncbi.nlm.nih.gov/genomes/all/GCA/025/131/025/GCA_025131025.1_ASM2513102v1	ASM2513102v1
GCA_025131055	Lactococcus cremoris	Lactococcus cremoris	cremoris	NCBI Lactococcus cremoris	strain: EIP53A	dairy	Franche-comt, Lactococcus lactis cremoris EIP53A	GCA_025131055	GCA_025131055.1	https://ftp.ncbi.nlm.nih.gov/genomes/all/GCA/025/131/055/GCA_025131055.1_ASM2513105v1	ASM2513105v1
GCA_025131075	Lactococcus cremoris	Lactococcus cremoris	cremoris	NCBI Lactococcus cremoris	strain: EIP36F	dairy	Goat raw milk Plardon, Lactococcus lactis cremoris EIP36F	GCA_025131075	GCA_025131075.1	https://ftp.ncbi.nlm.nih.gov/genomes/all/GCA/025/131/075/GCA_025131075.1_ASM2513107v1	ASM2513107v1
GCA_025131095	Lactococcus cremoris	Lactococcus cremoris	cremoris	NCBI Lactococcus cremoris	strain: UCMA1720	unknown	Prairies Normandes, Lactococcus lactis cremoris UCMA1720	GCA_025131095	GCA_025131095.1	https://ftp.ncbi.nlm.nih.gov/genomes/all/GCA/025/131/095/GCA_025131095.1_ASM2513109v1	ASM2513109v1
GCA_025131115	Lactococcus cremoris	Lactococcus cremoris	cremoris	NCBI Lactococcus cremoris	strain: HER1205	unknown	Ackermann, Lactococcus lactis cremoris HER1205	GCA_025131115	GCA_025131115.1	https://ftp.ncbi.nlm.nih.gov/genomes/all/GCA/025/131/115/GCA_025131115.1_ASM2513111v1	ASM2513111v1
GCA_025131125	Lactococcus cremoris	Lactococcus cremoris	cremoris	NCBI Lactococcus cremoris	strain: 188	unknown	Sandine, Lactococcus lactis cremoris 188	GCA_025131125	GCA_025131125.1	https://ftp.ncbi.nlm.nih.gov/genomes/all/GCA/025/131/125/GCA_025131125.1_ASM2513112v1	ASM2513112v1
GCA_025131135	Lactococcus cremoris	Lactococcus cremoris	cremoris	NCBI Lactococcus cremoris	strain: 189	unknown	Sandine, Lactococcus lactis cremoris 189	GCA_025131135	GCA_025131135.1	https://ftp.ncbi.nlm.nih.gov/genomes/all/GCA/025/131/135/GCA_025131135.1_ASM2513113v1	ASM2513113v1
GCA_025131175	Lactococcus cremoris	Lactococcus cremoris	cremoris	NCBI Lactococcus cremoris	strain: HER1203	unknown	Ackermann, Lactococcus lactis cremoris HER1203	GCA_025131175	GCA_025131175.1	https://ftp.ncbi.nlm.nih.gov/genomes/all/GCA/025/131/175/GCA_025131175.1_ASM2513117v1	ASM2513117v1
GCA_025211455	Lactococcus cremoris	Lactococcus cremoris	cremoris	NCBI Lactococcus cremoris	strain: CIRM-BIA 638	dairy	cheese starter, Lactococcus lactis CIRM-BIA 638	GCA_025211455	GCA_025211455.1	https://ftp.ncbi.nlm.nih.gov/genomes/all/GCA/025/211/455/GCA_025211455.1_ASM2521145v1	ASM2521145v1
GCA_025211475	Lactococcus cremoris	Lactococcus cremoris	cremoris	NCBI Lactococcus cremoris	strain: CIRM-BIA 1571	dairy	raw milk, Lactococcus lactis CIRM-BIA 1571	GCA_025211475	GCA_025211475.1	https://ftp.ncbi.nlm.nih.gov/genomes/all/GCA/025/211/475/GCA_025211475.1_ASM2521147v1	ASM2521147v1
GCA_025211495	Lactococcus cremoris	Lactococcus cremoris	cremoris	NCBI Lactococcus cremoris	strain: CIRM-BIA 1573	dairy	starter, Lactococcus lactis CIRM-BIA 1573	GCA_025211495	GCA_025211495.1	https://ftp.ncbi.nlm.nih.gov/genomes/all/GCA/025/211/495/GCA_025211495.1_ASM2521149v1	ASM2521149v1
GCA_025211515	Lactococcus cremoris	Lactococcus cremoris	cremoris	NCBI Lactococcus cremoris	strain: CIRM-BIA 87	dairy	cheese starter, Lactococcus lactis CIRM-BIA 87	GCA_025211515	GCA_025211515.1	https://ftp.ncbi.nlm.nih.gov/genomes/all/GCA/025/211/515/GCA_025211515.1_ASM2521151v1	ASM2521151v1
GCA_025211525	Lactococcus cremoris	Lactococcus cremoris	cremoris	NCBI Lactococcus cremoris	strain: CIRM-BIA 631	dairy	cheese (Brie), Lactococcus lactis CIRM-BIA 631	GCA_025211525	GCA_025211525.1	https://ftp.ncbi.nlm.nih.gov/genomes/all/GCA/025/211/525/GCA_025211525.1_ASM2521152v1	ASM2521152v1
GCA_025211575	Lactococcus cremoris	Lactococcus cremoris	cremoris	NCBI Lactococcus cremoris	strain: CIRM-BIA 636	dairy	fermented milk (Kefir), Lactococcus lactis CIRM-BIA 636	GCA_025211575	GCA_025211575.1	https://ftp.ncbi.nlm.nih.gov/genomes/all/GCA/025/211/575/GCA_025211575.1_ASM2521157v1	ASM2521157v1
GCA_025211635	Lactococcus cremoris	Lactococcus cremoris	cremoris	NCBI Lactococcus cremoris	strain: CIRM-BIA 1560	dairy	cheese (Domiati), Lactococcus lactis CIRM-BIA 1560	GCA_025211635	GCA_025211635.1	https://ftp.ncbi.nlm.nih.gov/genomes/all/GCA/025/211/635/GCA_025211635.1_ASM2521163v1	ASM2521163v1
GCA_025211645	Lactococcus cremoris	Lactococcus cremoris	cremoris	NCBI Lactococcus cremoris	strain: CIRM-BIA 2199	dairy	cheese (Domiati), Lactococcus lactis CIRM-BIA 2199	GCA_025211645	GCA_025211645.1	https://ftp.ncbi.nlm.nih.gov/genomes/all/GCA/025/211/645/GCA_025211645.1_ASM2521164v1	ASM2521164v1
GCA_025211715	Lactococcus cremoris	Lactococcus cremoris	cremoris	NCBI Lactococcus cremoris	strain: CIRM-BIA 643	dairy	cheese starter, Lactococcus lactis CIRM-BIA 643	GCA_025211715	GCA_025211715.1	https://ftp.ncbi.nlm.nih.gov/genomes/all/GCA/025/211/715/GCA_025211715.1_ASM2521171v1	ASM2521171v1
GCA_025211725	Lactococcus cremoris	Lactococcus cremoris	cremoris	NCBI Lactococcus cremoris	strain: CIRM-BIA 642	dairy	cheese (Domiati), Lactococcus lactis CIRM-BIA 642	GCA_025211725	GCA_025211725.1	https://ftp.ncbi.nlm.nih.gov/genomes/all/GCA/025/211/725/GCA_025211725.1_ASM2521172v1	ASM2521172v1
GCA_025211795	Lactococcus cremoris	Lactococcus cremoris	cremoris	NCBI Lactococcus cremoris	strain: CIRM-BIA 1646	unknown	Lactococcus lactis CIRM-BIA 1646	GCA_025211795	GCA_025211795.1	https://ftp.ncbi.nlm.nih.gov/genomes/all/GCA/025/211/795/GCA_025211795.1_ASM2521179v1	ASM2521179v1
GCA_025211855	Lactococcus cremoris	Lactococcus cremoris	cremoris	NCBI Lactococcus cremoris	strain: CIRM-BIA 84	dairy	cheese starter, Lactococcus lactis CIRM-BIA 84	GCA_025211855	GCA_025211855.1	https://ftp.ncbi.nlm.nih.gov/genomes/all/GCA/025/211/855/GCA_025211855.1_ASM2521185v1	ASM2521185v1
GCA_025211875	Lactococcus cremoris	Lactococcus cremoris	cremoris	NCBI Lactococcus cremoris	strain: CIRM-BIA 86	unknown	Lactococcus lactis CIRM-BIA 86	GCA_025211875	GCA_025211875.1	https://ftp.ncbi.nlm.nih.gov/genomes/all/GCA/025/211/875/GCA_025211875.1_ASM2521187v1	ASM2521187v1
GCA_025211995	Lactococcus cremoris	Lactococcus cremoris	cremoris	NCBI Lactococcus cremoris	strain: CIRM-BIA 2198	dairy	cheese starter, Lactococcus lactis CIRM-BIA 2198	GCA_025211995	GCA_025211995.1	https://ftp.ncbi.nlm.nih.gov/genomes/all/GCA/025/211/995/GCA_025211995.1_ASM2521199v1	ASM2521199v1
GCA_025212015	Lactococcus cremoris	Lactococcus cremoris	cremoris	NCBI Lactococcus cremoris	strain: CIRM-BIA 79	dairy	cheese starter, Lactococcus lactis CIRM-BIA 79	GCA_025212015	GCA_025212015.1	https://ftp.ncbi.nlm.nih.gov/genomes/all/GCA/025/212/015/GCA_025212015.1_ASM2521201v1	ASM2521201v1
GCA_025212045	Lactococcus cremoris	Lactococcus cremoris	cremoris	NCBI Lactococcus cremoris	strain: CIRM-BIA 632	dairy	cheese starter, Lactococcus lactis CIRM-BIA 632	GCA_025212045	GCA_025212045.1	https://ftp.ncbi.nlm.nih.gov/genomes/all/GCA/025/212/045/GCA_025212045.1_ASM2521204v1	ASM2521204v1
GCA_025562795	Lactococcus cremoris	Lactococcus cremoris	cremoris	NCBI Lactococcus cremoris	strain: F.2.7	dairy	Dairy, LLF.2.7_whole_genome	GCA_025562795	GCA_025562795.1	https://ftp.ncbi.nlm.nih.gov/genomes/all/GCA/025/562/795/GCA_025562795.1_ASM2556279v1	ASM2556279v1
GCA_025562815	Lactococcus cremoris	Lactococcus cremoris	cremoris	NCBI Lactococcus cremoris	strain: UC047	dairy	Dairy, LLUC047_whole_genome	GCA_025562815	GCA_025562815.1	https://ftp.ncbi.nlm.nih.gov/genomes/all/GCA/025/562/815/GCA_025562815.1_ASM2556281v1	ASM2556281v1
GCA_025562875	Lactococcus cremoris	Lactococcus cremoris	cremoris	NCBI Lactococcus cremoris	strain: NCDO700	dairy	Dairy, LLNCDO700_whole_genome	GCA_025562875	GCA_025562875.1	https://ftp.ncbi.nlm.nih.gov/genomes/all/GCA/025/562/875/GCA_025562875.1_ASM2556287v1	ASM2556287v1
GCA_925285105	Lactococcus cremoris	Lactococcus cremoris	cremoris	NCBI Lactococcus cremoris	isolate: IM1456	dairy	food, food additive, sturter culture Gedroogde Viili starter, ERS9656040	GCA_925285105	GCA_925285105.1	https://ftp.ncbi.nlm.nih.gov/genomes/all/GCA/925/285/105/GCA_925285105.1_IM1456	IM1456

## Sheet: Table S2
	Metabolite name	Metabolite formula	Metabolite charge	Metabolite annotation sbo	Metabolite annotation reactome	Metabolite annotation inchikey	Metabolite annotation kegg.compound	Metabolite annotation chebi	Metabolite annotation hmdb	Metabolite annotation biocyc	Metabolite annotation metanetx.chemical	Metabolite annotation seed.compound	Metabolite annotation bigg.metabolite	Annotations added	Charge changed	Old charge	Formula changed	Old Formula	Metabolite annotation lipidmaps	Metabolite annotation kegg.drug	Metabolite annotation kegg.glycan	Added	Metabolite annotation inchi_key	Metabolite annotation sabiork	Metabolite annotation reactome.compound	Removed
10fthf_c	10-Formyltetrahydrofolate	C20H21N7O7	-2	SBO:0000247	R-ALL-419151, R-ALL-5389850	AUFGTPPARQZWDO-YPMHNXCESA-L	C00234	CHEBI:11304, CHEBI:15637, CHEBI:19108, CHEBI:19109, CHEBI:57454, CHEBI:698	HMDB00972	META:10-FORMYL-THF	MNXM237	cpd00201	10fthf	yes	-	-	-	-	-	-	-	-	-	-	-	-
12d3k5m_c	1 2 dihydroxy 3 keto 5 methylthiopentene	C6H8O3S	-2	SBO:0000247	-	-	-	-	-	-	MNXM163631	-	12d3k5m	yes	yes	0	-	-	-	-	-	-	-	-	-	-
12dag3p_BS_c	1 2 diacyl sn glycerol 3 phosphate	C3436H6572O800P100	-200	SBO:0000247	-	-	C00416	CHEBI:16337	-	-	MNXM163072	-	12dag3p_BS	yes	yes	0	-	-	-	-	-	-	-	-	-	-
12dgr120_c	1,2-Diacyl-sn-glycerol (didodecanoyl, n-C12:0)	C27H52O5	0	SBO:0000247	-	-	-	-	-	-	MNXM4939	-	12dgr120	yes	-	-	-	-	-	-	-	-	-	-	-	-
12dgr120_p	1,2-Diacyl-sn-glycerol (didodecanoyl, n-C12:0)	C27H52O5	0	SBO:0000247	-	-	-	-	-	-	MNXM4939	-	12dgr120	yes	-	-	-	-	-	-	-	-	-	-	-	-
12dgr140_c	1,2-Diacyl-sn-glycerol (ditetradecanoyl, n-C14:0)	C31H60O5	0	SBO:0000247	-	-	-	-	-	-	MNXM146479	-	12dgr140	yes	-	-	-	-	-	-	-	-	-	-	-	-
12dgr140_p	1,2-Diacyl-sn-glycerol (ditetradecanoyl, n-C14:0)	C31H60O5	0	SBO:0000247	-	-	-	-	-	-	MNXM146479	-	12dgr140	yes	-	-	-	-	-	-	-	-	-	-	-	-
12dgr141_c	1,2-Diacyl-sn-glycerol (ditetradec-7-enoyl, n-C14:1)	C31H56O5	0	SBO:0000247	-	-	-	-	-	-	MNXM4940	-	12dgr141	yes	-	-	-	-	-	-	-	-	-	-	-	-
12dgr141_p	1,2-Diacyl-sn-glycerol (ditetradec-7-enoyl, n-C14:1)	C31H56O5	0	SBO:0000247	-	-	-	-	-	-	MNXM4940	-	12dgr141	yes	-	-	-	-	-	-	-	-	-	-	-	-
12dgr160_c	1,2-Diacyl-sn-glycerol (dihexadecanoyl, n-C16:0)	C35H68O5	0	SBO:0000247	-	-	-	-	-	-	MNXM3132	-	12dgr160	yes	-	-	-	-	-	-	-	-	-	-	-	-
12dgr160_e	1,2-Diacyl-sn-glycerol (dihexadecanoyl, n-C16:0)	C35H68O5	0	SBO:0000247	-	-	-	-	-	-	MNXM3132	-	12dgr160	yes	-	-	-	-	-	-	-	-	-	-	-	-
12dgr160_p	1,2-Diacyl-sn-glycerol (dihexadecanoyl, n-C16:0)	C35H68O5	0	SBO:0000247	-	-	-	-	-	-	MNXM3132	-	12dgr160	yes	-	-	-	-	-	-	-	-	-	-	-	-
12dgr161_c	1,2-Diacyl-sn-glycerol (dihexadec-9-enoyl, n-C16:1)	C35H64O5	0	SBO:0000247	-	-	-	-	-	-	MNXM3774	-	12dgr161	yes	-	-	-	-	-	-	-	-	-	-	-	-
12dgr161_p	1,2-Diacyl-sn-glycerol (dihexadec-9-enoyl, n-C16:1)	C35H64O5	0	SBO:0000247	-	-	-	-	-	-	MNXM3774	-	12dgr161	yes	-	-	-	-	-	-	-	-	-	-	-	-
12dgr180_c	1,2-Diacyl-sn-glycerol (dioctadecanoyl, n-C18:0)	C39H76O5	0	SBO:0000247	-	-	-	-	-	-	MNXM4217	-	12dgr180	yes	-	-	-	-	-	-	-	-	-	-	-	-
12dgr180_e	1,2-Diacyl-sn-glycerol (dioctadecanoyl, n-C18:0)	C39H76O5	0	SBO:0000247	-	-	-	-	-	-	MNXM4217	-	12dgr180	yes	-	-	-	-	-	-	-	-	-	-	-	-
12dgr180_p	1,2-Diacyl-sn-glycerol (dioctadecanoyl, n-C18:0)	C39H76O5	0	SBO:0000247	-	-	-	-	-	-	MNXM4217	-	12dgr180	yes	-	-	-	-	-	-	-	-	-	-	-	-
12dgr181_c	1,2-Diacyl-sn-glycerol (dioctadec-11-enoyl, n-C18:1)	C39H72O5	0	SBO:0000247	-	-	-	-	-	-	MNXM3775	-	12dgr181	yes	-	-	-	-	-	-	-	-	-	-	-	-
12dgr181_p	1,2-Diacyl-sn-glycerol (dioctadec-11-enoyl, n-C18:1)	C39H72O5	0	SBO:0000247	-	-	-	-	-	-	MNXM3775	-	12dgr181	yes	-	-	-	-	-	-	-	-	-	-	-	-
12dgr_BS_c	1 2 diacylglycerol	C3436H6672O500	0	SBO:0000247	-	-	C00641	CHEBI:17815	-	-	MNXM162881	-	12dgr_BS	yes	-	-	-	-	-	-	-	-	-	-	-	-
12dgr_LLA_c	1 2 diacylglycerol lactis specific	C3720H6998O500	0	SBO:0000247	-	-	-	-	-	-	-	-	12dgr_LLA	yes	-	-	yes	C3720H9398O500	-	-	-	-	-	-	-	-
12ppd__R_c	(R)-Propane-1,2-diol	C3H8O2	0	SBO:0000247	-	DNIAPMSPPWPWGF-GSVOUGTGSA-N	C02912	CHEBI:18705, CHEBI:28972, CHEBI:352, CHEBI:44863	-	META:CPD-8891	MNXM90191	cpd01861	12ppd__R	yes	-	-	-	-	-	-	-	-	-	-	-	-
12ppd__R_e	(R)-Propane-1,2-diol	C3H8O2	0	SBO:0000247	-	DNIAPMSPPWPWGF-GSVOUGTGSA-N	C02912	CHEBI:18705, CHEBI:28972, CHEBI:352, CHEBI:44863	-	META:CPD-8891	MNXM90191	cpd01861	12ppd__R	yes	-	-	-	-	-	-	-	-	-	-	-	-
12ppd__R_p	(R)-Propane-1,2-diol	C3H8O2	0	SBO:0000247	-	DNIAPMSPPWPWGF-GSVOUGTGSA-N	C02912	CHEBI:18705, CHEBI:28972, CHEBI:352, CHEBI:44863	-	META:CPD-8891	MNXM90191	cpd01861	12ppd__R	yes	-	-	-	-	-	-	-	-	-	-	-	-
12ppd__S_c	(S)-Propane-1,2-diol	C3H8O2	0	SBO:0000247	-	DNIAPMSPPWPWGF-VKHMYHEASA-N	C02917	CHEBI:18799, CHEBI:29002, CHEBI:440, CHEBI:45065	HMDB06213	META:PROPANE-1-2-DIOL	MNXM1255	cpd19024	12ppd__S	yes	-	-	-	-	-	-	-	-	-	-	-	-
12ppd__S_e	(S)-Propane-1,2-diol	C3H8O2	0	SBO:0000247	-	DNIAPMSPPWPWGF-VKHMYHEASA-N	C02917	CHEBI:18799, CHEBI:29002, CHEBI:440, CHEBI:45065	HMDB06213	META:PROPANE-1-2-DIOL	MNXM1255	cpd19024	12ppd__S	yes	-	-	-	-	-	-	-	-	-	-	-	-
12ppd__S_p	(S)-Propane-1,2-diol	C3H8O2	0	SBO:0000247	-	DNIAPMSPPWPWGF-VKHMYHEASA-N	C02917	CHEBI:18799, CHEBI:29002, CHEBI:440, CHEBI:45065	HMDB06213	META:PROPANE-1-2-DIOL	MNXM1255	cpd19024	12ppd__S	yes	-	-	-	-	-	-	-	-	-	-	-	-
13dampp_c	1 3 Diaminopropane	C3H12N2	2	SBO:0000247	-	-	C00986	CHEBI:15725	-	-	MNXM146468	-	13dampp	yes	-	-	-	-	-	-	-	-	-	-	-	-
13dampp_e	1 3 Diaminopropane	C3H12N2	2	SBO:0000247	-	-	C00986	CHEBI:15725	-	-	MNXM146468	-	13dampp	yes	-	-	-	-	-	-	-	-	-	-	-	-
13dampp_p	1 3 Diaminopropane	C3H12N2	2	SBO:0000247	-	-	C00986	CHEBI:15725	-	-	MNXM146468	-	13dampp	yes	-	-	-	-	-	-	-	-	-	-	-	-
13dpg_c	3-Phospho-D-glyceroyl phosphate	C3H4O10P2	-4	SBO:0000247	R-ALL-29800	LJQLQCAXBUHEAZ-UWTATZPHSA-J	C00236	CHEBI:11881, CHEBI:16001, CHEBI:1658, CHEBI:20189, CHEBI:57604	HMDB62758	META:DPG	MNXM261	cpd00203	13dpg	yes	-	-	-	-	-	-	-	-	-	-	-	-
13ppd_c	1,3-Propanediol	C3H8O2	0	SBO:0000247	-	YPFDHNVEDLHUCE-UHFFFAOYSA-N	C02457	CHEBI:14902, CHEBI:16109, CHEBI:26286, CHEBI:44868, CHEBI:8471	-	META:CPD-347	MNXM2861	cpd01618	13ppd	yes	-	-	-	-	-	-	-	-	-	-	-	-
13ppd_e	1,3-Propanediol	C3H8O2	0	SBO:0000247	-	YPFDHNVEDLHUCE-UHFFFAOYSA-N	C02457	CHEBI:14902, CHEBI:16109, CHEBI:26286, CHEBI:44868, CHEBI:8471	-	META:CPD-347	MNXM2861	cpd01618	13ppd	yes	-	-	-	-	-	-	-	-	-	-	-	-
13ppd_p	1,3-Propanediol	C3H8O2	0	SBO:0000247	-	YPFDHNVEDLHUCE-UHFFFAOYSA-N	C02457	CHEBI:14902, CHEBI:16109, CHEBI:26286, CHEBI:44868, CHEBI:8471	-	META:CPD-347	MNXM2861	cpd01618	13ppd	yes	-	-	-	-	-	-	-	-	-	-	-	-
14dh2napcoa_c	1,4-Dihydroxy-2-naphthoyl-CoA	C32H38N7O19P3S	-4	SBO:0000247	-	-	C15547	CHEBI:52668, CHEBI:58897	-	-	-	-	14dh2napcoa	yes	yes	0	-	-	-	-	-	-	-	-	-	-
14dhncoa_c	1,4-dihydroxy-2-napthoyl-CoA	C32H38N7O19P3S	-4	SBO:0000247	-	-	-	-	-	-	MNXM147663	-	14dhncoa	yes	-	-	-	-	-	-	-	-	-	-	-	-
14glucan_c	1,4-alpha-D-glucan	C36H62O31	0	SBO:0000247	-	-	C00718	CHEBI:15444, CHEBI:28102	-	META:1-4-alpha-D-Glucan	MNXM2905	cpd21754	14glucan	yes	-	-	-	-	-	-	-	-	-	-	-	-
14glucan_e	1,4-alpha-D-glucan	C36H62O31	0	SBO:0000247	-	-	C00718	CHEBI:15444, CHEBI:28102	-	META:1-4-alpha-D-Glucan	MNXM2905	cpd21754	14glucan	yes	-	-	-	-	-	-	-	-	-	-	-	-
14glucan_p	1,4-alpha-D-glucan	C36H62O31	0	SBO:0000247	-	-	C00718	CHEBI:15444, CHEBI:28102	-	META:1-4-alpha-D-Glucan	MNXM2905	cpd21754	14glucan	yes	-	-	-	-	-	-	-	-	-	-	-	-
15dap_c	1,5-Diaminopentane	C5H16N2	2	SBO:0000247	-	VHRGRCVQAFMJIZ-UHFFFAOYSA-P	C01672	CHEBI:13928, CHEBI:18127, CHEBI:22974, CHEBI:3288, CHEBI:44370, CHEBI:58384	HMDB02322	META:CADAVERINE	MNXM943	cpd01155	15dap	yes	-	-	-	-	-	-	-	-	-	-	-	-
15dap_e	1,5-Diaminopentane	C5H16N2	2	SBO:0000247	-	VHRGRCVQAFMJIZ-UHFFFAOYSA-P	C01672	CHEBI:13928, CHEBI:18127, CHEBI:22974, CHEBI:3288, CHEBI:44370, CHEBI:58384	HMDB02322	META:CADAVERINE	MNXM943	cpd01155	15dap	yes	-	-	-	-	-	-	-	-	-	-	-	-
15dap_p	1,5-Diaminopentane	C5H16N2	2	SBO:0000247	-	VHRGRCVQAFMJIZ-UHFFFAOYSA-P	C01672	CHEBI:13928, CHEBI:18127, CHEBI:22974, CHEBI:3288, CHEBI:44370, CHEBI:58384	HMDB02322	META:CADAVERINE	MNXM943	cpd01155	15dap	yes	-	-	-	-	-	-	-	-	-	-	-	-
1ag160_e	1 Acyl sn glycerol hexadecanoate	C19H38O4	0	SBO:0000247	-	-	-	-	-	-	-	-	1ag160	yes	-	-	-	-	-	-	-	-	-	-	-	-
1ag180_e	1 Acyl sn glycerol octadecanoate	C21H42O4	0	SBO:0000247	-	-	-	-	-	-	-	-	1ag180	yes	-	-	-	-	-	-	-	-	-	-	-	-
1ag181d9_e	1 Acyl sn glycerol nC181d9	C21H40O4	0	SBO:0000247	-	-	-	-	-	-	-	-	1ag181d9	yes	-	-	-	-	-	-	-	-	-	-	-	-
1ag182d9d12_e	1 Acyl sn glycerol nC182d9d12	C21H38O4	0	SBO:0000247	-	-	-	-	-	-	-	-	1ag182d9d12	yes	-	-	-	-	-	-	-	-	-	-	-	-
1agpe120_p	1-Acyl-sn-glycero-3-phosphoethanolamine (n-C12:0)	C17H36NO7P	0	SBO:0000247	-	IZDRGPDUDLWAGR-UHFFFAOYSA-N	-	-	-	META:CPD0-2148	MNXM32692	cpd26432	1agpe120	yes	-	-	-	-	LMGP02050005	-	-	-	-	-	-	-
1agpe141_p	1-Acyl-sn-glycero-3-phosphoethanolamine (n-C14:1)	C19H38NO7P1	0	SBO:0000247	-	-	-	-	-	-	MNXM6599	-	1agpe141	yes	-	-	yes	C19H38NO7P	-	-	-	-	-	-	-	-
1agpe161_p	1-Acyl-sn-glycero-3-phosphoethanolamine (n-C16:1)	C21H42NO7P1	0	SBO:0000247	-	-	-	-	-	-	MNXM6601	-	1agpe161	yes	-	-	yes	C21H42NO7P	-	-	-	-	-	-	-	-
1agpg120_p	1-Acyl-sn-glycero-3-phosphoglycerol (n-C12:0)	C18H36O9P	-1	SBO:0000247	-	IACXMECMZISNLR-UHFFFAOYSA-M	-	-	-	META:CPD0-2144	MNXM32695	cpd26430	1agpg120	yes	-	-	-	-	LMGP04050011	-	-	-	-	-	-	-
1agpg141_p	1-Acyl-sn-glycero-3-phosphoglycerol (n-C14:1)	C20H38O9P1	-1	SBO:0000247	-	-	-	-	-	-	MNXM6604	-	1agpg141	yes	-	-	yes	C20H38O9P	-	-	-	-	-	-	-	-
1agpg161_p	1-Acyl-sn-glycero-3-phosphoglycerol (n-C16:1)	C22H42O9P1	-1	SBO:0000247	-	-	-	-	-	-	MNXM6606	-	1agpg161	yes	yes	0	yes	C22H42O9P	-	-	-	-	-	-	-	-
1btol_c	1-Butanol	C4H10O	0	SBO:0000247	-	LRHPLDYGYMQRHN-UHFFFAOYSA-N	C06142	CHEBI:22936, CHEBI:28885, CHEBI:39632, CHEBI:612	HMDB04327	META:BUTANOL	MNXM3230	cpd03662	1btol, btoh	yes	-	-	-	-	LMFA05000109	D03200	-	-	-	-	-	-
1ddecg3p_c	1-dodecanoyl-sn-glycerol 3-phosphate	C15H31O7P	0	SBO:0000247	-	STTKJLVEXMKLNA-CQSZACIVSA-L	-	CHEBI:62840, CHEBI:72682	HMDB62319	META:CPD0-2200	MNXM4232	cpd15325	1ddecg3p	yes	yes	-2	yes	C15H29O7P	LMGP10050015	-	-	-	-	-	-	-
1ddecg3p_p	1-dodecanoyl-sn-glycerol 3-phosphate	C15H31O7P	0	SBO:0000247	-	STTKJLVEXMKLNA-CQSZACIVSA-L	-	CHEBI:62840, CHEBI:72682	HMDB62319	META:CPD0-2200	MNXM4232	cpd15325	1ddecg3p	yes	yes	-2	yes	C15H29O7P	LMGP10050015	-	-	-	-	-	-	-
1hdec9eg3p_c	1-hexadec-9-enoyl-sn-glycerol 3-phosphate	C19H35O7P1	-2	SBO:0000247	-	-	-	-	-	-	MNXM91047	cpd15326	1hdec9eg3p	yes	yes	0	yes	C19H35O7P	-	-	-	-	-	-	-	-
1hdec9eg3p_p	1-hexadec-9-enoyl-sn-glycerol 3-phosphate	C19H35O7P1	-2	SBO:0000247	-	-	-	-	-	-	MNXM91047	cpd15326	1hdec9eg3p	yes	yes	0	yes	C19H35O7P	-	-	-	-	-	-	-	-
1p2cbxl_c	1-Pyrroline-2-carboxylate	C5H6NO2	-1	SBO:0000247	-	-	C03564	CHEBI:17425, CHEBI:39785, CHEBI:36761	-	-	MNXM165560	-	1p2cbxl	yes	yes	0	-	-	-	-	-	-	-	-	-	-
1p3h5c_c	L 1 Pyrroline 3 hydroxy 5 carboxylate	C5H6NO3	-1	SBO:0000247	-	WFOFKRKDDKGRIK-DMTCNVIQSA-M	C04281	CHEBI:6151, CHEBI:62612, CHEBI:27391	HMDB62585	META:PYRROLINE-HYDROXY-CARBOXYLATE	MNXM114091	cpd02625	1p3h5c	yes	-	-	-	-	-	-	-	-	-	-	-	-
1pipdn2c_c	Delta1-Piperideine-2-carboxylate	C6H9NO2	0	SBO:0000247	R-ALL-5693311	GEJXSVNGWOSZPC-UHFFFAOYSA-N	C04092	CHEBI:10539, CHEBI:11153, CHEBI:12278, CHEBI:16187, CHEBI:16334, CHEBI:18885, CHEBI:18886, CHEBI:23601, CHEBI:30912, CHEBI:500, CHEBI:77631	HMDB01084, HMDB62778	META:DELTA1-PIPERIDEINE-2-CARBOXYLATE	MNXM911	cpd00922	1pipdn2c	yes	-	-	-	-	-	-	-	-	-	-	-	-
1py4h3c_c	1 pyrroline 4 hydroxy 2 carboxylate	C5H6NO3	-1	SBO:0000247	-	-	C04282	CHEBI:16352, CHEBI:57745	-	-	-	-	1py4h3c	yes	yes	0	-	-	-	-	-	-	-	-	-	-
1pyr5c_c	1-Pyrroline-5-carboxylate	C5H6NO2	-1	SBO:0000247	R-ALL-113590, R-ALL-35305	DWAKNKKXGALPNW-UHFFFAOYSA-M	C03912, C04322	CHEBI:11297, CHEBI:11689, CHEBI:12409, CHEBI:1372, CHEBI:15893, CHEBI:17388, CHEBI:18727, CHEBI:19095, CHEBI:19873, CHEBI:26458, CHEBI:29066, CHEBI:371	HMDB01301, HMDB02240	META:L-DELTA1-PYRROLINE_5-CARBOXYLATE	MNXM1617	cpd02431, cpd02651, cpd29655	1pyr5c	yes	-	-	-	-	-	-	-	-	-	-	-	-
1tdec7eg3p_c	1-tetradec-7-enoyl-sn-glycerol 3-phosphate	C17H31O7P1	-2	SBO:0000247	-	-	-	-	-	-	MNXM91053	cpd15330	1tdec7eg3p	yes	-	-	yes	C17H31O7P	-	-	-	-	-	-	-	-
1tdec7eg3p_p	1-tetradec-7-enoyl-sn-glycerol 3-phosphate	C17H31O7P1	-2	SBO:0000247	-	-	-	-	-	-	MNXM91053	cpd15330	1tdec7eg3p	yes	-	-	yes	C17H31O7P	-	-	-	-	-	-	-	-
23camp_e	2',3'-Cyclic AMP	C10H11N5O6P	-1	SBO:0000247	-	KMYWVDDIPVNLME-KQYNXXCUSA-M	C02353	CHEBI:19212, CHEBI:27844, CHEBI:40469, CHEBI:60879, CHEBI:823, CHEBI:175195	-	META:CPD-3707	MNXM2598	cpd01570	23camp	yes	-	-	-	-	-	-	-	-	-	-	-	-
23camp_p	2',3'-Cyclic AMP	C10H11N5O6P	-1	SBO:0000247	-	KMYWVDDIPVNLME-KQYNXXCUSA-M	C02353	CHEBI:19212, CHEBI:27844, CHEBI:40469, CHEBI:60879, CHEBI:823, CHEBI:175195	-	META:CPD-3707	MNXM2598	cpd01570	23camp	yes	-	-	-	-	-	-	-	-	-	-	-	-
23ccmp_e	2',3'-Cyclic CMP	C9H11N3O7P	-1	SBO:0000247	-	NMPZCCZXCOMSDQ-XVFCMESISA-M	C02354	CHEBI:19213, CHEBI:27652, CHEBI:60877, CHEBI:824	-	META:CPD-3713	MNXM3148	cpd01571	23ccmp	yes	-	-	-	-	-	-	-	-	-	-	-	-
23ccmp_p	2',3'-Cyclic CMP	C9H11N3O7P	-1	SBO:0000247	-	NMPZCCZXCOMSDQ-XVFCMESISA-M	C02354	CHEBI:19213, CHEBI:27652, CHEBI:60877, CHEBI:824	-	META:CPD-3713	MNXM3148	cpd01571	23ccmp	yes	-	-	-	-	-	-	-	-	-	-	-	-
23cgmp_e	2',3'-Cyclic GMP	C10H11N5O7P	-1	SBO:0000247	-	UASRYODFRYWBRC-UUOKFMHZSA-M	C06194	CHEBI:19214, CHEBI:28181, CHEBI:60837, CHEBI:825	-	META:CPD-3709	MNXM3149	cpd03702	23cgmp	yes	-	-	-	-	-	-	-	-	-	-	-	-
23cgmp_p	2',3'-Cyclic GMP	C10H11N5O7P	-1	SBO:0000247	-	UASRYODFRYWBRC-UUOKFMHZSA-M	C06194	CHEBI:19214, CHEBI:28181, CHEBI:60837, CHEBI:825	-	META:CPD-3709	MNXM3149	cpd03702	23cgmp	yes	-	-	-	-	-	-	-	-	-	-	-	-
23cump_e	2',3'-Cyclic UMP	C9H10N2O8P	-1	SBO:0000247	-	HWDMHJDYMFRXOX-XVFCMESISA-M	C02355	CHEBI:19215, CHEBI:28637, CHEBI:60873, CHEBI:826	HMDB11640	META:CPD-3725	MNXM3150	cpd01572	23cump	yes	-	-	-	-	-	-	-	-	-	-	-	-
23cump_p	2',3'-Cyclic UMP	C9H10N2O8P	-1	SBO:0000247	-	HWDMHJDYMFRXOX-XVFCMESISA-M	C02355	CHEBI:19215, CHEBI:28637, CHEBI:60873, CHEBI:826	HMDB11640	META:CPD-3725	MNXM3150	cpd01572	23cump	yes	-	-	-	-	-	-	-	-	-	-	-	-
23dappa_c	2,3-diaminopropionate	C3H8N2O2	0	SBO:0000247	-	PECYZEOJVXMISF-REOHCLBHSA-N	C03401, C06393	CHEBI:11419, CHEBI:13043, CHEBI:16303, CHEBI:18383, CHEBI:19309, CHEBI:21190, CHEBI:42159, CHEBI:42164, CHEBI:49983, CHEBI:57721, CHEBI:58468, CHEBI:6153, CHEBI:84374, CHEBI:876	HMDB02006	META:23-Diaminopropanoate, META:L-23-DIAMINOPROPANOATE	MNXM91374	cpd02150, cpd03828, cpd21925	23dappa	yes	-	-	-	-	LMFA01100051	-	-	-	-	-	-	-
23dappa_e	2,3-diaminopropionate	C3H8N2O2	0	SBO:0000247	-	PECYZEOJVXMISF-REOHCLBHSA-N	C03401, C06393	CHEBI:11419, CHEBI:13043, CHEBI:16303, CHEBI:18383, CHEBI:19309, CHEBI:21190, CHEBI:42159, CHEBI:42164, CHEBI:49983, CHEBI:57721, CHEBI:58468, CHEBI:6153, CHEBI:84374, CHEBI:876	HMDB02006	META:23-Diaminopropanoate, META:L-23-DIAMINOPROPANOATE	MNXM91374	cpd02150, cpd03828, cpd21925	23dappa	yes	-	-	-	-	LMFA01100051	-	-	-	-	-	-	-
23dappa_p	2,3-diaminopropionate	C3H8N2O2	0	SBO:0000247	-	PECYZEOJVXMISF-REOHCLBHSA-N	C03401, C06393	CHEBI:11419, CHEBI:13043, CHEBI:16303, CHEBI:18383, CHEBI:19309, CHEBI:21190, CHEBI:42159, CHEBI:42164, CHEBI:49983, CHEBI:57721, CHEBI:58468, CHEBI:6153, CHEBI:84374, CHEBI:876	HMDB02006	META:23-Diaminopropanoate, META:L-23-DIAMINOPROPANOATE	MNXM91374	cpd02150, cpd03828, cpd21925	23dappa	yes	-	-	-	-	LMFA01100051	-	-	-	-	-	-	-
23ddhb_c	2,3-Dihydro-2,3-dihydroxybenzoate	C7H7O4	-1	SBO:0000247	-	INCSWYKICIYAHB-WDSKDSINSA-M	C04171	CHEBI:11420, CHEBI:11423, CHEBI:15941, CHEBI:19311, CHEBI:48968, CHEBI:57576, CHEBI:58764, CHEBI:877	-	META:DIHYDRO-DIOH-BENZOATE	MNXM114261	cpd02566, cpd29666	23ddhb	yes	yes	0	-	-	-	-	-	-	-	-	-	-
23dhacoa_c	2,3-dehydroadipyl-CoA	C27H37N7O19P3S	-5	SBO:0000247	-	ZFXICKRXPZTFPB-FZHFFJAKSA-I	-	CHEBI:67261, CHEBI:68471	-	-	MNXM9750	-	23dhacoa	yes	yes	0	-	-	LMFA07050165	-	-	-	-	-	-	-
23dhb_c	2,3-Dihydroxybenzoate	C7H5O4	-1	SBO:0000247	-	GLDQAMYCGOIJDV-UHFFFAOYSA-M	C00196	CHEBI:11427, CHEBI:18026, CHEBI:19319, CHEBI:19320, CHEBI:36654, CHEBI:41901, CHEBI:885	HMDB00397	META:2-3-DIHYDROXYBENZOATE	MNXM455	cpd00168	23dhb	yes	-	-	-	-	-	-	-	-	-	-	-	-
23dhba_c	(2,3-Dihydroxybenzoyl)adenylate	C17H17N5O10P	-1	SBO:0000247	-	ULPVJDOMCRTJSN-RVXWVPLUSA-M	C04030	CHEBI:10846, CHEBI:15572, CHEBI:170, CHEBI:18521, CHEBI:57417	-	META:CPD-62	MNXM1978	cpd02494	23dhba	yes	-	-	-	-	-	-	-	-	-	-	-	-
23dhbzs2_c	2-3-dihydroxybenzoylserine dimer	C20H20N2O11	0	SBO:0000247	-	-	-	-	-	-	MNXM147716	-	23dhbzs2	yes	-	-	yes	C20H19N2O11	-	-	-	-	-	-	-	-
23dhbzs3_c	2-3-dihydroxybenzoylserine trimer	C30H28N3O16	-1	SBO:0000247	-	-	-	-	-	-	MNXM145882	-	23dhbzs3	yes	yes	0	-	-	-	-	-	-	-	-	-	-
23dhbzs3_e	2-3-dihydroxybenzoylserine trimer	C30H28N3O16	-1	SBO:0000247	-	-	-	-	-	-	MNXM145882	-	23dhbzs3	yes	yes	0	-	-	-	-	-	-	-	-	-	-
23dhbzs3_p	2-3-dihydroxybenzoylserine trimer	C30H28N3O16	-1	SBO:0000247	-	-	-	-	-	-	MNXM145882	-	23dhbzs3	yes	yes	0	-	-	-	-	-	-	-	-	-	-
23dhbzs_c	2,3-dihydroxybenzoylserine	C10H10NO6	-1	SBO:0000247	-	VDTYHTVHFIIEIL-LURJTMIESA-M	C04204	CHEBI:12428, CHEBI:17455, CHEBI:21467, CHEBI:58154, CHEBI:7084	-	META:N-23-DIHYDROXYBENZOYL-L-SERINE	MNXM1487	cpd02582, cpd15332	23dhbzs	yes	yes	0	-	-	-	-	-	-	-	-	-	-
23dhdp_c	2,3-Dihydrodipicolinate	C7H5NO4	-2	SBO:0000247	-	UWOCFOFVIBZJGH-YFKPBYRVSA-L	C03340	CHEBI:11421, CHEBI:18042, CHEBI:19312, CHEBI:23739, CHEBI:29048, CHEBI:30620, CHEBI:48052, CHEBI:878	HMDB12247	META:2-3-DIHYDRODIPICOLINATE	MNXM807	cpd02120	23dhdp	yes	-	-	-	-	-	-	-	-	-	-	-	-
23dhmb_c	(R)-2,3-Dihydroxy-3-methylbutanoate	C5H9O4	-1	SBO:0000247	-	JTEYKUFKXGDTEU-VKHMYHEASA-M	C04272	CHEBI:10966, CHEBI:15684, CHEBI:18645, CHEBI:305, CHEBI:49072	HMDB12141	META:CPD-13357	MNXM114097	cpd19030	23dhmb	yes	-	-	-	-	LMFA01050453	-	-	-	-	-	-	-
23dhmp_c	(R)-2,3-Dihydroxy-3-methylpentanoate	C6H11O4	-1	SBO:0000247	-	PDGXJDXVGMHUIR-UJURSFKZSA-M	C06007	CHEBI:18646, CHEBI:27512, CHEBI:306, CHEBI:49258	HMDB12140	META:1-KETO-2-METHYLVALERATE	MNXM1202	cpd19046	23dhmp	yes	-	-	-	-	LMFA01050452	-	-	-	-	-	-	-
24dab_c	L-2,4-Diaminobutanoate	C4H11N2O2	1	SBO:0000247	-	OGNSCSPNOLGXSM-VKHMYHEASA-O	C03283	CHEBI:13044, CHEBI:13045, CHEBI:16028, CHEBI:21191, CHEBI:21192, CHEBI:48950, CHEBI:58761, CHEBI:6154	HMDB06284	META:CPD-470	MNXM840	cpd02095	24dab	yes	yes	0	yes	C4H10N2O2	-	-	-	-	-	-	-	-
24dhhed_c	2,4-Dihydroxyhept-2-enedioate	C7H8O6	-2	SBO:0000247	-	APNIDHDQYISZAE-HYXAFXHYSA-L	C06201	CHEBI:58936, CHEBI:73089, CHEBI:915, CHEBI:73036	-	META:CPD-15125	MNXM722757	cpd03708	24dhhed	yes	yes	0	-	-	LMFA01170062	-	-	-	-	-	-	-
25aics_c	(S)-2-[5-Amino-1-(5-phospho-D-ribosyl)imidazole-4-carboxamido]succinate	C13H15N4O12P	-4	SBO:0000247	R-ALL-111399	NAQGHJTUZRHGAC-ZZZDFHIKSA-J	C04823	CHEBI:11028, CHEBI:18319, CHEBI:18965, CHEBI:572, CHEBI:58443, CHEBI:78110	HMDB00797, HMDB06274	META:P-RIBOSYL-4-SUCCCARB-AMINOIMIDAZOLE	MNXM607	cpd19032	25aics	yes	-	-	-	-	-	-	-	-	-	-	-	-
25dhpp_c	2 5 Diamino 6 hydroxy 4 5 phosphoribosylamino pyrimidine	C9H14N5O8P	-2	SBO:0000247	-	-	-	CHEBI:58614	-	-	MNXM90906	-	25dhpp	yes	-	-	-	-	-	-	-	-	-	-	-	-
25dkglcn_c	2,5-diketo-D-gluconate	C6H7O7	-1	SBO:0000247	-	RXMWXENJQAINCC-DMTCNVIQSA-M	C02780	CHEBI:1070, CHEBI:11449, CHEBI:18281, CHEBI:19378, CHEBI:58428	-	META:25-DIDEHYDRO-D-GLUCONATE	MNXM936	cpd01793	25dkglcn	yes	-	-	-	-	LMFA01050471	-	-	-	-	-	-	-
25dkglcn_e	2,5-diketo-D-gluconate	C6H7O7	-1	SBO:0000247	-	RXMWXENJQAINCC-DMTCNVIQSA-M	C02780	CHEBI:1070, CHEBI:11449, CHEBI:18281, CHEBI:19378, CHEBI:58428	-	META:25-DIDEHYDRO-D-GLUCONATE	MNXM936	cpd01793	25dkglcn	yes	-	-	-	-	LMFA01050471	-	-	-	-	-	-	-
25dkglcn_p	2,5-diketo-D-gluconate	C6H7O7	-1	SBO:0000247	-	RXMWXENJQAINCC-DMTCNVIQSA-M	C02780	CHEBI:1070, CHEBI:11449, CHEBI:18281, CHEBI:19378, CHEBI:58428	-	META:25-DIDEHYDRO-D-GLUCONATE	MNXM936	cpd01793	25dkglcn	yes	-	-	-	-	LMFA01050471	-	-	-	-	-	-	-
25dop_c	2 5 Dioxopentanoate	C5H5O4	-1	SBO:0000247	-	-	C00433	CHEBI:58136, CHEBI:17415	-	-	MNXM165561	-	25dop	yes	-	-	-	-	-	-	-	-	-	-	-	-
25drapp_c	2,5-Diamino-6-(ribosylamino)-4-(3H)-pyrimidinone 5'-phosphate	C9H14N5O8P	-2	SBO:0000247	-	OCLCLRXKNJCOJD-UMMCILCDSA-L	C01304	CHEBI:11446, CHEBI:19368, CHEBI:29114, CHEBI:58614, CHEBI:59545, CHEBI:59546, CHEBI:927	-	META:DIAMINO-OH-PHOSPHORIBOSYLAMINO-PYR	MNXM648	-	25drapp	yes	-	-	-	-	-	-	-	-	-	-	-	-
26dap_LL_c	LL-2,6-Diaminoheptanedioate	C7H14N2O4	0	SBO:0000247	-	GMKMEZVLHJARHF-WHFBIAKZSA-N	C00666	CHEBI:13192, CHEBI:16026, CHEBI:21428, CHEBI:21429, CHEBI:47031, CHEBI:57609, CHEBI:6341	HMDB01370	META:LL-DIAMINOPIMELATE	MNXM644	cpd00504	26dap_LL	yes	-	-	-	-	LMFA01170102	-	-	-	-	-	-	-
26dap__M_c	Meso-2,6-Diaminoheptanedioate	C7H14N2O4	0	SBO:0000247	-	GMKMEZVLHJARHF-SYDPRGILSA-N	C00680	CHEBI:10598, CHEBI:12822, CHEBI:12823, CHEBI:12825, CHEBI:16488, CHEBI:25203, CHEBI:25204, CHEBI:30308, CHEBI:40838, CHEBI:57791	-	META:MESO-DIAMINOPIMELATE	MNXM529	cpd00516	26dap__M	yes	-	-	-	-	-	-	-	-	-	-	-	-
26dap__M_e	Meso-2,6-Diaminoheptanedioate	C7H14N2O4	0	SBO:0000247	-	GMKMEZVLHJARHF-SYDPRGILSA-N	C00680	CHEBI:10598, CHEBI:12822, CHEBI:12823, CHEBI:12825, CHEBI:16488, CHEBI:25203, CHEBI:25204, CHEBI:30308, CHEBI:40838, CHEBI:57791	-	META:MESO-DIAMINOPIMELATE	MNXM529	cpd00516	26dap__M	yes	-	-	-	-	-	-	-	-	-	-	-	-
26dap__M_p	Meso-2,6-Diaminoheptanedioate	C7H14N2O4	0	SBO:0000247	-	GMKMEZVLHJARHF-SYDPRGILSA-N	C00680	CHEBI:10598, CHEBI:12822, CHEBI:12823, CHEBI:12825, CHEBI:16488, CHEBI:25203, CHEBI:25204, CHEBI:30308, CHEBI:40838, CHEBI:57791	-	META:MESO-DIAMINOPIMELATE	MNXM529	cpd00516	26dap__M	yes	-	-	-	-	-	-	-	-	-	-	-	-
26dapime_c	N6 Acetyl LL 2 6 diaminopimelate	C9H15N2O5	-1	SBO:0000247	-	-	C04390	CHEBI:18317, CHEBI:49004	-	-	MNXM164994	-	26dapime	yes	yes	0	-	-	-	-	-	-	-	-	-	-
2a3o4pob_c	(2s)-2-amino-3-oxo-4-(phosphonatooxy)butanoate(3-)	C4H5NO7P	-3	SBO:0000247	-	-	-	CHEBI:64178	-	-	-	-	2a3o4pob	yes	yes	0	yes	C4H6NO7P	-	-	-	-	-	-	-	-
2agpe120_c	2-Acyl-sn-glycero-3-phosphoethanolamine (n-C12:0)	C17H36NO7P	0	SBO:0000247	-	NPAZKTOOMVQLIH-UHFFFAOYSA-N	-	-	-	META:CPD0-2178	MNXM34808	cpd26439	2agpe120	yes	-	-	-	-	-	-	-	-	-	-	-	-
2agpe120_p	2-Acyl-sn-glycero-3-phosphoethanolamine (n-C12:0)	C17H36NO7P	0	SBO:0000247	-	NPAZKTOOMVQLIH-UHFFFAOYSA-N	-	-	-	META:CPD0-2178	MNXM34808	cpd26439	2agpe120	yes	-	-	-	-	-	-	-	-	-	-	-	-
2agpe140_c	2-Acyl-sn-glycero-3-phosphoethanolamine (n-C14:0)	C19H40NO7P	0	SBO:0000247	-	DDUZNLUWXLYPCP-UHFFFAOYSA-N	-	-	HMDB11470	META:CPD0-2165	MNXM34809	cpd26435	2agpe140	yes	-	-	-	-	LMGP02050033	-	-	-	-	-	-	-
2agpe140_p	2-Acyl-sn-glycero-3-phosphoethanolamine (n-C14:0)	C19H40NO7P	0	SBO:0000247	-	DDUZNLUWXLYPCP-UHFFFAOYSA-N	-	-	HMDB11470	META:CPD0-2165	MNXM34809	cpd26435	2agpe140	yes	-	-	-	-	LMGP02050033	-	-	-	-	-	-	-
2agpe141_c	2-Acyl-sn-glycero-3-phosphoethanolamine (n-C14:1)	C19H38NO7P1	0	SBO:0000247	-	-	-	-	-	-	MNXM3447	-	2agpe141	yes	-	-	yes	C19H38NO7P	-	-	-	-	-	-	-	-
2agpe141_p	2-Acyl-sn-glycero-3-phosphoethanolamine (n-C14:1)	C19H38NO7P1	0	SBO:0000247	-	-	-	-	-	-	MNXM3447	-	2agpe141	yes	-	-	yes	C19H38NO7P	-	-	-	-	-	-	-	-
2agpe160_c	2-Acyl-sn-glycero-3-phosphoethanolamine (n-C16:0)	C21H44NO7P	0	SBO:0000247	-	CKPBBEOJHAPPBT-HXUWFJFHSA-N	-	CHEBI:131743, CHEBI:132926	HMDB11473	META:CPD0-2177	MNXM34810	cpd15339, cpd26438	2agpe160	yes	-	-	-	-	LMGP02050036	-	-	-	-	-	-	-
2agpe160_p	2-Acyl-sn-glycero-3-phosphoethanolamine (n-C16:0)	C21H44NO7P	0	SBO:0000247	-	CKPBBEOJHAPPBT-HXUWFJFHSA-N	-	CHEBI:131743, CHEBI:132926	HMDB11473	META:CPD0-2177	MNXM34810	cpd15339, cpd26438	2agpe160	yes	-	-	-	-	LMGP02050036	-	-	-	-	-	-	-
2agpe161_c	2-Acyl-sn-glycero-3-phosphoethanolamine (n-C16:1)	C21H42NO7P1	0	SBO:0000247	-	-	-	-	-	-	MNXM3448	-	2agpe161	yes	-	-	yes	C21H42NO7P	-	-	-	-	-	-	-	-
2agpe161_p	2-Acyl-sn-glycero-3-phosphoethanolamine (n-C16:1)	C21H42NO7P1	0	SBO:0000247	-	-	-	-	-	-	MNXM3448	-	2agpe161	yes	-	-	yes	C21H42NO7P	-	-	-	-	-	-	-	-
2agpe180_c	2-Acyl-sn-glycero-3-phosphoethanolamine (n-C18:0)	C23H48NO7P	0	SBO:0000247	-	KIHAGWUUUHJRMS-JOCHJYFZSA-N	-	CHEBI:133144, CHEBI:133145	HMDB11129	META:CPD0-2223	MNXM34811	cpd15341, cpd26450	2agpe180	yes	-	-	-	-	LMGP02050038	-	-	-	-	-	-	-
2agpe180_p	2-Acyl-sn-glycero-3-phosphoethanolamine (n-C18:0)	C23H48NO7P	0	SBO:0000247	-	KIHAGWUUUHJRMS-JOCHJYFZSA-N	-	CHEBI:133144, CHEBI:133145	HMDB11129	META:CPD0-2223	MNXM34811	cpd15341, cpd26450	2agpe180	yes	-	-	-	-	LMGP02050038	-	-	-	-	-	-	-
2agpe181_c	2-Acyl-sn-glycero-3-phosphoethanolamine (n-C18:1)	C23H46NO7P	0	SBO:0000247	-	-	-	-	-	-	MNXM3449	-	2agpe181	yes	-	-	-	-	-	-	-	-	-	-	-	-
2agpe181_p	2-Acyl-sn-glycero-3-phosphoethanolamine (n-C18:1)	C23H46NO7P	0	SBO:0000247	-	-	-	-	-	-	MNXM3449	-	2agpe181	yes	-	-	-	-	-	-	-	-	-	-	-	-
2agpg120_c	2-Acyl-sn-glycero-3-phosphoglycerol (n-C12:0)	C18H36O9P1	-1	SBO:0000247	-	-	-	-	-	-	MNXM3450	-	2agpg120	yes	yes	0	yes	C18H36O9P	-	-	-	-	-	-	-	-
2agpg120_p	2-Acyl-sn-glycero-3-phosphoglycerol (n-C12:0)	C18H36O9P1	-1	SBO:0000247	-	-	-	-	-	-	MNXM3450	-	2agpg120	yes	yes	0	yes	C18H36O9P	-	-	-	-	-	-	-	-
2agpg140_c	2-Acyl-sn-glycero-3-phosphoglycerol (n-C14:0)	C20H40O9P	-1	SBO:0000247	-	NHYJQQUDLXESED-UHFFFAOYSA-M	-	-	-	META:CPD0-2173	MNXM34739	cpd26437	2agpg140	yes	-	-	-	-	-	-	-	-	-	-	-	-
2agpg140_p	2-Acyl-sn-glycero-3-phosphoglycerol (n-C14:0)	C20H40O9P	-1	SBO:0000247	-	NHYJQQUDLXESED-UHFFFAOYSA-M	-	-	-	META:CPD0-2173	MNXM34739	cpd26437	2agpg140	yes	-	-	-	-	-	-	-	-	-	-	-	-
2agpg141_c	2-Acyl-sn-glycero-3-phosphoglycerol (n-C14:1)	C20H38O9P1	-1	SBO:0000247	-	-	-	-	-	-	MNXM3452	-	2agpg141	yes	-	-	yes	C20H38O9P	-	-	-	-	-	-	-	-
2agpg141_p	2-Acyl-sn-glycero-3-phosphoglycerol (n-C14:1)	C20H38O9P1	-1	SBO:0000247	-	-	-	-	-	-	MNXM3452	-	2agpg141	yes	-	-	yes	C20H38O9P	-	-	-	-	-	-	-	-
2agpg160_c	2-Acyl-sn-glycero-3-phosphoglycerol (n-C16:0)	C22H44O9P	-1	SBO:0000247	-	ODJYINYQGFIIRK-UHFFFAOYSA-M	-	-	-	META:CPD-8363	MNXM34740	cpd25200	2agpg160	yes	-	-	-	-	-	-	-	-	-	-	-	-
2agpg160_p	2-Acyl-sn-glycero-3-phosphoglycerol (n-C16:0)	C22H44O9P	-1	SBO:0000247	-	ODJYINYQGFIIRK-UHFFFAOYSA-M	-	-	-	META:CPD-8363	MNXM34740	cpd25200	2agpg160	yes	-	-	-	-	-	-	-	-	-	-	-	-
2agpg161_c	2-Acyl-sn-glycero-3-phosphoglycerol (n-C16:1)	C22H42O9P1	-1	SBO:0000247	-	-	-	-	-	-	MNXM3453	-	2agpg161	yes	yes	0	yes	C22H42O9P	-	-	-	-	-	-	-	-
2agpg161_p	2-Acyl-sn-glycero-3-phosphoglycerol (n-C16:1)	C22H42O9P1	-1	SBO:0000247	-	-	-	-	-	-	MNXM3453	-	2agpg161	yes	yes	0	yes	C22H42O9P	-	-	-	-	-	-	-	-
2agpg180_c	2-Acyl-sn-glycero-3-phosphoglycerol (n-C18:0)	C24H48O9P1	-1	SBO:0000247	-	ZYKIFISVQNGKFE-UHFFFAOYSA-M	-	-	HMDB61703	META:CPD0-2133	MNXM150642	cpd26427	2agpg180	yes	yes	0	yes	C24H48O9P	-	-	-	-	-	-	-	-
2agpg180_p	2-Acyl-sn-glycero-3-phosphoglycerol (n-C18:0)	C24H48O9P1	-1	SBO:0000247	-	ZYKIFISVQNGKFE-UHFFFAOYSA-M	-	-	HMDB61703	META:CPD0-2133	MNXM150642	cpd26427	2agpg180	yes	yes	0	yes	C24H48O9P	-	-	-	-	-	-	-	-
2agpg181_c	2-Acyl-sn-glycero-3-phosphoglycerol (n-C18:1)	C24H46O9P	-1	SBO:0000247	-	-	-	-	-	-	MNXM3455	-	2agpg181	yes	-	-	-	-	-	-	-	-	-	-	-	-
2agpg181_p	2-Acyl-sn-glycero-3-phosphoglycerol (n-C18:1)	C24H46O9P	-1	SBO:0000247	-	-	-	-	-	-	MNXM3455	-	2agpg181	yes	-	-	-	-	-	-	-	-	-	-	-	-
2ahbut_c	(S)-2-Aceto-2-hydroxybutanoate	C6H9O4	-1	SBO:0000247	-	VUQLHQFKACOHNZ-LURJTMIESA-M	C06006	CHEBI:18730, CHEBI:27681, CHEBI:373, CHEBI:49256	HMDB06854, HMDB06900	META:2-ACETO-2-HYDROXY-BUTYRATE	MNXM114220	cpd19045	2ahbut	yes	yes	0	-	-	LMFA01050383	-	-	-	-	-	-	-
2ahethmpp_c	2-(alpha-Hydroxyethyl)thiamine diphosphate	C14H20N4O8P2S	-2	SBO:0000247	-	RRUVJGASJONMDY-UHFFFAOYSA-L	C05125	CHEBI:58939, CHEBI:978	HMDB03904	META:2-ALPHA-HYDROXYETHYL-THPP	MNXM1705	cpd03049	2ahethmpp, 2hetdp	yes	-	-	-	-	-	-	-	-	-	-	-	-
2ahhmd_c	2 Amino 4 hydroxy 6 hydroxymethyl 7 8 dihydropteridine diphosphate	C7H8N5O8P2	-3	SBO:0000247	-	FCQGJGLSOWZZON-UHFFFAOYSA-L	C04807	CHEBI:72950, CHEBI:15998, CHEBI:73083	-	-	MNXM91459	cpd02920	2ahhmd	yes	-	-	-	-	-	-	-	-	-	-	-	-
2ahhmp_c	2 Amino 4 hydroxy 6 hydroxymethyl 7 8 dihydropteridine	C7H9N5O2	0	SBO:0000247	-	-	C01300	CHEBI:17083, CHEBI:44841	-	-	MNXM146055	-	2ahhmp	yes	-	-	-	-	-	-	-	-	-	-	-	-
2ameph_c	2-Aminoethylphosphonate	C2H8NO3P	0	SBO:0000247	-	QQVDJLLNRSOCEL-UHFFFAOYSA-N	C03557	CHEBI:10849, CHEBI:15573, CHEBI:172, CHEBI:19469, CHEBI:19470, CHEBI:57418	HMDB11747	META:CPD-1106	MNXM1692	cpd02233	2ameph	yes	-	-	-	-	-	-	-	-	-	-	-	-
2ameph_e	2-Aminoethylphosphonate	C2H8NO3P	0	SBO:0000247	-	QQVDJLLNRSOCEL-UHFFFAOYSA-N	C03557	CHEBI:10849, CHEBI:15573, CHEBI:172, CHEBI:19469, CHEBI:19470, CHEBI:57418	HMDB11747	META:CPD-1106	MNXM1692	cpd02233	2ameph	yes	-	-	-	-	-	-	-	-	-	-	-	-
2ameph_p	2-Aminoethylphosphonate	C2H8NO3P	0	SBO:0000247	-	QQVDJLLNRSOCEL-UHFFFAOYSA-N	C03557	CHEBI:10849, CHEBI:15573, CHEBI:172, CHEBI:19469, CHEBI:19470, CHEBI:57418	HMDB11747	META:CPD-1106	MNXM1692	cpd02233	2ameph	yes	-	-	-	-	-	-	-	-	-	-	-	-
2amsa_c	2-Aminomalonate semialdehyde	C3H5NO3	0	SBO:0000247	-	XMTCKNXTTXDPJX-REOHCLBHSA-N	C11822	CHEBI:1020, CHEBI:21210, CHEBI:37012, CHEBI:58671, CHEBI:77662	-	META:2-AMINOMALONATE-SEMIALDEHYDE	MNXM2124	cpd08626	2amsa	yes	-	-	-	-	-	-	-	-	-	-	-	-
2aobut_c	L-2-Amino-3-oxobutanoate	C4H7NO3	0	SBO:0000247	R-ALL-6798652	SAUCHDKDCUROAO-VKHMYHEASA-N	C03508	CHEBI:13048, CHEBI:16944, CHEBI:21195, CHEBI:35229, CHEBI:40668, CHEBI:40673, CHEBI:6156, CHEBI:78948	HMDB06454	META:AMINO-OXOBUT	MNXM114087	cpd02211	2aobut	yes	-	-	-	-	LMFA01060172	-	-	-	-	-	-	-
2cpr5p_c	1-(2-Carboxyphenylamino)-1-deoxy-D-ribulose 5-phosphate	C12H13NO9P	-3	SBO:0000247	-	QKMBYNRMPRKVTO-MNOVXSKESA-K	C01302	CHEBI:11186, CHEBI:18959, CHEBI:28625, CHEBI:29112, CHEBI:565, CHEBI:566, CHEBI:58613	-	META:CARBOXYPHENYLAMINO-DEOXYRIBULOSE-P	MNXM1455	cpd00956	2cpr5p	yes	-	-	-	-	-	-	-	-	-	-	-	-
2dda7p_c	2-Dehydro-3-deoxy-D-arabino-heptonate 7-phosphate	C7H10O10P	-3	SBO:0000247	R-ALL-964909	PJWIPEXIFFQAQZ-PUFIMZNGSA-K	C04691	CHEBI:1053, CHEBI:11544, CHEBI:11785, CHEBI:11786, CHEBI:18150, CHEBI:19523, CHEBI:20003, CHEBI:29477, CHEBI:58394	-	META:3-DEOXY-D-ARABINO-HEPTULOSONATE-7-P	MNXM1219	cpd02857	2dda7p	yes	-	-	-	-	-	-	-	-	-	-	-	-
2ddara_c	2-dehydro-3-deoxy-D-arabinonate	C5H7O5	-1	SBO:0000247	-	-	C03826	CHEBI:16699, CHEBI:1060	-	-	-	-	2ddara	yes	yes	0	-	-	-	-	-	-	-	-	-	-
2ddecg3p_c	2-dodecanoyl-sn-glycerol 3-phosphate	C15H30O7P1	-1	SBO:0000247	-	-	-	-	-	-	MNXM5461	cpd15350	2ddecg3p	yes	yes	0	yes	C15H30O7P	-	-	-	-	-	-	-	-
2ddecg3p_p	2-dodecanoyl-sn-glycerol 3-phosphate	C15H30O7P1	-1	SBO:0000247	-	-	-	-	-	-	MNXM5461	cpd15350	2ddecg3p	yes	yes	0	yes	C15H30O7P	-	-	-	-	-	-	-	-
2ddg6p_c	2-Dehydro-3-deoxy-D-gluconate 6-phosphate	C6H8O9P	-3	SBO:0000247	-	OVPRPPOVAXRCED-WVZVXSGGSA-K	C04442	CHEBI:1051, CHEBI:11543, CHEBI:11551, CHEBI:12227, CHEBI:15925, CHEBI:19522, CHEBI:57569	HMDB01376	META:2-KETO-3-DEOXY-6-P-GLUCONATE	MNXM649	cpd02711	2ddg6p	yes	-	-	-	-	-	-	-	-	-	-	-	-
2ddglcn_c	2-Dehydro-3-deoxy-D-gluconate	C6H9O6	-1	SBO:0000247	-	WPAMZTWLKIDIOP-WVZVXSGGSA-M	C00204	CHEBI:1059, CHEBI:11550, CHEBI:17032, CHEBI:19530, CHEBI:57990	-	META:2-DEHYDRO-3-DEOXY-D-GLUCONATE	MNXM440	cpd00176	2ddglcn	yes	-	-	-	-	LMFA01050475	-	-	-	-	-	-	-
2ddglcn_e	2-Dehydro-3-deoxy-D-gluconate	C6H9O6	-1	SBO:0000247	-	WPAMZTWLKIDIOP-WVZVXSGGSA-M	C00204	CHEBI:1059, CHEBI:11550, CHEBI:17032, CHEBI:19530, CHEBI:57990	-	META:2-DEHYDRO-3-DEOXY-D-GLUCONATE	MNXM440	cpd00176	2ddglcn	yes	-	-	-	-	LMFA01050475	-	-	-	-	-	-	-
2ddglcn_p	2-Dehydro-3-deoxy-D-gluconate	C6H9O6	-1	SBO:0000247	-	WPAMZTWLKIDIOP-WVZVXSGGSA-M	C00204	CHEBI:1059, CHEBI:11550, CHEBI:17032, CHEBI:19530, CHEBI:57990	-	META:2-DEHYDRO-3-DEOXY-D-GLUCONATE	MNXM440	cpd00176	2ddglcn	yes	-	-	-	-	LMFA01050475	-	-	-	-	-	-	-
2dh3dgal6p_c	2-Dehydro-3-deoxy-D-galactonate 6-phosphate	C6H8O9P	-3	SBO:0000247	-	OVPRPPOVAXRCED-NQXXGFSBSA-K	C01286	CHEBI:1057, CHEBI:11548, CHEBI:17860, CHEBI:19528, CHEBI:58298	-	META:DEHYDRO-DEOXY-GALACTONATE-PHOSPHATE	MNXM90136	cpd00945	2dh3dgal6p	yes	-	-	-	-	-	-	-	-	-	-	-	-
2dh3dgal_c	2-Dehydro-3-deoxy-D-galactonate	C6H9O6	-1	SBO:0000247	-	WPAMZTWLKIDIOP-NQXXGFSBSA-M	C01216	CHEBI:1056, CHEBI:11547, CHEBI:17028, CHEBI:19527, CHEBI:57989	-	META:2-DEHYDRO-3-DEOXY-D-GALACTONATE	MNXM1627	cpd00894	2dh3dgal	yes	-	-	-	-	LMFA01050486	-	-	-	-	-	-	-
2dhglcn_c	2-Dehydro-D-gluconate	C6H9O7	-1	SBO:0000247	-	VBUYCZFBVCCYFD-JJYYJPOSSA-M	C06473	CHEBI:1066, CHEBI:11559, CHEBI:1180, CHEBI:16808, CHEBI:19539, CHEBI:19669, CHEBI:27469, CHEBI:58512, CHEBI:59504	-	META:CPD-377	MNXM582	cpd00480, cpd03889	2dhglcn	yes	-	-	-	-	-	-	-	-	-	-	-	-
2dhglcn_e	2-Dehydro-D-gluconate	C6H9O7	-1	SBO:0000247	-	VBUYCZFBVCCYFD-JJYYJPOSSA-M	C06473	CHEBI:1066, CHEBI:11559, CHEBI:1180, CHEBI:16808, CHEBI:19539, CHEBI:19669, CHEBI:27469, CHEBI:58512, CHEBI:59504	-	META:CPD-377	MNXM582	cpd00480, cpd03889	2dhglcn	yes	-	-	-	-	-	-	-	-	-	-	-	-
2dhglcn_p	2-Dehydro-D-gluconate	C6H9O7	-1	SBO:0000247	-	VBUYCZFBVCCYFD-JJYYJPOSSA-M	C06473	CHEBI:1066, CHEBI:11559, CHEBI:1180, CHEBI:16808, CHEBI:19539, CHEBI:19669, CHEBI:27469, CHEBI:58512, CHEBI:59504	-	META:CPD-377	MNXM582	cpd00480, cpd03889	2dhglcn	yes	-	-	-	-	-	-	-	-	-	-	-	-
2dhguln_c	2-Dehydro-L-gulonate	C6H9O7	-1	SBO:0000247	-	-	-	-	-	-	MNXM114283	cpd15351	2dhguln	yes	yes	0	-	-	-	-	-	-	-	-	-	-
2dhp_c	2-Dehydropantoate	C6H9O4	-1	SBO:0000247	-	PKVVTUWHANFMQC-UHFFFAOYSA-M	C00966	CHEBI:1071, CHEBI:11561, CHEBI:17094, CHEBI:19545	-	META:2-DEHYDROPANTOATE	MNXM959	cpd00712	2dhp	yes	-	-	-	-	-	-	-	-	-	-	-	-
2dhphaccoa_c	1,2-Dihydroxy-1,2-dihydrophenylacetyl-CoA	C29H40N7O19P3S	-4	SBO:0000247	-	-	-	-	-	-	MNXM6576	cpd16740	2dhphaccoa	yes	yes	0	-	-	-	-	-	-	-	-	-	-
2dmmq8_c	2-Demethylmenaquinone 8	C50H70O2	0	SBO:0000247	-	GDUBPWSFXUAETN-AENDIINCSA-N	C22028, C05818	CHEBI:48455, CHEBI:28192	-	META:DEMETHYLMENAQUINONE	MNXM2178	cpd15352	2dmmq8	yes	-	-	-	-	LMPR02030027	-	-	-	-	-	-	-
2dmmql8_c	2-Demethylmenaquinol 8	C50H72O2	0	SBO:0000247	-	FGYPGICSXJEKCG-AENDIINCSA-N	-	CHEBI:61873	-	META:CPD-12115	MNXM558	cpd15353	2dmmql8	yes	-	-	-	-	-	-	-	-	-	-	-	-
2dr1p_c	2-Deoxy-D-ribose 1-phosphate	C5H9O7P	-2	SBO:0000247	R-ALL-112032	KBDKAJNTYKVSEK-VPENINKCSA-L	C00672	CHEBI:1081, CHEBI:11563, CHEBI:19558, CHEBI:28542, CHEBI:57259, CHEBI:58576	HMDB01351	META:DEOXY-D-RIBOSE-1-PHOSPHATE	MNXM789	cpd00509, cpd26845	2dr1p	yes	yes	0	-	-	-	-	-	-	-	-	-	-
2dr5p_c	2-Deoxy-D-ribose 5-phosphate	C5H9O7P	-2	SBO:0000247	R-ALL-6787328	ALQNUOMIEBHXQG-CRCLSJGQSA-L	C00673	CHEBI:1082, CHEBI:11566, CHEBI:16132, CHEBI:19559, CHEBI:40516, CHEBI:40921, CHEBI:40923, CHEBI:42055, CHEBI:55513, CHEBI:57651, CHEBI:62877	HMDB01031	META:DEOXY-RIBOSE-5P	MNXM2179	cpd00510, cpd26846	2dr5p	yes	-	-	-	-	-	-	-	-	-	-	-	-
2h3mb_c	2 hydroxy 3 methyl butanoate	C5H9O3	-1	SBO:0000247	-	-	-	CHEBI:64669	-	-	-	-	2h3mb	yes	yes	0	-	-	-	-	-	-	-	-	-	-
2h3mb_e	2 hydroxy 3 methyl butanoate	C5H9O3	-1	SBO:0000247	-	-	-	CHEBI:64669	-	-	-	-	2h3mb	yes	yes	0	-	-	-	-	-	-	-	-	-	-
2h3mp_c	2 hydroxy 3 methyl pentanoate	C6H11O3	-1	SBO:0000247	-	-	-	CHEBI:89228, CHEBI:133085, CHEBI:133082	-	-	-	-	2h3mp	yes	yes	0	-	-	-	-	-	-	-	-	-	-
2h3mp_e	2 hydroxy 3 methyl pentanoate	C6H11O3	-1	SBO:0000247	-	-	-	CHEBI:89228, CHEBI:133085, CHEBI:133082	-	-	-	-	2h3mp	yes	yes	0	-	-	-	-	-	-	-	-	-	-
2h3oppan_c	2-Hydroxy-3-oxopropanoate	C3H3O4	-1	SBO:0000247	-	QWBAFPFNGRFSFB-UHFFFAOYSA-M	C01146	CHEBI:1123, CHEBI:11583, CHEBI:15194, CHEBI:16992, CHEBI:19605, CHEBI:57978	HMDB06781, HMDB06938	META:TARTRONATE-S-ALD	MNXM475	cpd00843	2h3oppan, 2h3opp	yes	-	-	-	-	-	-	-	-	-	-	-	-
2hadnt_c	2 Hydroxylamino 4 6 dinitrotoluene	C7H6N3O5	-1	SBO:0000247	-	-	C16393	CHEBI:19644	-	-	-	-	2hadnt	yes	yes	0	yes	HNO	-	-	-	-	-	-	-	-
2hchd_c	2-Hydroxy-cis-hex-2,4-dienoate	C6H8O3	0	SBO:0000247	-	VPGPQVKJUYKKNN-AWYLAFAOSA-M	C11354	CHEBI:1142	-	-	MNXM145883	cpd08209	2hchd	yes	-	-	yes	C6H7O3	LMFA01031001	-	-	-	-	-	-	-
2hdec9eg3p_c	2-hexadec-9-enoyl-sn-glycerol 3-phosphate	C19H36O7P1	-1	SBO:0000247	-	-	-	-	-	-	MNXM5464	cpd15354	2hdec9eg3p	yes	yes	0	yes	C19H36O7P	-	-	-	-	-	-	-	-
2hdec9eg3p_p	2-hexadec-9-enoyl-sn-glycerol 3-phosphate	C19H36O7P1	-1	SBO:0000247	-	-	-	-	-	-	MNXM5464	cpd15354	2hdec9eg3p	yes	yes	0	yes	C19H36O7P	-	-	-	-	-	-	-	-
2hh24dd_c	2-Hydroxyhepta-2-4-dienedioate	C7H6O5	-2	SBO:0000247	-	-	C05600	CHEBI:78626, CHEBI:1162	-	-	MNXM146251	-	2hh24dd	yes	yes	0	-	-	-	-	-	-	-	-	-	-
2hmc_c	2-Hydroxymuconate	C6H4O5	-2	SBO:0000247	-	JBEBGTMCZIGUTK-TZFCGSKZSA-L	C02501	CHEBI:1167, CHEBI:19652, CHEBI:28080, CHEBI:53146, CHEBI:64016, CHEBI:64037	-	META:CPD-13339	MNXM162276	cpd01644, cpd23837	2hmc	yes	yes	0	-	-	-	-	-	-	-	-	-	-
2hmcnsad_c	2-Hydroxymuconate semialdehyde	C6H5O4	-1	SBO:0000247	-	KGLCZTRXNNGESL-WFTYEQLWSA-M	C00682	CHEBI:11599, CHEBI:1168, CHEBI:17236, CHEBI:19653, CHEBI:58068, CHEBI:66943, CHEBI:67110, CHEBI:71198, CHEBI:71207	-	META:HYDROXYMUCONATE-SALD	MNXM1102	cpd00518	2hmcnsad	yes	yes	0	yes	C6H6O4	LMFA01030926, LMFA01030970	-	-	-	-	-	-	-
2hxmp_e	2 Hydroxymethyl phenol	C7H8O2	0	SBO:0000247	-	CQRYARSYNCAZFO-UHFFFAOYSA-N	C02323	CHEBI:15059, CHEBI:16464, CHEBI:26592, CHEBI:9004, CHEBI:974	HMDB59709	META:CPD-173	MNXM1855	cpd01553	2hxmp	yes	-	-	-	-	-	D05790	-	-	-	-	-	-
2hymeph_c	2-(Hydroxymethyl)phenol	C7H8O2	0	SBO:0000247	-	CQRYARSYNCAZFO-UHFFFAOYSA-N	C02323	CHEBI:15059, CHEBI:16464, CHEBI:26592, CHEBI:9004, CHEBI:974	HMDB59709	META:CPD-173	MNXM1855	cpd01553	2hymeph, 2hxmp	yes	-	-	-	-	-	D05790	-	-	-	-	-	-
2hyoxplac_c	2-Hydroxyphenylacetate	C8H7O3	-1	SBO:0000247	-	CCVYRRGZDBSHFU-UHFFFAOYSA-M	C05852	CHEBI:1169, CHEBI:19655, CHEBI:28478, CHEBI:62423	HMDB00669	META:CPD-11495	MNXM2160	cpd03480	2hyoxplac	yes	-	-	-	-	-	-	-	-	-	-	-	-
2ins_c	2-Inosose	C6H10O6	0	SBO:0000247	-	VYEGBDHSGHXOGT-HYFGLKJPSA-N	C00691	CHEBI:11435, CHEBI:17811, CHEBI:19339, CHEBI:900	-	META:CPD-14808	MNXM676	cpd00524	2ins	yes	-	-	-	-	-	-	-	-	-	-	-	-
2ip3os_c	(2S)-2-isopropyl-3-oxosuccinate	C7H8O5	-2	SBO:0000247	-	-	C04236	CHEBI:17214, CHEBI:1467	-	-	-	-	2ip3os	yes	yes	0	-	-	-	-	-	-	-	-	-	-
2ippm_c	2-Isopropylmaleate	C7H8O4	-2	SBO:0000247	-	NJMGRJLQRLFQQX-HYXAFXHYSA-L	C02631	CHEBI:11604, CHEBI:1179, CHEBI:17275, CHEBI:19668, CHEBI:58085	HMDB12241	META:CPD-9451	MNXM1706	cpd01710	2ippm	yes	-	-	-	-	-	-	-	-	-	-	-	-
2kmb_c	2-keto-4-methylthiobutyrate	C5H7O3S	-1	SBO:0000247	R-ALL-1237122	SXFSQZDSUWACKX-UHFFFAOYSA-M	C01180	CHEBI:12029, CHEBI:16723, CHEBI:1902, CHEBI:20451, CHEBI:22458, CHEBI:33574, CHEBI:43720, CHEBI:63388	HMDB01553, HMDB13210	META:CPD-479	MNXM276	cpd00869	2kmb, 4met2obut	yes	-	-	-	-	LMFA01060170	-	-	-	-	-	-	-
2m35mdntha_c	N 2 methyl 3 5 dinitrophenyl 4 methyl 3 5 dinitroaniline	C14H11N5O8	0	SBO:0000247	-	-	-	-	-	-	-	-	2m35mdntha	yes	-	-	yes	HN	-	-	-	-	-	-	-	-
2m35mdntha_e	N 2 methyl 3 5 dinitrophenyl 4 methyl 3 5 dinitroaniline	C14H11N5O8	0	SBO:0000247	-	-	-	-	-	-	-	-	2m35mdntha	yes	-	-	yes	HN	-	-	-	-	-	-	-	-
2maacoa_c	2-Methyl-3-acetoacetyl-CoA	C26H38N7O18P3S	-4	SBO:0000247	R-ALL-70836	NHNODHRSCRALBF-NQNBQJKNSA-J	C03344	CHEBI:11613, CHEBI:1195, CHEBI:15476, CHEBI:19687, CHEBI:57335	HMDB01157	META:2-METHYL-ACETO-ACETYL-COA	MNXM524	cpd02124	2maacoa	yes	yes	0	-	-	LMFA07050189	-	-	-	-	-	-	-
2mahmp_c	2-Methyl-4-amino-5-hydroxymethylpyrimidine diphosphate	C6H8N3O7P2	-3	SBO:0000247	-	AGQJQCFEPUVXNK-UHFFFAOYSA-K	C04752	CHEBI:11612, CHEBI:1194, CHEBI:11953, CHEBI:16629, CHEBI:19684, CHEBI:20308, CHEBI:29079, CHEBI:57841	-	META:AMINO-HYDROXYMETHYL-METHYLPYRIMIDINE-PP	MNXM1135	cpd02894	2mahmp	yes	-	-	-	-	-	-	-	-	-	-	-	-
2mb2coa_c	Trans-2-Methylbut-2-enoyl-CoA	C26H38N7O17P3S	-4	SBO:0000247	R-ALL-70799	PMWATMXOQQZNBX-DKBZLLMOSA-J	C03345	CHEBI:10949, CHEBI:11614, CHEBI:11619, CHEBI:1199, CHEBI:1204, CHEBI:15478, CHEBI:19691, CHEBI:19697, CHEBI:57260, CHEBI:57337	HMDB00993, HMDB02054, HMDB02371, HMDB06871, HMDB62753	META:CPD-1083	MNXM609	cpd02125, cpd29594	2mb2coa	yes	-	-	-	-	LMFA07050191, LMFA07050374	-	-	-	-	-	-	-
2mb_p_c	2 methylbutanoyl p	C5H8O5P	-3	SBO:0000247	-	-	-	-	-	-	-	-	2mb_p	yes	yes	0	yes	C5H9O5P	-	-	-	-	-	-	-	-
2mba_c	2 methyl butanoic acid	C5H9O2	-1	SBO:0000247	-	-	C18319	CHEBI:48946, CHEBI:37070	-	-	-	-	2mba	yes	yes	0	-	-	-	-	-	-	-	-	-	-
2mba_e	2 methyl butanoic acid	C5H9O2	-1	SBO:0000247	-	-	C18319	CHEBI:48946, CHEBI:37070	-	-	-	-	2mba	yes	yes	0	-	-	-	-	-	-	-	-	-	-
2mbald_c	2 methylbutyraldehyde	C5H10O	0	SBO:0000247	-	BYGQBDHUGHBGMD-UHFFFAOYSA-N	C02223	CHEBI:11615, CHEBI:1200, CHEBI:16182, CHEBI:19692	HMDB31526	META:METHYLBUT-CPD	MNXM2604	cpd01499	2mbald	yes	-	-	-	-	-	-	-	-	-	-	-	-
2mbald_e	2 methylbutyraldehyde	C5H10O	0	SBO:0000247	-	BYGQBDHUGHBGMD-UHFFFAOYSA-N	C02223	CHEBI:11615, CHEBI:1200, CHEBI:16182, CHEBI:19692	HMDB31526	META:METHYLBUT-CPD	MNXM2604	cpd01499	2mbald	yes	-	-	-	-	-	-	-	-	-	-	-	-
2mbcoa_c	2-Methylbutanoyl-CoA	C26H40N7O17P3S	-4	SBO:0000247	R-ALL-70718	LYNVNYDEQMMNMZ-XGXNYEOVSA-J	C01033	CHEBI:11616, CHEBI:1201, CHEBI:15477, CHEBI:19693, CHEBI:57336	HMDB01041, HMDB02021, HMDB02191, HMDB02253	META:2-METHYL-BUTYRYL-COA	MNXM569	cpd00760	2mbcoa, m2bcoa	yes	-	-	-	-	LMFA07050190	-	-	-	-	-	-	-
2mbdhl_c	S-(2-Methylbutanoyl)-dihydrolipoamide	C13H25NO2S2	0	SBO:0000247	-	UFNCWFSSEGPJNL-UHFFFAOYSA-N	C05118	CHEBI:22012, CHEBI:28692, CHEBI:8929	HMDB06869	META:CPD-941	MNXM9096	cpd03045	2mbdhl	yes	-	-	-	-	-	-	-	-	-	-	-	-
2mcacn_c	Cis-2-Methylaconitate	C7H5O6	-3	SBO:0000247	-	NUZLRKBHOBPTQV-ARJAWSKDSA-K	C04225	CHEBI:11084, CHEBI:16717, CHEBI:18819, CHEBI:456, CHEBI:57872	HMDB06357	META:CPD-1136	MNXM1792	cpd02597	2mcacn	yes	-	-	-	-	-	-	-	-	-	-	-	-
2mcit_c	2-Methylcitrate	C7H7O7	-3	SBO:0000247	-	YNOXCRMFGMSKIJ-NFNCENRGSA-K	C02225	CHEBI:10860, CHEBI:11592, CHEBI:11618, CHEBI:1203, CHEBI:15598, CHEBI:19630, CHEBI:19695, CHEBI:19696, CHEBI:30835, CHEBI:30836, CHEBI:50948, CHEBI:58853	HMDB00379, HMDB03610	META:CPD-622	MNXM90279	cpd01501, cpd24620	2mcit	yes	-	-	-	-	LMFA01050442	-	-	-	-	-	-	-
2me4p_c	2-C-methyl-D-erythritol 4-phosphate	C5H11O7P	-2	SBO:0000247	-	XMWHRVNVKDKBRG-UHNVWZDZSA-L	C11434	CHEBI:1030, CHEBI:11483, CHEBI:17764, CHEBI:58262	-	META:2-C-METHYL-D-ERYTHRITOL-4-PHOSPHATE	MNXM1626	cpd08286	2me4p	yes	yes	0	-	-	-	-	-	-	-	-	-	-
2mecdp_c	2-C-methyl-D-erythritol 2,4-cyclodiphosphate	C5H10O9P2	-2	SBO:0000247	-	SFRQRNJMIIUYDI-UHNVWZDZSA-L	C11453	CHEBI:1029, CHEBI:11481, CHEBI:11482, CHEBI:18425, CHEBI:58483	-	META:2C-METH-D-ERYTHRITOL-CYCLODIPHOSPHATE	MNXM1168	cpd08301	2mecdp	yes	-	-	-	-	-	-	-	-	-	-	-	-
2mop_c	2-Methyl-3-oxopropanoate	C4H5O3	-1	SBO:0000247	R-ALL-30004	VOKUMXABRRXHAR-UHFFFAOYSA-M	C00349	CHEBI:11609, CHEBI:11610, CHEBI:1193, CHEBI:16256, CHEBI:19682, CHEBI:57700	HMDB01172	META:CPD-12179	MNXM305	cpd00287, cpd23282	2mop	yes	-	-	-	-	LMFA01060193	-	-	-	-	-	-	-
2mp2coa_c	2-Methylprop-2-enoyl-CoA	C25H36N7O17P3S	-4	SBO:0000247	R-ALL-70858	NPALUEYCDZWBOV-NDZSKPAWSA-J	C03460	CHEBI:1208, CHEBI:19706, CHEBI:27754, CHEBI:62500	HMDB01011	META:METHACRYLYL-COA	MNXM947	cpd02187	2mp2coa	yes	-	-	-	-	LMFA07050350	-	-	-	-	-	-	-
2mpa_c	2 methylpropanoic acid	C4H8O2	0	SBO:0000247	-	-	C02632	CHEBI:16135, CHEBI:48944	-	-	-	-	2mpa, isobuta	yes	-	-	yes	C4H7O2	-	-	-	-	-	-	-	-
2mpa_e	2 methylpropanoic acid	C4H8O2	0	SBO:0000247	-	-	C02632	CHEBI:16135, CHEBI:48944	-	-	-	-	2mpa, isobuta	yes	-	-	yes	C4H7O2	-	-	-	-	-	-	-	-
2mpdhl_c	S-(2-Methylpropanoyl)-dihydrolipoamide	C12H23NO2S2	0	SBO:0000247	-	UEFURMXXHJCLJP-UHFFFAOYSA-N	C04424	CHEBI:12733, CHEBI:17577, CHEBI:22013, CHEBI:8930	HMDB06868	META:CPD-281	MNXM7749	cpd02700	2mpdhl	yes	-	-	yes	C12H22NO2S2	LMFA08010022	-	-	-	-	-	-	-
2o3mpt_c	R 2 Oxo 3 methylpentanoate	C6H10O3	0	SBO:0000247	-	JVQYSWDUAOAHFM-SCSAIBSYSA-M	C06008	CHEBI:18656, CHEBI:28379, CHEBI:316	-	-	MNXM94056	cpd03577	2o3mpt	yes	-	-	yes	C6H9O3	LMFA01020280	-	-	-	-	-	-	-
2obut_c	2-Oxobutanoate	C4H5O3	-1	SBO:0000247	R-ALL-936714	TYEYBOSBBBHJIV-UHFFFAOYSA-M	C00109	CHEBI:11636, CHEBI:1250, CHEBI:16763, CHEBI:19741, CHEBI:19743, CHEBI:30831, CHEBI:39748	HMDB00005, HMDB06544	META:2-OXOBUTANOATE	MNXM159	cpd00094	2obut	yes	-	-	-	-	LMFA01060002	-	-	-	-	-	-	-
2obut_e	2-Oxobutanoate	C4H5O3	-1	SBO:0000247	R-ALL-936714	TYEYBOSBBBHJIV-UHFFFAOYSA-M	C00109	CHEBI:11636, CHEBI:1250, CHEBI:16763, CHEBI:19741, CHEBI:19743, CHEBI:30831, CHEBI:39748	HMDB00005, HMDB06544	META:2-OXOBUTANOATE	MNXM159	cpd00094	2obut	yes	-	-	-	-	LMFA01060002	-	-	-	-	-	-	-
2obut_p	2-Oxobutanoate	C4H5O3	-1	SBO:0000247	R-ALL-936714	TYEYBOSBBBHJIV-UHFFFAOYSA-M	C00109	CHEBI:11636, CHEBI:1250, CHEBI:16763, CHEBI:19741, CHEBI:19743, CHEBI:30831, CHEBI:39748	HMDB00005, HMDB06544	META:2-OXOBUTANOATE	MNXM159	cpd00094	2obut	yes	-	-	-	-	LMFA01060002	-	-	-	-	-	-	-
2ohed_c	2-Oxohept-3-ene-1,7-dioate	C7H6O5	-2	SBO:0000247	-	HYVSZVZMTYIHKF-IWQZZHSRSA-L	C03063	CHEBI:11639, CHEBI:1254, CHEBI:17205, CHEBI:19750, CHEBI:48061, CHEBI:48062	-	META:CPD-786	MNXM723698	cpd01960	2ohed	yes	yes	0	-	-	-	-	-	-	-	-	-	-
2ohph_c	2-Octaprenyl-6-hydroxyphenol	C46H70O2	0	SBO:0000247	-	YGTMSXVYLRCOLD-MGDAWYEDSA-N	C05811	CHEBI:1233, CHEBI:62730	-	META:2-OCTAPRENYL-6-HYDROXYPHENOL	MNXM1635	cpd03445	2ohph	yes	-	-	-	-	-	-	-	-	-	-	-	-
2omcm_c	2-oxo-5-methyl-cis-muconate	C7H8O5	0	SBO:0000247	-	OQBDUIUEEGGDSS-IHWYPQMZSA-L	C07479	CHEBI:1243	-	-	MNXM4398	cpd04652	2omcm	yes	-	-	yes	C7H6O5	-	-	-	-	-	-	-	-
2oph_c	2-Octaprenylphenol	C46H70O	0	SBO:0000247	-	VUNQJPPPTJIREN-CMAXTTDKSA-N	C05810	CHEBI:1236, CHEBI:40398, CHEBI:40407	-	META:2-OCTAPRENYLPHENOL	MNXM1886	cpd03444	2oph	yes	-	-	-	-	-	-	-	-	-	-	-	-
2oxoadp_c	2 Oxoadipate	C6H6O5	-2	SBO:0000247	R-ALL-113577, R-ALL-70951	FGSBNBBHOZHUBO-UHFFFAOYSA-L	C00322	CHEBI:11635, CHEBI:1247, CHEBI:15753, CHEBI:19737, CHEBI:57499	HMDB00225	META:2K-ADIPATE	MNXM263	cpd00269	2oxoadp	yes	-	-	-	-	LMFA01170121	-	-	-	-	-	-	-
2oxpaccoa_c	2-oxepin-2(3H)-ylideneacetyl-CoA	C29H38N7O18P3S	-4	SBO:0000247	-	ZQZCWPBSHHYCMM-BETJHJQZSA-J	C19975	CHEBI:63251, CHEBI:63252	-	META:CPD0-2363	MNXM2851	cpd21214	2oxpaccoa	yes	yes	0	-	-	-	-	-	-	-	-	-	-
2p4c2me_c	2-phospho-4-(cytidine 5'-diphospho)-2-C-methyl-D-erythritol	C14H22N3O17P3	-4	SBO:0000247	-	HTJXTKBIUVFUAR-XHIBXCGHSA-J	C11436	CHEBI:11649, CHEBI:11650, CHEBI:1266, CHEBI:16840, CHEBI:57919	-	META:2-PHOSPHO-4-CYTIDINE-5-DIPHOSPHO-2-C-MET	MNXM1641	cpd08288	2p4c2me	yes	-	-	-	-	-	-	-	-	-	-	-	-
2pg_c	D-Glycerate 2-phosphate	C3H4O7P	-3	SBO:0000247	R-ALL-30485	GXIURPTVHJPJLF-UWTATZPHSA-K	C00631	CHEBI:11651, CHEBI:1267, CHEBI:12986, CHEBI:17835, CHEBI:21028, CHEBI:24344, CHEBI:39868, CHEBI:58289, CHEBI:88350	HMDB00362, HMDB03391, HMDB62707	META:2-PG	MNXM275	cpd00482	2pg	yes	-	-	-	-	-	-	-	-	-	-	-	-
2pg_e	D-Glycerate 2-phosphate	C3H4O7P	-3	SBO:0000247	R-ALL-30485	GXIURPTVHJPJLF-UWTATZPHSA-K	C00631	CHEBI:11651, CHEBI:1267, CHEBI:12986, CHEBI:17835, CHEBI:21028, CHEBI:24344, CHEBI:39868, CHEBI:58289, CHEBI:88350	HMDB00362, HMDB03391, HMDB62707	META:2-PG	MNXM275	cpd00482	2pg	yes	-	-	-	-	-	-	-	-	-	-	-	-
2pg_p	D-Glycerate 2-phosphate	C3H4O7P	-3	SBO:0000247	R-ALL-30485	GXIURPTVHJPJLF-UWTATZPHSA-K	C00631	CHEBI:11651, CHEBI:1267, CHEBI:12986, CHEBI:17835, CHEBI:21028, CHEBI:24344, CHEBI:39868, CHEBI:58289, CHEBI:88350	HMDB00362, HMDB03391, HMDB62707	META:2-PG	MNXM275	cpd00482	2pg	yes	-	-	-	-	-	-	-	-	-	-	-	-
2pglyc_c	2-Phosphoglycolate	C2H2O6P	-3	SBO:0000247	-	ASCFNMCAHFUBCO-UHFFFAOYSA-K	C00988	CHEBI:11652, CHEBI:1268, CHEBI:17150, CHEBI:19763, CHEBI:19764, CHEBI:44849, CHEBI:58033	HMDB00816, HMDB60148	META:CPD-67	MNXM2074	cpd00727	2pglyc	yes	-	-	-	-	-	-	-	-	-	-	-	-
2pglyc_e	2-Phosphoglycolate	C2H2O6P	-3	SBO:0000247	-	ASCFNMCAHFUBCO-UHFFFAOYSA-K	C00988	CHEBI:11652, CHEBI:1268, CHEBI:17150, CHEBI:19763, CHEBI:19764, CHEBI:44849, CHEBI:58033	HMDB00816, HMDB60148	META:CPD-67	MNXM2074	cpd00727	2pglyc	yes	-	-	-	-	-	-	-	-	-	-	-	-
2ptcoa_c	2 Pentenoyl CoA	C26H38N7O17P3S	-4	SBO:0000247	-	-	-	-	-	-	-	-	2ptcoa	yes	yes	0	-	-	-	-	-	-	-	-	-	-
2sephchc_c	2-succinyl-5-enolpyruvyl-6-hydroxy-3-cyclohexene-1-carboxylate	C14H13O9	-3	SBO:0000247	-	XYCATPIYKOARSZ-OAIFWDMCSA-K	C16519	CHEBI:50271, CHEBI:58818	-	-	MNXM1861	cpd16335	2sephchc	yes	yes	0	-	-	-	-	-	-	-	-	-	-
2shchc_c	2-Succinyl-6-hydroxy-2,4-cyclohexadiene-1-carboxylate	C11H10O6	-2	SBO:0000247	-	QJYRAJSESKVEAE-PSASIEDQSA-L	C05817	CHEBI:39564, CHEBI:58689	-	META:CPD-9923	MNXM1249	cpd03451	2shchc	yes	yes	0	-	-	-	-	-	-	-	-	-	-
2tdec7eg3p_c	2-tetradec-7-enoyl-sn-glycerol 3-phosphate	C17H32O7P1	-1	SBO:0000247	-	-	-	-	-	-	MNXM5490	cpd15362	2tdec7eg3p	yes	yes	0	yes	C17H32O7P	-	-	-	-	-	-	-	-
2tdec7eg3p_p	2-tetradec-7-enoyl-sn-glycerol 3-phosphate	C17H32O7P1	-1	SBO:0000247	-	-	-	-	-	-	MNXM5490	cpd15362	2tdec7eg3p	yes	yes	0	yes	C17H32O7P	-	-	-	-	-	-	-	-
33hmeoxobut_c	2-Oxo-3-hydroxyisovalerate	C5H7O4	-1	SBO:0000247	-	-	C04181	CHEBI:11812, CHEBI:17667	-	-	-	-	33hmeoxobut	yes	yes	0	-	-	-	-	-	-	-	-	-	-
34dhbald_c	3,4-dihydroxybenzaldehyde	C7H6O3	0	SBO:0000247	-	IBGBGRVKPALMCQ-UHFFFAOYSA-N	C16700	CHEBI:50205	HMDB59965	META:CPD-7616	MNXM2779	cpd16507	34dhbald	yes	-	-	-	-	-	-	-	-	-	-	-	-
34dhbz_c	3,4-Dihydroxybenzoate	C7H5O4	-1	SBO:0000247	R-ALL-175977	YQUVCSBJEUQKSH-UHFFFAOYSA-M	C00230	CHEBI:11694, CHEBI:1380, CHEBI:14955, CHEBI:16798, CHEBI:19878, CHEBI:19879, CHEBI:20270, CHEBI:20272, CHEBI:36062, CHEBI:36241, CHEBI:41912	HMDB01856	META:3-4-DIHYDROXYBENZOATE	MNXM204	cpd00197	34dhbz	yes	-	-	-	-	-	-	-	-	-	-	-	-
34dhbz_e	3,4-Dihydroxybenzoate	C7H5O4	-1	SBO:0000247	R-ALL-175977	YQUVCSBJEUQKSH-UHFFFAOYSA-M	C00230	CHEBI:11694, CHEBI:1380, CHEBI:14955, CHEBI:16798, CHEBI:19878, CHEBI:19879, CHEBI:20270, CHEBI:20272, CHEBI:36062, CHEBI:36241, CHEBI:41912	HMDB01856	META:3-4-DIHYDROXYBENZOATE	MNXM204	cpd00197	34dhbz	yes	-	-	-	-	-	-	-	-	-	-	-	-
34dhbz_p	3,4-Dihydroxybenzoate	C7H5O4	-1	SBO:0000247	R-ALL-175977	YQUVCSBJEUQKSH-UHFFFAOYSA-M	C00230	CHEBI:11694, CHEBI:1380, CHEBI:14955, CHEBI:16798, CHEBI:19878, CHEBI:19879, CHEBI:20270, CHEBI:20272, CHEBI:36062, CHEBI:36241, CHEBI:41912	HMDB01856	META:3-4-DIHYDROXYBENZOATE	MNXM204	cpd00197	34dhbz	yes	-	-	-	-	-	-	-	-	-	-	-	-
34dhcinm_c	3,4-Dihydroxy-trans-cinnamate	C9H7O4	-1	SBO:0000247	-	QAIPRVGONGVQAS-DUXPYHPUSA-M	C01197, C01481	CHEBI:11691, CHEBI:11692, CHEBI:12870, CHEBI:1379, CHEBI:16433, CHEBI:19877, CHEBI:36281, CHEBI:41964, CHEBI:57770	HMDB03501, HMDB06494	META:CPD-676	MNXM890	cpd00881, cpd22503, cpd30744	34dhcinm	yes	-	-	-	-	-	-	-	-	-	-	-	-
34dhcinm_e	3,4-Dihydroxy-trans-cinnamate	C9H7O4	-1	SBO:0000247	-	QAIPRVGONGVQAS-DUXPYHPUSA-M	C01197, C01481	CHEBI:11691, CHEBI:11692, CHEBI:12870, CHEBI:1379, CHEBI:16433, CHEBI:19877, CHEBI:36281, CHEBI:41964, CHEBI:57770	HMDB03501, HMDB06494	META:CPD-676	MNXM890	cpd00881, cpd22503, cpd30744	34dhcinm	yes	-	-	-	-	-	-	-	-	-	-	-	-
34dhcinm_p	3,4-Dihydroxy-trans-cinnamate	C9H7O4	-1	SBO:0000247	-	QAIPRVGONGVQAS-DUXPYHPUSA-M	C01197, C01481	CHEBI:11691, CHEBI:11692, CHEBI:12870, CHEBI:1379, CHEBI:16433, CHEBI:19877, CHEBI:36281, CHEBI:41964, CHEBI:57770	HMDB03501, HMDB06494	META:CPD-676	MNXM890	cpd00881, cpd22503, cpd30744	34dhcinm	yes	-	-	-	-	-	-	-	-	-	-	-	-
34dhpac_e	3,4-Dihydroxyphenylacetaldehyde	C8H8O3	0	SBO:0000247	-	IADQVXRMSNIUEL-UHFFFAOYSA-N	C04043	CHEBI:1385, CHEBI:19888, CHEBI:27978	HMDB03791, HMDB06256, HMDB06778	META:34-DIHYDROXYPHENYLACETALDEHYDE	MNXM1401	cpd02500	34dhpac	yes	-	-	-	-	-	-	-	-	-	-	-	-
34dhpac_p	3,4-Dihydroxyphenylacetaldehyde	C8H8O3	0	SBO:0000247	-	IADQVXRMSNIUEL-UHFFFAOYSA-N	C04043	CHEBI:1385, CHEBI:19888, CHEBI:27978	HMDB03791, HMDB06256, HMDB06778	META:34-DIHYDROXYPHENYLACETALDEHYDE	MNXM1401	cpd02500	34dhpac	yes	-	-	-	-	-	-	-	-	-	-	-	-
34dhpha_c	3-4-Dihydroxyphenylacetate	C8H7O4	-1	SBO:0000247	-	CFFZDZCDUFSOFZ-UHFFFAOYSA-M	C01161	CHEBI:11696, CHEBI:11697, CHEBI:1386, CHEBI:17612, CHEBI:19889, CHEBI:41936, CHEBI:41941	HMDB01336	META:CPD-782	MNXM645	cpd00854	34dhpha, 34dhpacet	yes	-	-	-	-	-	-	-	-	-	-	-	-
34dhphe_c	3,4-Dihydroxy-L-phenylalanine	C9H11NO4	0	SBO:0000247	-	-	C00355	CHEBI:15765, CHEBI:57504	-	-	MNXM162631	-	34dhphe	yes	-	-	-	-	-	-	-	-	-	-	-	-
34dhphe_e	3,4-Dihydroxy-L-phenylalanine	C9H11NO4	0	SBO:0000247	-	-	C00355	CHEBI:15765, CHEBI:57504	-	-	MNXM162631	-	34dhphe	yes	-	-	-	-	-	-	-	-	-	-	-	-
34dhphe_p	3,4-Dihydroxy-L-phenylalanine	C9H11NO4	0	SBO:0000247	-	-	C00355	CHEBI:15765, CHEBI:57504	-	-	MNXM162631	-	34dhphe	yes	-	-	-	-	-	-	-	-	-	-	-	-
34dhsa_c	3,4-Dihydroxy-9,10-secoandrosta-1,3,5(10)-triene-9,17-dione	C19H24O4	0	SBO:0000247	-	-	C04793	CHEBI:15896	-	-	-	-	34dhsa	yes	-	-	yes	C19H23O4	-	-	-	-	-	-	-	-
34hpp_c	3-(4-Hydroxyphenyl)pyruvate	C9H7O4	-1	SBO:0000247	R-ALL-31365	KKADPXVIOXHVKN-UHFFFAOYSA-M	C01179	CHEBI:11725, CHEBI:11727, CHEBI:12016, CHEBI:1431, CHEBI:15999, CHEBI:20425, CHEBI:20426, CHEBI:36242, CHEBI:42422, CHEBI:594665	HMDB00707	META:P-HYDROXY-PHENYLPYRUVATE	MNXM153	cpd00868	34hpp	yes	-	-	-	-	-	-	-	-	-	-	-	-
35cgmp_c	3',5'-Cyclic GMP	C10H11N5O7P	-1	SBO:0000247	-	ZOOGRGPOEVQQDX-UUOKFMHZSA-M	C00942	CHEBI:11675, CHEBI:1327, CHEBI:14377, CHEBI:16356, CHEBI:19829, CHEBI:39915, CHEBI:44955, CHEBI:44957, CHEBI:57746	HMDB01314	META:CGMP	MNXM665	cpd00697	35cgmp	yes	-	-	-	-	-	-	-	-	-	-	-	-
35dnta_c	N N bis 3 5 dinitrotolyl amine	C14H11N5O8	0	SBO:0000247	-	-	-	-	-	-	-	-	35dnta	yes	-	-	yes	HN	-	-	-	-	-	-	-	-
35dnta_e	N N bis 3 5 dinitrotolyl amine	C14H11N5O8	0	SBO:0000247	-	-	-	-	-	-	-	-	35dnta	yes	-	-	yes	HN	-	-	-	-	-	-	-	-
36dahx_c	(3S)-3,6-Diaminohexanoate	C6H15N2O2	1	SBO:0000247	-	QKEWQOJCHPFEAF-YFKPBYRVSA-O	C01142	CHEBI:10885, CHEBI:15613, CHEBI:18564, CHEBI:206, CHEBI:57434	HMDB12114	META:CPD-233	MNXM1865	cpd00840	36dahx	yes	-	-	-	-	-	-	-	-	-	-	-	-
3a2oprop_c	3-Amino-2-oxopropyl phosphate	C3H7NO5P	-1	SBO:0000247	-	-	C11638	CHEBI:1449, CHEBI:57279	-	-	-	-	3a2oprop	yes	yes	0	-	-	-	-	-	-	-	-	-	-
3aib__D_c	D-3-Amino-isobutanoate	C4H9NO2	0	SBO:0000247	-	-	C01205	CHEBI:16320	-	-	MNXM162802	-	3aib__D	yes	-	-	-	-	-	-	-	-	-	-	-	-
3aib_c	L-3-Amino-isobutanoate	C4H9NO2	0	SBO:0000247	R-ALL-73619, R-ALL-909779	QCHPKSFMDHPSNR-GSVOUGTGSA-N	C01205	CHEBI:10981, CHEBI:16320, CHEBI:18661, CHEBI:320, CHEBI:49097, CHEBI:57731	HMDB02299	META:CPD-471	MNXM786	cpd00886	3aib	yes	-	-	-	-	LMFA01100049	-	-	-	-	-	-	-
3amac_c	3-Aminoacrylate	C3H4NO2	-1	SBO:0000247	-	YTLYLLTVENPWFT-UPHRSURJSA-M	C20253	CHEBI:59893, CHEBI:59894	-	META:CPD0-2339	MNXM162288	cpd21486	3amac	yes	-	-	-	-	-	-	-	-	-	-	-	-
3amp_c	3 AMP	C10H12N5O7P	-2	SBO:0000247	-	LNQVTSROQXJCDD-KQYNXXCUSA-L	C01367	CHEBI:1333, CHEBI:22241, CHEBI:28931, CHEBI:40872, CHEBI:60880	HMDB03540, HMDB06550	META:CPD-3706	MNXM1985	cpd00988	3amp	yes	-	-	-	-	-	-	-	-	-	-	-	-
3amp_e	3 AMP	C10H12N5O7P	-2	SBO:0000247	-	LNQVTSROQXJCDD-KQYNXXCUSA-L	C01367	CHEBI:1333, CHEBI:22241, CHEBI:28931, CHEBI:40872, CHEBI:60880	HMDB03540, HMDB06550	META:CPD-3706	MNXM1985	cpd00988	3amp	yes	-	-	-	-	-	-	-	-	-	-	-	-
3amp_p	3 AMP	C10H12N5O7P	-2	SBO:0000247	-	LNQVTSROQXJCDD-KQYNXXCUSA-L	C01367	CHEBI:1333, CHEBI:22241, CHEBI:28931, CHEBI:40872, CHEBI:60880	HMDB03540, HMDB06550	META:CPD-3706	MNXM1985	cpd00988	3amp	yes	-	-	-	-	-	-	-	-	-	-	-	-
3c2hmp_c	3-Carboxy-2-hydroxy-4-methylpentanoate	C7H10O5	-2	SBO:0000247	-	RNQHMTFBUSSBJQ-CRCLSJGQSA-L	C04411	CHEBI:11760, CHEBI:11843, CHEBI:15592, CHEBI:1565, CHEBI:20094, CHEBI:35114, CHEBI:35120, CHEBI:35121, CHEBI:35122, CHEBI:43465, CHEBI:43468	HMDB12156	META:2-D-THREO-HYDROXY-3-CARBOXY-ISOCAPROATE	MNXM891	cpd02693	3c2hmp	yes	-	-	-	-	-	-	-	-	-	-	-	-
3c3hmp_c	3-Carboxy-3-hydroxy-4-methylpentanoate	C7H10O5	-2	SBO:0000247	-	BITYXLXUCSKTJS-ZETCQYMHSA-L	C02504	CHEBI:1178, CHEBI:35128	HMDB00402	META:3-CARBOXY-3-HYDROXY-ISOCAPROATE	MNXM985	cpd01646	3c3hmp	yes	-	-	-	-	LMFA01170083	-	-	-	-	-	-	-
3c4mop_c	3-Carboxy-4-methyl-2-oxopentanoate	C7H8O5	-2	SBO:0000247	-	HIIZAGQWABAMRR-BYPYZUCNSA-L	C04236	CHEBI:11765, CHEBI:1467, CHEBI:17214, CHEBI:19975	HMDB12149	META:CPD-7100	MNXM1602	cpd02605	3c4mop	yes	-	-	-	-	-	-	-	-	-	-	-	-
3cmp_c	3 CMP	C9H12N3O8P	-2	SBO:0000247	-	UOOOPKANIPLQPU-XVFCMESISA-L	C05822	CHEBI:1335, CHEBI:23517, CHEBI:28929, CHEBI:41345, CHEBI:41615, CHEBI:53013, CHEBI:60875	-	META:CPD-3711	MNXM2182	cpd03454	3cmp	yes	-	-	-	-	-	-	-	-	-	-	-	-
3cmp_e	3 CMP	C9H12N3O8P	-2	SBO:0000247	-	UOOOPKANIPLQPU-XVFCMESISA-L	C05822	CHEBI:1335, CHEBI:23517, CHEBI:28929, CHEBI:41345, CHEBI:41615, CHEBI:53013, CHEBI:60875	-	META:CPD-3711	MNXM2182	cpd03454	3cmp	yes	-	-	-	-	-	-	-	-	-	-	-	-
3cmp_p	3 CMP	C9H12N3O8P	-2	SBO:0000247	-	UOOOPKANIPLQPU-XVFCMESISA-L	C05822	CHEBI:1335, CHEBI:23517, CHEBI:28929, CHEBI:41345, CHEBI:41615, CHEBI:53013, CHEBI:60875	-	META:CPD-3711	MNXM2182	cpd03454	3cmp	yes	-	-	-	-	-	-	-	-	-	-	-	-
3dhgulnp_c	3-keto-L-gulonate-6-phosphate	C6H8O10P	-3	SBO:0000247	-	BDUIIKXSXFDPEC-LWKDLAHASA-K	C14899	CHEBI:49039, CHEBI:58774	-	META:CPD-2343	MNXM1170	cpd10596	3dhgulnp	yes	-	-	-	-	-	-	-	-	-	-	-	-
3dhq_c	3-Dehydroquinate	C7H9O6	-1	SBO:0000247	R-ALL-964921	WVMWZWGZRAXUBK-SYTVJDICSA-M	C00944	CHEBI:11781, CHEBI:12122, CHEBI:1487, CHEBI:17947, CHEBI:19997, CHEBI:32364, CHEBI:42078	HMDB12710	META:DEHYDROQUINATE	MNXM478	cpd00699	3dhq	yes	-	-	-	-	-	-	-	-	-	-	-	-
3dhsk_c	3-Dehydroshikimate	C7H7O5	-1	SBO:0000247	R-ALL-964941	SLWWJZMPHJJOPH-PHDIDXHHSA-M	C02637	CHEBI:11782, CHEBI:12123, CHEBI:1488, CHEBI:16630, CHEBI:17841, CHEBI:19998, CHEBI:19999, CHEBI:2052, CHEBI:20566, CHEBI:30918, CHEBI:42005	-	META:3-DEHYDRO-SHIKIMATE	MNXM611	cpd01716	3dhsk	yes	-	-	-	-	-	-	-	-	-	-	-	-
3fe4s_c	[3Fe-4S] damaged iron-sulfur cluster	S4Fe3	0	SBO:0000247	-	-	-	-	-	-	MNXM147396	-	3fe4s	yes	-	-	yes	Fe3S4	-	-	-	-	-	-	-	-
3gmp_c	Guanosine 3 phosphate	C10H12N5O8P	-2	SBO:0000247	-	ZDPUTNZENXVHJC-UUOKFMHZSA-L	C06193	CHEBI:24447, CHEBI:28072, CHEBI:39948, CHEBI:42888, CHEBI:5567, CHEBI:60732	-	META:CPD-3708	MNXM2183	cpd03701	3gmp	yes	-	-	-	-	-	-	-	-	-	-	-	-
3gmp_e	Guanosine 3 phosphate	C10H12N5O8P	-2	SBO:0000247	-	ZDPUTNZENXVHJC-UUOKFMHZSA-L	C06193	CHEBI:24447, CHEBI:28072, CHEBI:39948, CHEBI:42888, CHEBI:5567, CHEBI:60732	-	META:CPD-3708	MNXM2183	cpd03701	3gmp	yes	-	-	-	-	-	-	-	-	-	-	-	-
3gmp_p	Guanosine 3 phosphate	C10H12N5O8P	-2	SBO:0000247	-	ZDPUTNZENXVHJC-UUOKFMHZSA-L	C06193	CHEBI:24447, CHEBI:28072, CHEBI:39948, CHEBI:42888, CHEBI:5567, CHEBI:60732	-	META:CPD-3708	MNXM2183	cpd03701	3gmp	yes	-	-	-	-	-	-	-	-	-	-	-	-
3h4atb_c	3 Hydroxy 4 acetylthiobutanoic acid	C6H9O4S	-1	SBO:0000247	-	-	-	-	-	-	-	-	3h4atb, R_3h4atba	yes	yes	0	yes	HO	-	-	-	-	-	-	-	-
3h4atb_e	3 Hydroxy 4 acetylthiobutanoic acid	C6H9O4S	-1	SBO:0000247	-	-	-	-	-	-	-	-	3h4atb, R_3h4atba	yes	yes	0	yes	HO	-	-	-	-	-	-	-	-
3h4atb_p	3 Hydroxy 4 acetylthiobutanoic acid	C6H9O4S	-1	SBO:0000247	-	-	-	-	-	-	-	-	3h4atb, R_3h4atba	yes	yes	0	yes	HO	-	-	-	-	-	-	-	-
3h4atbcoa_c	3 Hydroxy 4 acetylthiobutanyl CoA	C27H40N7O19P3S2	-4	SBO:0000247	-	-	-	-	-	-	-	-	3h4atbcoa, R_3h4atbcoa	yes	yes	0	yes	C21H32N7O16P3S	-	-	-	-	-	-	-	-
3h6athcoa_c	3 Hydroxy 6 acetylthiohexanoyl CoA	C29H44N7O19P3S2	-4	SBO:0000247	-	-	-	-	-	-	-	-	3h6athcoa, R_3h6athcoa	yes	yes	0	yes	C23H34N7O16P3S	-	-	-	-	-	-	-	-
3hadpcoa_c	(3S)-3-Hydroxyadipyl-CoA	C27H39N7O20P3S	-5	SBO:0000247	-	OTEACGAEDCIMBS-NOTSHUFBSA-I	C14145	CHEBI:132183, CHEBI:34002, CHEBI:70990, CHEBI:71038	HMDB12475, HMDB62352	META:3-HYDROXYADIPYL-COA	MNXM2784	cpd09844	3hadpcoa	yes	-	-	-	-	LMFA07050117, LMFA07050211	-	-	-	-	-	-	-
3hasp__L_c	Erythro 3 HydroxyL aspartate	C4H5NO5	-2	SBO:0000247	-	-	C03961	CHEBI:33196, CHEBI:17576	-	-	-	-	3hasp__L	yes	yes	0	yes	C4H6NO5	-	-	-	-	-	-	-	-
3hbcoa__R_c	(R)-3-Hydroxybutyryl-CoA	C25H38N7O18P3S	-4	SBO:0000247	-	-	C03561	CHEBI:57315, CHEBI:15452	-	-	MNXM162788	-	3hbcoa__R	yes	yes	0	-	-	-	-	-	-	-	-	-	-
3hbcoa_c	(S)-3-Hydroxybutanoyl-CoA	C25H38N7O18P3S	-4	SBO:0000247	R-ALL-77251	QHHKKMYHDBRONY-VKBDFPRVSA-J	C01144	CHEBI:11048, CHEBI:15453, CHEBI:18749, CHEBI:394, CHEBI:39978, CHEBI:57316	HMDB62259	META:S-3-HYDROXYBUTANOYL-COA	MNXM446	cpd00842	3hbcoa, 3hbycoa	yes	-	-	-	-	LMFA07050153	-	-	-	-	-	-	-
3hcinnm_c	3-hydroxycinnamic acid	C9H7O3	-1	SBO:0000247	-	KKSDGJDHHZEWEP-SNAWJCMRSA-M	C12621	CHEBI:32357, CHEBI:47925, CHEBI:47927, CHEBI:47928	HMDB01713, HMDB62774	META:CPD-10797	MNXM1799	cpd09252	3hcinnm	yes	-	-	-	-	-	-	-	-	-	-	-	-
3hcinnm_e	3-hydroxycinnamic acid	C9H7O3	-1	SBO:0000247	-	KKSDGJDHHZEWEP-SNAWJCMRSA-M	C12621	CHEBI:32357, CHEBI:47925, CHEBI:47927, CHEBI:47928	HMDB01713, HMDB62774	META:CPD-10797	MNXM1799	cpd09252	3hcinnm	yes	-	-	-	-	-	-	-	-	-	-	-	-
3hcinnm_p	3-hydroxycinnamic acid	C9H7O3	-1	SBO:0000247	-	KKSDGJDHHZEWEP-SNAWJCMRSA-M	C12621	CHEBI:32357, CHEBI:47925, CHEBI:47927, CHEBI:47928	HMDB01713, HMDB62774	META:CPD-10797	MNXM1799	cpd09252	3hcinnm	yes	-	-	-	-	-	-	-	-	-	-	-	-
3hdcoa_c	(S)-3-Hydroxydecanoyl-CoA	C31H50N7O18P3S	-4	SBO:0000247	R-ALL-77341	HIVSMYZAMUNFKZ-PNPVFPMQSA-J	C05264	CHEBI:18779, CHEBI:28325, CHEBI:418, CHEBI:62616	HMDB03938	META:CPD0-2244	MNXM674	cpd03118	3hdcoa	yes	-	-	-	-	LMFA07050014, LMFA07050154	-	-	-	-	-	-	-
3hdd5coa_c	3-hydroxy-(5Z)-dodecenoyl-CoA	C35H56N7O18P3S	-4	SBO:0000247	-	-	-	-	-	-	-	-	3hdd5coa	yes	yes	0	-	-	-	-	-	-	-	-	-	-
3hdd6coa_c	S 3 hydroxy 6Z dodedecenyl CoA	C33H52N7O18P3S	-4	SBO:0000247	-	-	-	-	-	-	-	-	3hdd6coa	yes	yes	0	yes	C33H50N7O18P3S	-	-	-	-	-	-	-	-
3hddccoa_c	S 3 hydroxy 5Z dodedecenyl CoA	C33H52N7O18P3S	-4	SBO:0000247	-	-	-	-	-	-	-	-	3hddccoa	yes	yes	0	yes	C33H53N7O18P3S	-	-	-	-	-	-	-	-
3hddcoa_c	(S)-3-Hydroxydodecanoyl-CoA	C33H54N7O18P3S	-4	SBO:0000247	R-ALL-77252	IJFLXRCJWPKGKJ-LXIXEQKWSA-J	C05262	CHEBI:18751, CHEBI:27668, CHEBI:396, CHEBI:62558	HMDB03936, HMDB62260	META:CPD0-2107	MNXM733	cpd03116	3hddcoa	yes	-	-	-	-	LMFA07050012, LMFA07050158	-	-	-	-	-	-	-
3hdec4coa_c	3 Hydroxy 4Z decenoyl CoA	C31H48N7O18P3S	-4	SBO:0000247	-	-	-	-	-	-	-	-	3hdec4coa, R3hdec4coa	yes	yes	0	-	-	-	-	-	-	-	-	-	-
3hhcoa_c	(S)-3-Hydroxyhexanoyl-CoA	C27H42N7O18P3S	-4	SBO:0000247	R-ALL-77322	VAAHKRMGOFIORX-IKTBLOROSA-J	C05268	CHEBI:18780, CHEBI:28276, CHEBI:419, CHEBI:62075	HMDB03942, HMDB62262	META:OH-HEXANOYL-COA	MNXM757	cpd03122	3hhcoa	yes	-	-	-	-	LMFA07050017, LMFA07050156	-	-	-	-	-	-	-
3hhd58coa_c	S 3 hydroxy 5Z 8Z tetradecedienyl CoA	C35H54N7O18P3S	-4	SBO:0000247	-	-	-	-	-	-	-	-	3hhd58coa	yes	yes	0	yes	C35H52N7O18P3S	-	-	-	-	-	-	-	-
3hhd710coa_c	3-hydroxy-(7Z,10Z)-hexadecadienoyl-CoA	C37H58N7O18P3S	-4	SBO:0000247	-	-	-	-	-	-	-	-	3hhd710coa	yes	yes	0	yes	C37H56N7O18P3S	-	-	-	-	-	-	-	-
3hhdccoa_c	S 3 hydroxy 9Z hexadecenyl CoA	C37H60N7O18P3S	-4	SBO:0000247	-	-	C05258	CHEBI:27402, CHEBI:62613	-	-	-	-	3hhdccoa	yes	yes	0	-	-	-	-	-	-	-	-	-	-
3hhdcoa_c	(S)-3-Hydroxyhexadecanoyl-CoA	C37H62N7O18P3S	-4	SBO:0000247	R-ALL-77300	DEHLMTDDPWDRDR-BCIKBWLNSA-J	C05258	CHEBI:18752, CHEBI:27402, CHEBI:397, CHEBI:62613	HMDB03932	META:CPD0-2232	MNXM825	cpd03113	3hhdcoa	yes	-	-	-	-	LMFA07050161	-	-	-	-	-	-	-
3hhdd4coa_c	S 3 hydroxy 4Z hexadecenyl CoA	C37H60N7O18P3S	-4	SBO:0000247	-	-	-	-	-	-	-	-	3hhdd4coa	yes	yes	0	-	-	-	-	-	-	-	-	-	-
3hhdd7coa_c	S 3 hydroxy 7Z hexadecenyl CoA	C37H60N7O18P3S	-4	SBO:0000247	-	-	-	-	-	-	-	-	3hhdd7coa	yes	yes	0	-	-	-	-	-	-	-	-	-	-
3hhpcoa_c	3 Hydroxyheptanoyl CoA	C28H44N7O18P3S	-4	SBO:0000247	-	-	-	-	-	-	-	-	3hhpcoa, R_3hhpcoa	yes	yes	0	-	-	-	-	-	-	-	-	-	-
3hibutcoa_c	(S)-3-Hydroxyisobutyryl-CoA	C25H38N7O18P3S	-4	SBO:0000247	-	WWEOGFZEFHPUAM-UQCJFRAESA-J	C06000	CHEBI:18753, CHEBI:28259, CHEBI:399, CHEBI:62611, CHEBI:57340	HMDB01052	META:CPD-12173	MNXM90341	cpd03572	3hibutcoa, hibcoa	yes	-	-	-	-	LMFA07050157	-	-	-	-	-	-	-
3hlnlccoa_c	S 3 hydroxy 9Z 12Z octadecedienyl CoA	C39H62N7O18P3S	-4	SBO:0000247	-	-	-	-	-	-	-	-	3hlnlccoa	yes	yes	0	yes	C39H60N7O18P3S	-	-	-	-	-	-	-	-
3hmbcoa_c	(S)-3-Hydroxy-2-methylbutyryl-CoA	C26H40N7O18P3S	-4	SBO:0000247	-	PEKYNTFSOBAABV-LQUDNSJZSA-J	C04405	CHEBI:10871, CHEBI:15449, CHEBI:18552, CHEBI:18553, CHEBI:191, CHEBI:57312	HMDB01356, HMDB02029	META:2-METHYL-3-HYDROXY-BUTYRYL-COA	MNXM701	cpd02691	3hmbcoa	yes	-	-	-	-	LMFA07050109, LMFA07050188	-	-	-	-	-	-	-
3hmop_c	(R)-3-Hydroxy-3-methyl-2-oxopentanoate	C6H9O4	-1	SBO:0000247	-	YJVOWRAWFXRESP-ZCFIWIBFSA-M	C14463	CHEBI:34008, CHEBI:49257	-	META:CPD-15104	MNXM114594	cpd10162	3hmop	yes	-	-	-	-	LMFA01050457	-	-	-	-	-	-	-
3hmp_c	3-Hydroxy-2-methylpropanoate	C4H7O3	-1	SBO:0000247	R-ALL-573404	DBXBTMSZEOQQDU-UHFFFAOYSA-M	C01188	CHEBI:11805, CHEBI:1516, CHEBI:18064	HMDB62640	META:3-HYDROXY-ISOBUTYRATE	MNXM396	cpd00876	3hmp	yes	-	-	-	-	-	-	-	-	-	-	-	-
3hnonacoa_c	3 Hydroxynonanoyl CoA	C30H48N7O18P3S	-4	SBO:0000247	-	-	-	-	-	-	-	-	3hnonacoa, R_3hnonacoa	yes	yes	0	yes	C30H46N7O18P3S	-	-	-	-	-	-	-	-
3hocoa_c	(S)-3-Hydroxyoctanoyl-CoA	C29H46N7O18P3S	-4	SBO:0000247	R-ALL-77330	ATVGTMKWKDUCMS-OTOYJEMWSA-J	C05266	CHEBI:18750, CHEBI:18781, CHEBI:27800, CHEBI:28632, CHEBI:395, CHEBI:420, CHEBI:62617	HMDB03940	-	MNXM766	cpd03120	3hocoa	yes	yes	0	-	-	LMFA07050015, LMFA07050160	-	-	-	-	-	-	-
3hoctACP_c	(R)-3-Hydroxyoctanoyl-[acyl-carrier protein]	C392H617O144N96P1S3	-1	SBO:0000247	-	-	C04620	-	-	META:3-Hydroxy-octanoyl-ACPs	MNXM10019	cpd11483	3hoctACP	yes	-	-	yes	C392H617N96O144P0S3	-	-	-	-	-	-	-	-
3hodcoa_c	(S)-3-Hydroxyoctadecanoyl-CoA	C39H66N7O18P3S	-4	SBO:0000247	-	WZMAIEGYXCOYSH-SFKGBVSGSA-J	-	CHEBI:50577, CHEBI:87561	-	META:CPD0-2253	MNXM31746	cpd15204	3hodcoa	yes	yes	0	-	-	LMFA07050159	-	-	-	-	-	-	-
3hodecoa_c	S 3 hydroxy 9Z octadecenyl CoA	C39H64N7O18P3S	-4	SBO:0000247	-	-	-	-	-	-	-	-	3hodecoa	yes	yes	0	-	-	-	-	-	-	-	-	-	-
3hoxpac_c	3 Hydroxyphenylacetic acid C8H8O3	C8H7O3	-1	SBO:0000247	-	FVMDYYGIDFPZAX-UHFFFAOYSA-M	C05593	CHEBI:11833, CHEBI:1550, CHEBI:17445, CHEBI:20076, CHEBI:39897, CHEBI:58149	HMDB00440	META:3-HYDROXYPHENYLACETATE	MNXM1639	cpd03320	3hoxpac	yes	-	-	-	-	-	-	-	-	-	-	-	-
3hoxpac_e	3 Hydroxyphenylacetic acid C8H8O3	C8H7O3	-1	SBO:0000247	-	FVMDYYGIDFPZAX-UHFFFAOYSA-M	C05593	CHEBI:11833, CHEBI:1550, CHEBI:17445, CHEBI:20076, CHEBI:39897, CHEBI:58149	HMDB00440	META:3-HYDROXYPHENYLACETATE	MNXM1639	cpd03320	3hoxpac	yes	-	-	-	-	-	-	-	-	-	-	-	-
3hoxpac_p	3 Hydroxyphenylacetic acid C8H8O3	C8H7O3	-1	SBO:0000247	-	FVMDYYGIDFPZAX-UHFFFAOYSA-M	C05593	CHEBI:11833, CHEBI:1550, CHEBI:17445, CHEBI:20076, CHEBI:39897, CHEBI:58149	HMDB00440	META:3-HYDROXYPHENYLACETATE	MNXM1639	cpd03320	3hoxpac	yes	-	-	-	-	-	-	-	-	-	-	-	-
3hpbcoa_c	3 Hydroxyphenylbutanoyl CoA	C31H42N7O18P3S	-4	SBO:0000247	-	-	-	-	-	-	-	-	3hpbcoa, R_3hpbcoa	yes	yes	0	-	-	-	-	-	-	-	-	-	-
3hpcoa_c	3-Hydroxypropionyl-CoA	C24H36N7O18P3S	-4	SBO:0000247	-	BERBFZCUSMQABM-IEXPHMLFSA-J	C05668	CHEBI:1554, CHEBI:20080, CHEBI:27762, CHEBI:58528	HMDB62572	META:3-HYDROXY-PROPIONYL-COA	MNXM1263	cpd03375	3hpcoa	yes	-	-	-	-	LMFA07050226	-	-	-	-	-	-	-
3hpdecacoa_c	3 Hydroxyphenyldecanoyl CoA	C37H54N7O18P3S	-4	SBO:0000247	-	-	-	-	-	-	-	-	3hpdecacoa, R_3hpdecacoa	yes	yes	0	yes	C37H48N7O18P3S	-	-	-	-	-	-	-	-
3hphpcoa_c	3 Hydroxyphenylheptanoyl CoA	C34H48N7O18P3S	-4	SBO:0000247	-	-	-	-	-	-	-	-	3hphpcoa, R_3hphpcoa	yes	yes	0	yes	C34H44N7O18P3S	-	-	-	-	-	-	-	-
3hphxacoa_c	3 Hydroxyphenylhexanoyl CoA	C33H46N7O18P3S	-4	SBO:0000247	-	-	-	-	-	-	-	-	3hphxacoa, R_3hphxacoa	yes	yes	0	yes	C33H44N7O18P3S	-	-	-	-	-	-	-	-
3hpnonacoa_c	3 Hydroxyphenylnonanoyl CoA	C36H52N7O18P3S	-4	SBO:0000247	-	-	-	-	-	-	-	-	3hpnonacoa, R_3hpnonacoa	yes	yes	0	yes	C36H46N7O18P3S	-	-	-	-	-	-	-	-
3hpoctacoa_c	3 Hydroxyphenyloctanoyl CoA	C35H50N7O18P3S	-4	SBO:0000247	-	-	-	-	-	-	-	-	3hpoctacoa, R_3hpoctacoa	yes	yes	0	yes	C35H46N7O18P3S	-	-	-	-	-	-	-	-
3hppnl_c	3-Hydroxypropanal	C3H6O2	0	SBO:0000247	-	AKXKFZDCRYJKTF-UHFFFAOYSA-N	C00969	CHEBI:11835, CHEBI:1552, CHEBI:17871, CHEBI:20078	HMDB03453	META:HYDROXYPROPANAL	MNXM1526	cpd00714	3hppnl	yes	-	-	-	-	-	-	-	-	-	-	-	-
3hpppn_c	3-(3-hydroxy-phenyl)propionate	C9H9O3	-1	SBO:0000247	-	QVWAEZJXDYOKEH-UHFFFAOYSA-M	C11457	CHEBI:1427, CHEBI:57277	HMDB00375	META:3-HYDROXYPHENYL-PROPIONATE	MNXM1634	cpd08304	3hpppn	yes	-	-	-	-	-	-	-	-	-	-	-	-
3hpppn_e	3-(3-hydroxy-phenyl)propionate	C9H9O3	-1	SBO:0000247	-	QVWAEZJXDYOKEH-UHFFFAOYSA-M	C11457	CHEBI:1427, CHEBI:57277	HMDB00375	META:3-HYDROXYPHENYL-PROPIONATE	MNXM1634	cpd08304	3hpppn	yes	-	-	-	-	-	-	-	-	-	-	-	-
3hpppn_p	3-(3-hydroxy-phenyl)propionate	C9H9O3	-1	SBO:0000247	-	QVWAEZJXDYOKEH-UHFFFAOYSA-M	C11457	CHEBI:1427, CHEBI:57277	HMDB00375	META:3-HYDROXYPHENYL-PROPIONATE	MNXM1634	cpd08304	3hpppn	yes	-	-	-	-	-	-	-	-	-	-	-	-
3hpptcoa_c	3 Hydroxyphenylpentanoyl CoA	C32H44N7O18P3S	-4	SBO:0000247	-	-	-	-	-	-	-	-	3hpptcoa, R_3hpptcoa	yes	yes	0	yes	C32H42N7O18P3S	-	-	-	-	-	-	-	-
3hptcoa_c	3-Hydroxypentoyl-CoA	C26H40N7O18P3S	-4	SBO:0000247	-	-	-	-	-	-	MNXM147789	-	3hptcoa	yes	yes	0	-	-	-	-	-	-	-	-	-	-
3hptslacoa_c	S 3 hydroxy 6Z octadecenyl CoA	C39H64N7O18P3S	-4	SBO:0000247	-	-	-	-	-	-	-	-	3hptslacoa	yes	yes	0	yes	C39H63N7O18P3S	-	-	-	-	-	-	-	-
3hsa_c	Secophenol	C19H24O3	0	SBO:0000247	-	-	C19944	CHEBI:63245, CHEBI:182415	-	-	-	-	3hsa	yes	-	-	yes	C19H23O3	-	-	-	-	-	-	-	-
3htdccoa_c	S 3 hydroxy 7Z tetradecenyl CoA	C35H56N7O18P3S	-4	SBO:0000247	-	-	-	-	-	-	-	-	3htdccoa	yes	yes	0	-	-	-	-	-	-	-	-	-	-
3htdcoa_c	(S)-3-Hydroxytetradecanoyl-CoA	C35H58N7O18P3S	-4	SBO:0000247	R-ALL-77276	OXBHKMHNDGRDCZ-STLSENOWSA-J	C05260	CHEBI:18754, CHEBI:27466, CHEBI:400, CHEBI:62614	HMDB03934	META:CPD0-2171	MNXM767	cpd03115, cpd26436	3htdcoa	yes	-	-	-	-	LMFA07050257	-	-	-	-	-	-	-
3hvacccoa_c	3 hydroxy 11Z octadecenyl CoA	C39H64N7O18P3S	-4	SBO:0000247	-	-	-	-	-	-	-	-	3hvacccoa	yes	yes	0	-	-	-	-	-	-	-	-	-	-
3ig3p_c	C'-(3-Indolyl)-glycerol 3-phosphate	C11H12NO6P	-2	SBO:0000247	-	NQEQTYPJSIEPHW-MNOVXSKESA-L	C03506	CHEBI:51793, CHEBI:58866	-	META:INDOLE-3-GLYCEROL-P	MNXM866	cpd02210, cpd29667	3ig3p	yes	-	-	-	-	-	-	-	-	-	-	-	-
3mb2coa_c	3-Methylbut-2-enoyl-CoA	C26H38N7O17P3S	-4	SBO:0000247	R-ALL-70744	BXIPALATIYNHJN-ZMHDXICWSA-J	C03069	CHEBI:11853, CHEBI:11858, CHEBI:15486, CHEBI:1599, CHEBI:20128, CHEBI:23802, CHEBI:27728, CHEBI:4615, CHEBI:57344	HMDB01493	META:3-METHYL-CROTONYL-COA	MNXM389	cpd01966	3mb2coa	yes	-	-	-	-	LMFA07050232, LMFA07050234	-	-	-	-	-	-	-
3mb_c	3-Methylbutanoic acid	C5H9O2	-1	SBO:0000247	-	GWYFCOCPABKNJV-UHFFFAOYSA-M	C08262	CHEBI:24930, CHEBI:28484, CHEBI:43426, CHEBI:48942, CHEBI:6069	HMDB00718	META:ISOVALERATE	MNXM7454	cpd05178	3mb, 3mba	yes	-	-	-	-	LMFA01020181	-	-	-	-	-	-	-
3mb_e	3-Methylbutanoic acid	C5H9O2	-1	SBO:0000247	-	GWYFCOCPABKNJV-UHFFFAOYSA-M	C08262	CHEBI:24930, CHEBI:28484, CHEBI:43426, CHEBI:48942, CHEBI:6069	HMDB00718	META:ISOVALERATE	MNXM7454	cpd05178	3mb, 3mba	yes	-	-	-	-	LMFA01020181	-	-	-	-	-	-	-
3mb_p	3-Methylbutanoic acid	C5H9O2	-1	SBO:0000247	-	GWYFCOCPABKNJV-UHFFFAOYSA-M	C08262	CHEBI:24930, CHEBI:28484, CHEBI:43426, CHEBI:48942, CHEBI:6069	HMDB00718	META:ISOVALERATE	MNXM7454	cpd05178	3mb	yes	-	-	-	-	LMFA01020181	-	-	-	-	-	-	-
3mbzalc_c	3-methylbenzyl alcohol	C8H10O	0	SBO:0000247	-	JJCKHVUTVOPLBV-UHFFFAOYSA-N	C07216	CHEBI:1593, CHEBI:20123, CHEBI:27995	-	META:3-METHYLBENZYL-ALCOHOL	MNXM3486	cpd04454	3mbzalc	yes	-	-	-	-	-	-	-	-	-	-	-	-
3mbzald_c	3-Methylbenzaldehyde	C8H8O	0	SBO:0000247	-	OVWYEQOVUDKZNU-UHFFFAOYSA-N	C07209	CHEBI:1592, CHEBI:20122, CHEBI:28476	HMDB29637	META:CPD-8774	MNXM4040	cpd04447	3mbzald	yes	-	-	-	-	-	-	-	-	-	-	-	-
3mcat_c	3-Methylcatechol	C7H8O2	0	SBO:0000247	-	PGSWEKYNAOWQDF-UHFFFAOYSA-N	C02923	CHEBI:11857, CHEBI:18404, CHEBI:20127, CHEBI:43829, CHEBI:887	-	META:CPD-111	MNXM1064	cpd01871	3mcat	yes	-	-	-	-	-	-	-	-	-	-	-	-
3mgcoa_c	3-Methylglutaconyl-CoA	C27H37N7O19P3S	-5	SBO:0000247	R-ALL-70772	GXKSHRDAHFLWPN-RKYLSHMCSA-I	C03231	CHEBI:15488, CHEBI:57346	HMDB01057	META:TRANS-3-METHYL-GLUTACONYL-COA	MNXM91417	cpd02068	3mgcoa	yes	yes	0	-	-	LMFA07050235	-	-	-	-	-	-	-
3mob_c	3-Methyl-2-oxobutanoate	C5H7O3	-1	SBO:0000247	-	QHKABHOOEWYVLI-UHFFFAOYSA-M	C00141	CHEBI:11851, CHEBI:132177, CHEBI:1584, CHEBI:16530, CHEBI:20115, CHEBI:43714	HMDB00019, HMDB04260	META:2-KETO-ISOVALERATE	MNXM238	cpd00123	3mob	yes	-	-	-	-	LMFA01020274	-	-	-	-	-	-	-
3mop_c	(S)-3-Methyl-2-oxopentanoate	C6H9O3	-1	SBO:0000247	-	JVQYSWDUAOAHFM-BYPYZUCNSA-M	C00671	CHEBI:10888, CHEBI:11049, CHEBI:15614, CHEBI:18567, CHEBI:18568, CHEBI:18755, CHEBI:213, CHEBI:35146, CHEBI:401	-	META:2-KETO-3-METHYL-VALERATE	MNXM439	cpd00508	3mop	yes	-	-	-	-	LMFA01020275	-	-	-	-	-	-	-
3o6athcoa_c	3 Oxo 6 acetylthiohexanoyl CoA	C29H42N7O19P3S2	-4	SBO:0000247	-	-	-	-	-	-	-	-	3o6athcoa	yes	yes	0	yes	C23H32N7O16P3S	-	-	-	-	-	-	-	-
3odcoa_c	3-Oxodecanoyl-CoA	C31H48N7O18P3S	-4	SBO:0000247	R-ALL-77339	AZCVXMAPLHSIKY-HSJNEKGZSA-J	C05265	CHEBI:1633, CHEBI:20166, CHEBI:28528, CHEBI:62548	HMDB03939, HMDB06349	META:CPD0-2123	MNXM677	cpd03119	3odcoa	yes	-	-	-	-	LMFA07050239	-	-	-	-	-	-	-
3odd5coa_c	3 oxo 5Z tetradecenyl CoA	C35H54N7O18P3S	-4	SBO:0000247	-	-	-	-	-	-	-	-	3odd5coa	yes	yes	0	-	-	-	-	-	-	-	-	-	-
3odd6coa_c	3 oxo 6Z dodedecenyl CoA	C33H50N7O18P3S	-4	SBO:0000247	-	-	-	-	-	-	-	-	3odd6coa	yes	yes	0	yes	C33H48N7O18P3S	-	-	-	-	-	-	-	-
3oddccoa_c	3 oxo 5Z dodedecenyl CoA	C33H50N7O18P3S	-4	SBO:0000247	-	-	-	-	-	-	-	-	3oddccoa	yes	yes	0	yes	C33H51N7O18P3S	-	-	-	-	-	-	-	-
3oddcoa_c	3-Oxododecanoyl-CoA	C33H52N7O18P3S	-4	SBO:0000247	R-ALL-77253	HQANBZHVWIDNQZ-GMHMEAMDSA-J	C05263	CHEBI:1636, CHEBI:20169, CHEBI:27868, CHEBI:62615	HMDB03937, HMDB06350, HMDB62368	META:CPD0-2105	MNXM705	cpd03117	3oddcoa	yes	-	-	-	-	LMFA07050013, LMFA07050247	-	-	-	-	-	-	-
3odec4coa_c	3 oxo 4Z decenoyl CoA	C31H46N7O18P3S	-4	SBO:0000247	-	-	-	-	-	-	-	-	3odec4coa	yes	yes	0	-	-	-	-	-	-	-	-	-	-
3ohcoa_c	3-Oxohexanoyl-CoA	C27H40N7O18P3S	-4	SBO:0000247	R-ALL-77320	NFOYYXQAVVYWKV-HDRQGHTBSA-J	C05269	CHEBI:1641, CHEBI:20172, CHEBI:27648, CHEBI:62418	HMDB03943, HMDB62372	META:K-HEXANOYL-COA	MNXM717	cpd03123	3ohcoa	yes	-	-	-	-	LMFA07050018, LMFA07050242	-	-	-	-	-	-	-
3ohd58coa_c	3 oxo 5Z 8Z tetradec dienyl CoA	C35H52N7O18P3S	-4	SBO:0000247	-	-	-	-	-	-	-	-	3ohd58coa	yes	yes	0	yes	C35H50N7O18P3S	-	-	-	-	-	-	-	-
3ohd710coa_c	3-oxo-(7Z,10Z)-hexadecadienoyl-CoA	C37H56N7O18P3S	-4	SBO:0000247	-	-	-	-	-	-	-	-	3ohd710coa	yes	yes	0	yes	C37H54N7O18P3S	-	-	-	-	-	-	-	-
3ohdccoa_c	3 oxo 9Z hexadecenyl CoA	C37H58N7O18P3S	-4	SBO:0000247	-	-	C05259	CHEBI:15491, CHEBI:57349	-	-	-	-	3ohdccoa	yes	yes	0	-	-	-	-	-	-	-	-	-	-
3ohdcoa_c	3-Oxohexadecanoyl-CoA	C37H60N7O18P3S	-4	SBO:0000247	R-ALL-77302	NQMPLXPCRJOSHL-BBECNAHFSA-J	C05259	CHEBI:11875, CHEBI:15491, CHEBI:1647, CHEBI:20176, CHEBI:57349	HMDB06402	META:3-OXOPALMITOYL-COA	MNXM738	cpd03114	3ohdcoa	yes	-	-	-	-	LMFA07050250	-	-	-	-	-	-	-
3ohdd4coa_c	3 oxo 4Z hexadecenyl CoA	C37H58N7O18P3S	-4	SBO:0000247	-	-	-	-	-	-	-	-	3ohdd4coa	yes	yes	0	-	-	-	-	-	-	-	-	-	-
3ohdd7coa_c	3 oxo 7Z hexadecenyl CoA	C37H58N7O18P3S	-4	SBO:0000247	-	-	-	-	-	-	-	-	3ohdd7coa	yes	yes	0	-	-	-	-	-	-	-	-	-	-
3ohodcoa_c	3-Oxooctadecanoyl-CoA	C39H64N7O18P3S	-4	SBO:0000247	R-ALL-548812	LGOGWHDPDVAUNY-LFZQUHGESA-J	C16216	CHEBI:50571, CHEBI:71407	HMDB06498	META:CPD-10260	MNXM513	cpd14935	3ohodcoa	yes	-	-	-	-	LMFA07050248	-	-	-	-	-	-	-
3ohpcoa_c	3 oxoheptanoyl CoA	C28H42N7O18P3S	-4	SBO:0000247	-	-	-	-	-	-	-	-	3ohpcoa	yes	yes	0	-	-	-	-	-	-	-	-	-	-
3olnlccoa_c	3 oxo 9Z 12Z octadec dienyl CoA	C39H60N7O18P3S	-4	SBO:0000247	-	-	-	-	-	-	-	-	3olnlccoa	yes	yes	0	yes	C39H58N7O18P3S	-	-	-	-	-	-	-	-
3ononacoa_c	3 Oxononanoyl CoA	C30H46N7O18P3S	-4	SBO:0000247	-	-	-	-	-	-	-	-	3ononacoa	yes	yes	0	yes	C30H44N7O18P3S	-	-	-	-	-	-	-	-
3oocoa_c	3-Oxooctanoyl-CoA	C29H44N7O18P3S	-4	SBO:0000247	R-ALL-77328	WPIVBCGRGVNDDT-CECATXLMSA-J	C05267	CHEBI:1645, CHEBI:20175, CHEBI:28264, CHEBI:62619	-	META:CPD0-2106	MNXM706	cpd03121	3oocoa	yes	-	-	-	-	LMFA07050249	-	-	-	-	-	-	-
3oodecoa_c	3 oxo 9Z octadecenyl CoA	C39H62N7O18P3S	-4	SBO:0000247	-	-	-	-	-	-	-	-	3oodecoa	yes	yes	0	-	-	-	-	-	-	-	-	-	-
3opbcoa_c	3 Oxophenylbutanoyl CoA	C31H40N7O18P3S	-4	SBO:0000247	-	-	-	-	-	-	-	-	3opbcoa	yes	yes	0	-	-	-	-	-	-	-	-	-	-
3opcoa_c	3-oxopropionyl-CoA	C24H34N7O18P3S	-4	SBO:0000247	-	NMEYBPUHJHMRHU-IEXPHMLFSA-J	C05989	CHEBI:1652, CHEBI:20181, CHEBI:28673, CHEBI:84996	HMDB02170, HMDB06808	META:CPD-17259	MNXM6325	cpd03564	3opcoa	yes	yes	0	yes	C24H33N7O18P3S	LMFA07050254, LMFA07050347	-	-	-	-	-	-	-
3opdecacoa_c	3 Oxophenyldecanoyl CoA	C37H52N7O18P3S	-4	SBO:0000247	-	-	-	-	-	-	-	-	3opdecacoa	yes	yes	0	yes	C37H46N7O18P3S	-	-	-	-	-	-	-	-
3ophb_c	3-Octaprenyl-4-hydroxybenzoate	C47H69O3	-1	SBO:0000247	-	UTIBHEBNILDQKX-LQOKPSQISA-M	C05809	CHEBI:1617, CHEBI:50116	-	META:3-OCTAPRENYL-4-HYDROXYBENZOATE	MNXM2195	cpd03443	3ophb	yes	-	-	-	-	-	-	-	-	-	-	-	-
3ophpcoa_c	3 Oxophenylheptanoyl CoA	C34H46N7O18P3S	-4	SBO:0000247	-	-	-	-	-	-	-	-	3ophpcoa	yes	yes	0	yes	C34H42N7O18P3S	-	-	-	-	-	-	-	-
3ophxacoa_c	3 Oxophenylhexanoyl CoA	C33H44N7O18P3S	-4	SBO:0000247	-	-	-	-	-	-	-	-	3ophxacoa	yes	yes	0	yes	C33H42N7O18P3S	-	-	-	-	-	-	-	-
3opnonacoa_c	3 Oxophenylnonanoyl CoA	C36H50N7O18P3S	-4	SBO:0000247	-	-	-	-	-	-	-	-	3opnonacoa	yes	yes	0	yes	C36H44N7O18P3S	-	-	-	-	-	-	-	-
3opoctacoa_c	3 Oxophenyloctanoyl CoA	C35H48N7O18P3S	-4	SBO:0000247	-	-	-	-	-	-	-	-	3opoctacoa	yes	yes	0	yes	C35H44N7O18P3S	-	-	-	-	-	-	-	-
3opptcoa_c	3 Oxophenylpentanoyl CoA	C32H42N7O18P3S	-4	SBO:0000247	-	-	-	-	-	-	-	-	3opptcoa	yes	yes	0	yes	C32H40N7O18P3S	-	-	-	-	-	-	-	-
3optcoa_c	3-Ocopentanoyl-CoA	C26H38N7O18P3S	-4	SBO:0000247	-	-	-	-	-	-	MNXM147794	-	3optcoa	yes	yes	0	-	-	-	-	-	-	-	-	-	-
3optslacoa_c	3 oxo 6Z octadecenyl CoA	C39H62N7O18P3S	-4	SBO:0000247	-	-	-	-	-	-	-	-	3optslacoa	yes	yes	0	yes	C39H61N7O18P3S	-	-	-	-	-	-	-	-
3otdccoa_c	3 oxo 7Z tetradecenyl CoA	C35H54N7O18P3S	-4	SBO:0000247	-	-	-	-	-	-	-	-	3otdccoa	yes	yes	0	-	-	-	-	-	-	-	-	-	-
3otdcoa_c	3-Oxotetradecanoyl-CoA	C35H56N7O18P3S	-4	SBO:0000247	R-ALL-77269	IQNFBGHLIVBNOU-QSGBVPJFSA-J	C05261	CHEBI:1654, CHEBI:20183, CHEBI:28726, CHEBI:62543	HMDB03935, HMDB06527	META:CPD-10284	MNXM707	cpd12689	3otdcoa	yes	-	-	-	-	LMFA07050256	-	-	-	-	-	-	-
3ovacccoa_c	3 oxo 11Z octadecenyl CoA	C39H62N7O18P3S	-4	SBO:0000247	-	-	-	-	-	-	-	-	3ovacccoa	yes	yes	0	-	-	-	-	-	-	-	-	-	-
3oxdhscoa_c	3-oxo-5,6-dehydrosuberyl-CoA	C29H39N7O20P3S	-5	SBO:0000247	-	IFFFDKYRRUVOFP-HURBHMQQSA-I	C19945	CHEBI:63253, CHEBI:63255	-	META:CPD0-2364	MNXM3852	cpd21184	3oxdhscoa	yes	yes	0	-	-	LMFA07050236	-	-	-	-	-	-	-
3oxoadp_c	3-Oxoadipate	C6H6O5	-2	SBO:0000247	-	RTGHRDFWYQHVFW-UHFFFAOYSA-L	C00846	CHEBI:11870, CHEBI:15775, CHEBI:1631, CHEBI:20162, CHEBI:37440	HMDB00398	META:3-KETO-ADIPATE	MNXM716	cpd00630	3oxoadp	yes	-	-	-	-	LMFA01170096	-	-	-	-	-	-	-
3oxoadp_e	3-Oxoadipate	C6H6O5	-2	SBO:0000247	-	RTGHRDFWYQHVFW-UHFFFAOYSA-L	C00846	CHEBI:11870, CHEBI:15775, CHEBI:1631, CHEBI:20162, CHEBI:37440	HMDB00398	META:3-KETO-ADIPATE	MNXM716	cpd00630	3oxoadp	yes	-	-	-	-	LMFA01170096	-	-	-	-	-	-	-
3oxoadp_p	3-Oxoadipate	C6H6O5	-2	SBO:0000247	-	RTGHRDFWYQHVFW-UHFFFAOYSA-L	C00846	CHEBI:11870, CHEBI:15775, CHEBI:1631, CHEBI:20162, CHEBI:37440	HMDB00398	META:3-KETO-ADIPATE	MNXM716	cpd00630	3oxoadp	yes	-	-	-	-	LMFA01170096	-	-	-	-	-	-	-
3oxptcoa_c	3 Oxopentanoyl CoA	C26H38N7O18P3S	-4	SBO:0000247	-	-	-	-	-	-	-	-	3oxptcoa	yes	yes	0	-	-	-	-	-	-	-	-	-	-
3padsel_c	3'-Phosphoadenylylselenate	C10H15N5O13P2Se	0	SBO:0000247	-	-	C05696	CHEBI:28450	-	-	MNXM92909	-	3padsel	yes	-	-	yes	C10H11N5O13P2Se	-	-	-	-	-	-	-	-
3pg_c	3-Phospho-D-glycerate	C3H4O7P	-3	SBO:0000247	R-ALL-29728, R-ALL-6799493	OSJPPGNTCRNQQC-UWTATZPHSA-K	C00197	CHEBI:11879, CHEBI:11880, CHEBI:12987, CHEBI:1657, CHEBI:17794, CHEBI:21029, CHEBI:58272	HMDB60180	META:G3P	MNXM126	cpd00169	3pg	yes	-	-	-	-	-	-	-	-	-	-	-	-
3pg_e	3-Phospho-D-glycerate	C3H4O7P	-3	SBO:0000247	R-ALL-29728, R-ALL-6799493	OSJPPGNTCRNQQC-UWTATZPHSA-K	C00197	CHEBI:11879, CHEBI:11880, CHEBI:12987, CHEBI:1657, CHEBI:17794, CHEBI:21029, CHEBI:58272	HMDB60180	META:G3P	MNXM126	cpd00169	3pg	yes	-	-	-	-	-	-	-	-	-	-	-	-
3pg_p	3-Phospho-D-glycerate	C3H4O7P	-3	SBO:0000247	R-ALL-29728, R-ALL-6799493	OSJPPGNTCRNQQC-UWTATZPHSA-K	C00197	CHEBI:11879, CHEBI:11880, CHEBI:12987, CHEBI:1657, CHEBI:17794, CHEBI:21029, CHEBI:58272	HMDB60180	META:G3P	MNXM126	cpd00169	3pg	yes	-	-	-	-	-	-	-	-	-	-	-	-
3php_c	3-Phosphohydroxypyruvate	C3H2O7P	-3	SBO:0000247	R-ALL-977329	LFLUCDOSQPJJBE-UHFFFAOYSA-K	C03232	CHEBI:11883, CHEBI:11884, CHEBI:1661, CHEBI:18110, CHEBI:20191, CHEBI:20192, CHEBI:30933	HMDB01024, HMDB60175	META:3-P-HYDROXYPYRUVATE	MNXM541	cpd02069	3php	yes	-	-	-	-	-	-	-	-	-	-	-	-
3psme_c	5-O-(1-Carboxyvinyl)-3-phosphoshikimate	C10H9O10P	-4	SBO:0000247	R-ALL-964900	QUTYKIXIUDQOLK-PRJMDXOYSA-J	C01269	CHEBI:12094, CHEBI:12097, CHEBI:16257, CHEBI:20533, CHEBI:2104, CHEBI:57701	-	META:3-ENOLPYRUVYL-SHIKIMATE-5P	MNXM1365	cpd00932	3psme	yes	-	-	-	-	-	-	-	-	-	-	-	-
3ptcoa_c	3 Pentenoyl CoA	C26H38N7O17P3S	-4	SBO:0000247	-	-	-	-	-	-	-	-	3ptcoa	yes	yes	0	-	-	-	-	-	-	-	-	-	-
3sala_c	3-Sulfino-L-alanine	C3H5NO4S	-2	SBO:0000247	R-ALL-1614519	ADVPTQAUNPRNPO-REOHCLBHSA-M	C00606	CHEBI:11888, CHEBI:11889, CHEBI:16345, CHEBI:1664, CHEBI:21271, CHEBI:224037, CHEBI:41618, CHEBI:41721, CHEBI:61085, CHEBI:8973	HMDB00996, HMDB60179	META:3-SULFINOALANINE	MNXM498	cpd00467	3sala	yes	yes	0	-	-	-	-	-	-	-	-	-	-
3snpyr_c	3-Sulfinopyruvate	C3H2O5S	-2	SBO:0000247	-	-	C05527	CHEBI:1665, CHEBI:140699	-	-	MNXM162632	-	3snpyr	yes	yes	0	-	-	-	-	-	-	-	-	-	-
3uib_c	3-Ureidoisobutyrate	C5H9N2O3	-1	SBO:0000247	-	PHENTZNALBMCQD-UHFFFAOYSA-M	C05100	CHEBI:1670, CHEBI:74414	HMDB02031	-	MNXM1015	cpd03034	3uib	yes	yes	0	-	-	-	-	-	-	-	-	-	-
3ump_c	3 UMP	C9H11N2O9P	-2	SBO:0000247	-	FOGRQMPFHUHIGU-XVFCMESISA-L	C01368	CHEBI:1361, CHEBI:27229, CHEBI:28895, CHEBI:46259, CHEBI:556513, CHEBI:60784	HMDB60282	META:CPD-3724	MNXM2184	cpd00989	3ump	yes	-	-	-	-	-	-	-	-	-	-	-	-
3ump_e	3 UMP	C9H11N2O9P	-2	SBO:0000247	-	FOGRQMPFHUHIGU-XVFCMESISA-L	C01368	CHEBI:1361, CHEBI:27229, CHEBI:28895, CHEBI:46259, CHEBI:556513, CHEBI:60784	HMDB60282	META:CPD-3724	MNXM2184	cpd00989	3ump	yes	-	-	-	-	-	-	-	-	-	-	-	-
3ump_p	3 UMP	C9H11N2O9P	-2	SBO:0000247	-	FOGRQMPFHUHIGU-XVFCMESISA-L	C01368	CHEBI:1361, CHEBI:27229, CHEBI:28895, CHEBI:46259, CHEBI:556513, CHEBI:60784	HMDB60282	META:CPD-3724	MNXM2184	cpd00989	3ump	yes	-	-	-	-	-	-	-	-	-	-	-	-
49dsha_c	3-hydroxy-5,9,17-trioxo-4,5:9,10-disecoandrosta-1(10),2-dien-4-oate	C19H23O6	-1	SBO:0000247	-	-	C04844	CHEBI:58607, CHEBI:29086, CHEBI:63690	-	-	-	-	49dsha	yes	yes	0	-	-	-	-	-	-	-	-	-	-
4aabutn_c	4 Acetamidobutanoate	C6H10NO3	-1	SBO:0000247	-	UZTFMUBKZQVKLK-UHFFFAOYSA-M	C02946	CHEBI:11951, CHEBI:17645, CHEBI:1777, CHEBI:20303	HMDB03681, HMDB06238, HMDB60265	META:CPD-35	MNXM2083	cpd01889	4aabutn	yes	-	-	-	-	-	-	-	-	-	-	-	-
4abut_c	4-Aminobutanoate	C4H9NO2	0	SBO:0000247	R-ALL-352003, R-ALL-352011, R-ALL-428571, R-ALL-916850	BTCSSZJGUNDROE-UHFFFAOYSA-N	C00334	CHEBI:11961, CHEBI:16865, CHEBI:1786, CHEBI:193777, CHEBI:20317, CHEBI:20318, CHEBI:30566, CHEBI:40483, CHEBI:59888	HMDB00112	META:4-AMINO-BUTYRATE	MNXM192	cpd00281	4abut	yes	-	-	-	-	LMFA01100039	D00058	-	-	-	-	-	-
4abut_e	4-Aminobutanoate	C4H9NO2	0	SBO:0000247	R-ALL-352003, R-ALL-352011, R-ALL-428571, R-ALL-916850	BTCSSZJGUNDROE-UHFFFAOYSA-N	C00334	CHEBI:11961, CHEBI:16865, CHEBI:1786, CHEBI:193777, CHEBI:20317, CHEBI:20318, CHEBI:30566, CHEBI:40483, CHEBI:59888	HMDB00112	META:4-AMINO-BUTYRATE	MNXM192	cpd00281	4abut	yes	-	-	-	-	LMFA01100039	D00058	-	-	-	-	-	-
4abut_p	4-Aminobutanoate	C4H9NO2	0	SBO:0000247	R-ALL-352003, R-ALL-352011, R-ALL-428571, R-ALL-916850	BTCSSZJGUNDROE-UHFFFAOYSA-N	C00334	CHEBI:11961, CHEBI:16865, CHEBI:1786, CHEBI:193777, CHEBI:20317, CHEBI:20318, CHEBI:30566, CHEBI:40483, CHEBI:59888	HMDB00112	META:4-AMINO-BUTYRATE	MNXM192	cpd00281	4abut	yes	-	-	-	-	LMFA01100039	D00058	-	-	-	-	-	-
4abutn_c	4-Aminobutanal	C4H10NO	1	SBO:0000247	-	DZQLQEYLEYWJIB-UHFFFAOYSA-O	C00555	CHEBI:11960, CHEBI:17769, CHEBI:1785, CHEBI:20316, CHEBI:58264	HMDB01080, HMDB60247	META:4-AMINO-BUTYRALDEHYDE	MNXM422	cpd00434, cpd12219	4abutn	yes	-	-	-	-	-	-	-	-	-	-	-	-
4abutn_e	4-Aminobutanal	C4H10NO	1	SBO:0000247	-	DZQLQEYLEYWJIB-UHFFFAOYSA-O	C00555	CHEBI:11960, CHEBI:17769, CHEBI:1785, CHEBI:20316, CHEBI:58264	HMDB01080, HMDB60247	META:4-AMINO-BUTYRALDEHYDE	MNXM422	cpd00434, cpd12219	4abutn	yes	-	-	-	-	-	-	-	-	-	-	-	-
4abz_c	4-Aminobenzoate	C7H6NO2	-1	SBO:0000247	-	ALYNCZNDIQEVRV-UHFFFAOYSA-M	C00568	CHEBI:113372, CHEBI:11959, CHEBI:1783, CHEBI:17836, CHEBI:20314, CHEBI:20315, CHEBI:30753, CHEBI:44778	HMDB01392	META:P-AMINO-BENZOATE	MNXM421	cpd00443	4abz	yes	-	-	-	-	-	D02456	-	-	-	-	-	-
4abz_e	4-Aminobenzoate	C7H6NO2	-1	SBO:0000247	-	ALYNCZNDIQEVRV-UHFFFAOYSA-M	C00568	CHEBI:113372, CHEBI:11959, CHEBI:1783, CHEBI:17836, CHEBI:20314, CHEBI:20315, CHEBI:30753, CHEBI:44778	HMDB01392	META:P-AMINO-BENZOATE	MNXM421	cpd00443	4abz	yes	-	-	-	-	-	D02456	-	-	-	-	-	-
4abzglu_c	4-aminobenzoyl-glutamate	C12H12N2O5	-2	SBO:0000247	-	-	-	CHEBI:60903	-	-	-	-	4abzglu	yes	yes	0	-	-	-	-	-	-	-	-	-	-
4abzglu_e	4-aminobenzoyl-glutamate	C12H12N2O5	-2	SBO:0000247	-	-	-	CHEBI:60903	-	-	-	-	4abzglu	yes	yes	0	-	-	-	-	-	-	-	-	-	-
4abzglu_p	4-aminobenzoyl-glutamate	C12H12N2O5	-2	SBO:0000247	-	-	-	CHEBI:60903	-	-	-	-	4abzglu	yes	yes	0	-	-	-	-	-	-	-	-	-	-
4adcho_c	4-amino-4-deoxychorismate	C10H10NO5	-1	SBO:0000247	-	OIUJHGOLFKDBSU-HTQZYQBOSA-M	C11355	CHEBI:11956, CHEBI:18198, CHEBI:1943, CHEBI:35180, CHEBI:35181, CHEBI:58406	-	META:4-AMINO-4-DEOXYCHORISMATE	MNXM1458	cpd08210	4adcho	yes	-	-	-	-	-	-	-	-	-	-	-	-
4ahmmp_c	4-Amino-5-hydroxymethyl-2-methylpyrimidine	C6H9N3O	0	SBO:0000247	-	VUTBELPREDJDDH-UHFFFAOYSA-N	C01279	CHEBI:11957, CHEBI:16892, CHEBI:1781, CHEBI:20312, CHEBI:43206	-	META:HMP	MNXM874	cpd00939	4ahmmp	yes	-	-	-	-	-	-	-	-	-	-	-	-
4ahmmp_e	4-Amino-5-hydroxymethyl-2-methylpyrimidine	C6H9N3O	0	SBO:0000247	-	VUTBELPREDJDDH-UHFFFAOYSA-N	C01279	CHEBI:11957, CHEBI:16892, CHEBI:1781, CHEBI:20312, CHEBI:43206	-	META:HMP	MNXM874	cpd00939	4ahmmp	yes	-	-	-	-	-	-	-	-	-	-	-	-
4ampm_c	4-Amino-2-methyl-5-phosphomethylpyrimidine	C6H8N3O4P	-2	SBO:0000247	-	SSWDVESQMBHOQT-UHFFFAOYSA-N	-	CHEBI:44219, CHEBI:58354	-	-	MNXM31161	cpd02775	4ampm, 4a2mpmpmd	yes	-	-	-	-	-	-	-	-	-	-	-	-
4atb2coa_c	4 acetylthiobut 2 enoyl CoA	C27H38N7O18P3S2	-4	SBO:0000247	-	-	-	-	-	-	-	-	4atb2coa	yes	yes	0	yes	C21H30N7O15P3S	-	-	-	-	-	-	-	-
4atbcoa_c	4 Acetylthiobutanoyl CoA	C27H40N7O18P3S2	-4	SBO:0000247	-	-	-	-	-	-	-	-	4atbcoa	yes	yes	0	yes	C21H30N7O15P3S	-	-	-	-	-	-	-	-
4c2me_c	4-(cytidine 5'-diphospho)-2-C-methyl-D-erythritol	C14H23N3O14P2	-2	SBO:0000247	-	YFAUKWZNPVBCFF-XHIBXCGHSA-L	C11435	CHEBI:11938, CHEBI:16578, CHEBI:1770, CHEBI:57823	-	META:4-CYTIDINE-5-DIPHOSPHO-2-C	MNXM1642	cpd08287	4c2me	yes	-	-	-	-	-	-	-	-	-	-	-	-
4cml_c	4-Carboxymuconolactone	C7H4O6	-2	SBO:0000247	-	DHCUIDTZCMREHG-UHFFFAOYSA-L	C01278	CHEBI:1033, CHEBI:11534, CHEBI:16993, CHEBI:19491, CHEBI:19493, CHEBI:57979	-	-	MNXM1521	cpd00938	4cml	yes	yes	0	-	-	-	-	-	-	-	-	-	-
4crsol_c	P-Cresol	C7H8O	0	SBO:0000247	-	IWDCLRJOBJJRNH-UHFFFAOYSA-N	C01468	CHEBI:11981, CHEBI:17847, CHEBI:1816, CHEBI:20352, CHEBI:44726	HMDB01858, HMDB13762	META:CPD-108	MNXM828	cpd01042	4crsol	yes	-	-	-	-	-	-	-	-	-	-	-	-
4crsol_e	P-Cresol	C7H8O	0	SBO:0000247	-	IWDCLRJOBJJRNH-UHFFFAOYSA-N	C01468	CHEBI:11981, CHEBI:17847, CHEBI:1816, CHEBI:20352, CHEBI:44726	HMDB01858, HMDB13762	META:CPD-108	MNXM828	cpd01042	4crsol	yes	-	-	-	-	-	-	-	-	-	-	-	-
4crsol_p	P-Cresol	C7H8O	0	SBO:0000247	-	IWDCLRJOBJJRNH-UHFFFAOYSA-N	C01468	CHEBI:11981, CHEBI:17847, CHEBI:1816, CHEBI:20352, CHEBI:44726	HMDB01858, HMDB13762	META:CPD-108	MNXM828	cpd01042	4crsol	yes	-	-	-	-	-	-	-	-	-	-	-	-
4fe4s_c	[4Fe-4S] iron-sulfur cluster	S4Fe4	2	SBO:0000247	-	LJBDFODJNLIPKO-UHFFFAOYSA-N	-	CHEBI:33725	-	META:CPD-7	MNXM37766	-	4fe4s	yes	-	-	yes	Fe4S4	-	-	-	-	-	-	-	-
4fumacac_c	4 Fumarylacetoacetate	C8H6O6	-2	SBO:0000247	R-ALL-31175	GACSIVHAIFQKTC-OWOJBTEDSA-L	C01061	CHEBI:11988, CHEBI:18034, CHEBI:1830, CHEBI:20368, CHEBI:20369, CHEBI:30907	HMDB01268, HMDB01428, HMDB62563	META:4-FUMARYL-ACETOACETATE	MNXM708	cpd00780	4fumacac	yes	-	-	-	-	LMFA01170066	-	-	-	-	-	-	-
4gudbutn_c	4 Guanidinobutanoate	C5H11N3O2	0	SBO:0000247	-	TUHVEAJXIMEOSA-UHFFFAOYSA-N	C01035	CHEBI:11991, CHEBI:15728, CHEBI:1834, CHEBI:20372, CHEBI:57486, CHEBI:86392, CHEBI:86564	HMDB03464, HMDB05991	META:CPD-592	MNXM1312	cpd00762	4gudbutn	yes	-	-	-	-	-	-	-	-	-	-	-	-
4h2kpi_c	4-Hydroxy-2-ketopimelate	C7H8O6	-2	SBO:0000247	-	HNOAJOYERZTSNK-UHFFFAOYSA-L	C05601	CHEBI:73036	-	-	MNXM1623	cpd03327	4h2kpi	yes	yes	0	-	-	LMFA01170052	-	-	-	-	-	-	-
4h2oglt_c	4 Hydroxy 2 oxoglutarate	C5H4O6	-2	SBO:0000247	-	WXSKVKPSMAHCSG-UHFFFAOYSA-L	C01127	CHEBI:11993, CHEBI:17742, CHEBI:1838, CHEBI:20374, CHEBI:20375, CHEBI:30923, CHEBI:36148, CHEBI:62213	HMDB01479, HMDB02070	META:CPD-15015	MNXM894	cpd00830	4h2oglt	yes	-	-	-	-	-	-	-	-	-	-	-	-
4h2opntn_c	4-Hydroxy-2-oxopentanoate	C5H7O4	-1	SBO:0000247	-	HFKQINMYQUXOCH-UHFFFAOYSA-M	C03589	CHEBI:11994, CHEBI:17655, CHEBI:1840, CHEBI:20377, CHEBI:58222, CHEBI:73143	-	-	MNXM1176	cpd02258	4h2opntn	yes	-	-	-	-	-	-	-	-	-	-	-	-
4hadnt_c	4 Hydroxylamino 2 6 dinitrotoluene	C7H6N3O5	-1	SBO:0000247	-	-	C16392	CHEBI:20408	-	-	-	-	4hadnt	yes	yes	0	yes	HNO	-	-	-	-	-	-	-	-
4hba_c	4-Hydroxy-benzyl alcohol	C7H8O2	0	SBO:0000247	-	BVJSUAQZOZWCKN-UHFFFAOYSA-N	C17467	CHEBI:67410	HMDB11724	META:4-HYDROXY-BENZYL-ALCOHOL	MNXM107505	cpd15378, cpd17595	4hba	yes	-	-	-	-	-	-	-	-	-	-	-	-
4hba_e	4-Hydroxy-benzyl alcohol	C7H8O2	0	SBO:0000247	-	BVJSUAQZOZWCKN-UHFFFAOYSA-N	C17467	CHEBI:67410	HMDB11724	META:4-HYDROXY-BENZYL-ALCOHOL	MNXM107505	cpd15378, cpd17595	4hba	yes	-	-	-	-	-	-	-	-	-	-	-	-
4hba_p	4-Hydroxy-benzyl alcohol	C7H8O2	0	SBO:0000247	-	BVJSUAQZOZWCKN-UHFFFAOYSA-N	C17467	CHEBI:67410	HMDB11724	META:4-HYDROXY-BENZYL-ALCOHOL	MNXM107505	cpd15378, cpd17595	4hba	yes	-	-	-	-	-	-	-	-	-	-	-	-
4hbald_c	4-Hydroxybenzaldehyde	C7H6O2	0	SBO:0000247	-	RGHHSNMVTDWUBI-UHFFFAOYSA-N	C00633	CHEBI:12002, CHEBI:17597, CHEBI:1857, CHEBI:20396, CHEBI:43009	HMDB11718	META:4-HYDROXYBENZALDEHYDE	MNXM577	cpd00484	4hbald	yes	-	-	-	-	-	-	-	-	-	-	-	-
4hbald_e	4-Hydroxybenzaldehyde	C7H6O2	0	SBO:0000247	-	RGHHSNMVTDWUBI-UHFFFAOYSA-N	C00633	CHEBI:12002, CHEBI:17597, CHEBI:1857, CHEBI:20396, CHEBI:43009	HMDB11718	META:4-HYDROXYBENZALDEHYDE	MNXM577	cpd00484	4hbald	yes	-	-	-	-	-	-	-	-	-	-	-	-
4hbald_p	4-Hydroxybenzaldehyde	C7H6O2	0	SBO:0000247	-	RGHHSNMVTDWUBI-UHFFFAOYSA-N	C00633	CHEBI:12002, CHEBI:17597, CHEBI:1857, CHEBI:20396, CHEBI:43009	HMDB11718	META:4-HYDROXYBENZALDEHYDE	MNXM577	cpd00484	4hbald	yes	-	-	-	-	-	-	-	-	-	-	-	-
4hbutcoa_c	4-Hydroxybutanoyl-CoA	C25H38N7O18P3S	-4	SBO:0000247	-	BAMBWCGEVIAQBF-CITAKDKDSA-J	C11062	CHEBI:1861, CHEBI:20403, CHEBI:28522, CHEBI:58574	-	META:4-HYDROXY-BUTYRYL-COA	MNXM2334	cpd07946	4hbutcoa	yes	-	-	-	-	-	-	-	-	-	-	-	-
4hbz_c	4-Hydroxybenzoate	C7H5O3	-1	SBO:0000247	R-ALL-2162213	FJKROLUGYXJWQN-UHFFFAOYSA-M	C00156	CHEBI:12003, CHEBI:17879, CHEBI:1858, CHEBI:20397, CHEBI:20398, CHEBI:30763, CHEBI:44949	HMDB00500	META:4-hydroxybenzoate	MNXM164	cpd00136	4hbz	yes	-	-	-	-	-	-	-	-	-	-	-	-
4hbz_e	4-Hydroxybenzoate	C7H5O3	-1	SBO:0000247	R-ALL-2162213	FJKROLUGYXJWQN-UHFFFAOYSA-M	C00156	CHEBI:12003, CHEBI:17879, CHEBI:1858, CHEBI:20397, CHEBI:20398, CHEBI:30763, CHEBI:44949	HMDB00500	META:4-hydroxybenzoate	MNXM164	cpd00136	4hbz	yes	-	-	-	-	-	-	-	-	-	-	-	-
4hbz_p	4-Hydroxybenzoate	C7H5O3	-1	SBO:0000247	R-ALL-2162213	FJKROLUGYXJWQN-UHFFFAOYSA-M	C00156	CHEBI:12003, CHEBI:17879, CHEBI:1858, CHEBI:20397, CHEBI:20398, CHEBI:30763, CHEBI:44949	HMDB00500	META:4-hydroxybenzoate	MNXM164	cpd00136	4hbz	yes	-	-	-	-	-	-	-	-	-	-	-	-
4hbzcoa_c	4 hydroxybenoyl CoA	C28H36N7O18P3S	-4	SBO:0000247	-	LTVXPVBFJBTNIJ-TYHXJLICSA-J	C02949	CHEBI:12004, CHEBI:12005, CHEBI:15500, CHEBI:1859, CHEBI:20399, CHEBI:40998, CHEBI:57356	HMDB06467, HMDB60140	META:CPD-201	MNXM739	cpd01892, cpd16876	4hbzcoa	yes	-	-	-	-	-	-	-	-	-	-	-	-
4hglusa_c	L 4 Hydroxyglutamate semialdehyde	C5H9NO4	0	SBO:0000247	-	XCXUZPXOFFRGGP-DMTCNVIQSA-N	C05938	CHEBI:21213, CHEBI:27809, CHEBI:6169, CHEBI:62637	HMDB06556	META:L-4-HYDROXYGLUTAMATE_SEMIALDEHYDE	MNXM2687	cpd03530	4hglusa	yes	-	-	-	-	-	-	-	-	-	-	-	-
4hoxoh_c	4-Hydroxy-2-oxohexanoic acid	C6H9O4	-1	SBO:0000247	-	ALFQPWXBAWHVDP-UHFFFAOYSA-M	C06762	CHEBI:1839, CHEBI:20376, CHEBI:27530, CHEBI:53800, CHEBI:73142	-	-	MNXM2488	cpd04141	4hoxoh	yes	yes	0	-	-	LMFA01050343	-	-	-	-	-	-	-
4hoxpac_c	4 Hydroxyphenylacetic acid C8H8O3	C8H7O3	-1	SBO:0000247	-	XQXPVVBIMDBYFF-UHFFFAOYSA-M	C00642	CHEBI:12014, CHEBI:18101, CHEBI:1874, CHEBI:20419, CHEBI:40091, CHEBI:48999	HMDB00020	META:4-HYDROXYPHENYLACETATE	MNXM485	cpd00489	4hoxpac	yes	yes	0	-	-	-	-	-	-	-	-	-	-
4hoxpac_e	4 Hydroxyphenylacetic acid C8H8O3	C8H7O3	-1	SBO:0000247	-	XQXPVVBIMDBYFF-UHFFFAOYSA-M	C00642	CHEBI:12014, CHEBI:18101, CHEBI:1874, CHEBI:20419, CHEBI:40091, CHEBI:48999	HMDB00020	META:4-HYDROXYPHENYLACETATE	MNXM485	cpd00489	4hoxpac	yes	yes	0	-	-	-	-	-	-	-	-	-	-
4hoxpac_p	4 Hydroxyphenylacetic acid C8H8O3	C8H7O3	-1	SBO:0000247	-	XQXPVVBIMDBYFF-UHFFFAOYSA-M	C00642	CHEBI:12014, CHEBI:18101, CHEBI:1874, CHEBI:20419, CHEBI:40091, CHEBI:48999	HMDB00020	META:4-HYDROXYPHENYLACETATE	MNXM485	cpd00489	4hoxpac	yes	yes	0	-	-	-	-	-	-	-	-	-	-
4hoxpacd_c	4-Hydroxyphenylacetaldehyde	C8H8O2	0	SBO:0000247	R-ALL-500608, R-ALL-5696178	IPRPPFIAVHPVJH-UHFFFAOYSA-N	C03765	CHEBI:10899, CHEBI:12012, CHEBI:15621, CHEBI:1872, CHEBI:20417	HMDB03767	META:HYDRPHENYLAC-CPD	MNXM479	cpd02361	4hoxpacd	yes	-	-	-	-	-	-	-	-	-	-	-	-
4hoxpacd_e	4-Hydroxyphenylacetaldehyde	C8H8O2	0	SBO:0000247	R-ALL-500608, R-ALL-5696178	IPRPPFIAVHPVJH-UHFFFAOYSA-N	C03765	CHEBI:10899, CHEBI:12012, CHEBI:15621, CHEBI:1872, CHEBI:20417	HMDB03767	META:HYDRPHENYLAC-CPD	MNXM479	cpd02361	4hoxpacd	yes	-	-	-	-	-	-	-	-	-	-	-	-
4hoxpacd_p	4-Hydroxyphenylacetaldehyde	C8H8O2	0	SBO:0000247	R-ALL-500608, R-ALL-5696178	IPRPPFIAVHPVJH-UHFFFAOYSA-N	C03765	CHEBI:10899, CHEBI:12012, CHEBI:15621, CHEBI:1872, CHEBI:20417	HMDB03767	META:HYDRPHENYLAC-CPD	MNXM479	cpd02361	4hoxpacd	yes	-	-	-	-	-	-	-	-	-	-	-	-
4hphac_c	4-Hydroxyphenylacetate	C8H7O3	-1	SBO:0000247	-	HBMCQTHGYMTCOF-UHFFFAOYSA-N	C13636	CHEBI:31128, CHEBI:48999	HMDB60390	-	MNXM3863	cpd19151	4hphac	yes	-	-	-	-	-	-	-	-	-	-	-	-
4hphac_e	4-Hydroxyphenylacetate	C8H7O3	-1	SBO:0000247	-	HBMCQTHGYMTCOF-UHFFFAOYSA-N	C13636	CHEBI:31128, CHEBI:48999	HMDB60390	-	MNXM3863	cpd19151	4hphac	yes	-	-	-	-	-	-	-	-	-	-	-	-
4hphac_p	4-Hydroxyphenylacetate	C8H7O3	-1	SBO:0000247	-	HBMCQTHGYMTCOF-UHFFFAOYSA-N	C13636	CHEBI:31128, CHEBI:48999	HMDB60390	-	MNXM3863	cpd19151	4hphac	yes	-	-	-	-	-	-	-	-	-	-	-	-
4hpro_DC_c	Cis 4 Hydroxy D proline	C5H9NO3	0	SBO:0000247	-	-	C03440	CHEBI:16231, CHEBI:57690	-	-	-	-	4hpro_DC	yes	-	-	-	-	-	-	-	-	-	-	-	-
4hpro_DC_e	Cis 4 Hydroxy D proline	C5H9NO3	0	SBO:0000247	-	-	C03440	CHEBI:16231, CHEBI:57690	-	-	-	-	4hpro_DC	yes	-	-	-	-	-	-	-	-	-	-	-	-
4hpro_DC_p	Cis 4 Hydroxy D proline	C5H9NO3	0	SBO:0000247	-	-	C03440	CHEBI:16231, CHEBI:57690	-	-	-	-	4hpro_DC	yes	-	-	-	-	-	-	-	-	-	-	-	-
4hpro_LT_c	Trans 4 Hydroxy L proline	C5H9NO3	0	SBO:0000247	-	PMMYEEVYMWASQN-DMTCNVIQSA-N	C01157, C03651	CHEBI:10713, CHEBI:10714, CHEBI:12864, CHEBI:18095, CHEBI:20392, CHEBI:27059, CHEBI:27060, CHEBI:27992, CHEBI:43172, CHEBI:43210, CHEBI:43227, CHEBI:43318, CHEBI:49360, CHEBI:58375, CHEBI:62978, CHEBI:63137	HMDB00725, HMDB36576	META:4-HYDROXY-L-PROLINE, META:CPD-17742	MNXM87584	cpd00851, cpd02291, cpd29317	4hpro_LT	yes	-	-	-	-	-	-	-	-	-	-	-	-
4hpro_LT_e	Trans 4 Hydroxy L proline	C5H9NO3	0	SBO:0000247	-	PMMYEEVYMWASQN-DMTCNVIQSA-N	C01157, C03651	CHEBI:10713, CHEBI:10714, CHEBI:12864, CHEBI:18095, CHEBI:20392, CHEBI:27059, CHEBI:27060, CHEBI:27992, CHEBI:43172, CHEBI:43210, CHEBI:43227, CHEBI:43318, CHEBI:49360, CHEBI:58375, CHEBI:62978, CHEBI:63137	HMDB00725, HMDB36576	META:4-HYDROXY-L-PROLINE, META:CPD-17742	MNXM87584	cpd00851, cpd02291, cpd29317	4hpro_LT	yes	-	-	-	-	-	-	-	-	-	-	-	-
4hpro_LT_p	Trans 4 Hydroxy L proline	C5H9NO3	0	SBO:0000247	-	PMMYEEVYMWASQN-DMTCNVIQSA-N	C01157, C03651	CHEBI:10713, CHEBI:10714, CHEBI:12864, CHEBI:18095, CHEBI:20392, CHEBI:27059, CHEBI:27060, CHEBI:27992, CHEBI:43172, CHEBI:43210, CHEBI:43227, CHEBI:43318, CHEBI:49360, CHEBI:58375, CHEBI:62978, CHEBI:63137	HMDB00725, HMDB36576	META:4-HYDROXY-L-PROLINE, META:CPD-17742	MNXM87584	cpd00851, cpd02291, cpd29317	4hpro_LT	yes	-	-	-	-	-	-	-	-	-	-	-	-
4hptcoa_c	4 Hydroxypentanoyl CoA	C26H40N7O18P3S	-4	SBO:0000247	-	-	-	-	-	-	-	-	4hptcoa	yes	yes	0	-	-	-	-	-	-	-	-	-	-
4hptn_c	4 Hydroxypentanoate	C5H9O3	-1	SBO:0000247	-	-	-	-	-	-	-	-	4hptn	yes	yes	0	-	-	-	-	-	-	-	-	-	-
4hptn_e	4 Hydroxypentanoate	C5H9O3	-1	SBO:0000247	-	-	-	-	-	-	-	-	4hptn	yes	yes	0	-	-	-	-	-	-	-	-	-	-
4hptn_p	4 Hydroxypentanoate	C5H9O3	-1	SBO:0000247	-	-	-	-	-	-	-	-	4hptn	yes	yes	0	-	-	-	-	-	-	-	-	-	-
4hthr_c	4-Hydroxy-L-threonine	C4H9NO4	0	SBO:0000247	-	JBNUARFQOCGDRK-GBXIJSLDSA-N	C06056	CHEBI:1853, CHEBI:20393, CHEBI:28330, CHEBI:60904	-	META:CPD0-2189	MNXM1802	cpd03608	4hthr	yes	-	-	-	-	-	-	-	-	-	-	-	-
4hthr_e	4-Hydroxy-L-threonine	C4H9NO4	0	SBO:0000247	-	JBNUARFQOCGDRK-GBXIJSLDSA-N	C06056	CHEBI:1853, CHEBI:20393, CHEBI:28330, CHEBI:60904	-	META:CPD0-2189	MNXM1802	cpd03608	4hthr	yes	-	-	-	-	-	-	-	-	-	-	-	-
4hthr_p	4-Hydroxy-L-threonine	C4H9NO4	0	SBO:0000247	-	JBNUARFQOCGDRK-GBXIJSLDSA-N	C06056	CHEBI:1853, CHEBI:20393, CHEBI:28330, CHEBI:60904	-	META:CPD0-2189	MNXM1802	cpd03608	4hthr	yes	-	-	-	-	-	-	-	-	-	-	-	-
4izp_c	4-Imidazolone-5-propanoate	C6H7N2O3	-1	SBO:0000247	R-ALL-34979	MYNHYKDPSRPBNZ-UHFFFAOYSA-N	C03680	CHEBI:11041, CHEBI:11730, CHEBI:1886, CHEBI:20430, CHEBI:20431, CHEBI:27384, CHEBI:57255, CHEBI:58508, CHEBI:77893	HMDB01014, HMDB62719	META:4-IMIDAZOLONE-5-PROPIONATE	MNXM90394	cpd02311	4izp	yes	-	-	-	-	-	-	-	-	-	-	-	-
4mbzalc_c	4-methylbenzyl alcohol	C8H10O	0	SBO:0000247	-	KMTDMTZBNYGUNX-UHFFFAOYSA-N	C06757	CHEBI:1895, CHEBI:25828	HMDB41609	META:4-METHYLBENZYL-ALCOHOL	MNXM3500	cpd04137	4mbzalc	yes	-	-	-	-	-	-	-	-	-	-	-	-
4mbzald_c	P-methylbenzaldehyde	C8H8O	0	SBO:0000247	-	FXLOVSHXALFLKQ-UHFFFAOYSA-N	C06758	CHEBI:10632, CHEBI:25831, CHEBI:28617	HMDB29638	META:CPD-8773	MNXM4077	cpd04138	4mbzald	yes	-	-	-	-	-	-	-	-	-	-	-	-
4mcat_c	4-Methylcatechol	C7H8O2	0	SBO:0000247	-	ZBCATMYQYDCTIZ-UHFFFAOYSA-N	C06730	CHEBI:12025, CHEBI:17254, CHEBI:1897, CHEBI:20442, CHEBI:43962	HMDB00873	META:4-METHYLCATECHOL	MNXM961	cpd04117	4mcat	yes	-	-	-	-	-	-	-	-	-	-	-	-
4mhetz_c	4-Methyl-5-(2-hydroxyethyl)-thiazole	C6H9NOS	0	SBO:0000247	-	BKAWJIRCKVUVED-UHFFFAOYSA-N	C04294	CHEBI:12021, CHEBI:12022, CHEBI:12086, CHEBI:17957, CHEBI:2011, CHEBI:20522, CHEBI:46320	HMDB32985	META:THZ	MNXM962	cpd02636	4mhetz	yes	-	-	-	-	-	-	-	-	-	-	-	-
4mlacac_c	4 Maleylacetoacetate	C8H6O6	-2	SBO:0000247	R-ALL-31135	GACSIVHAIFQKTC-UPHRSURJSA-L	C01036	CHEBI:12018, CHEBI:133872, CHEBI:17105, CHEBI:1888, CHEBI:20433, CHEBI:20434, CHEBI:47904	HMDB02052	META:4-MALEYL-ACETOACETATE	MNXM691	cpd00763	4mlacac	yes	-	-	-	-	LMFA01170114	-	-	-	-	-	-	-
4mop_c	4-Methyl-2-oxopentanoate	C6H9O3	-1	SBO:0000247	-	BKAJNAXTPSGJCU-UHFFFAOYSA-M	C00233	CHEBI:12020, CHEBI:17865, CHEBI:1891, CHEBI:20438, CHEBI:41619, CHEBI:48430	HMDB00695, HMDB00762	META:2K-4CH3-PENTANOATE	MNXM404	cpd00200	4mop	yes	-	-	-	-	-	-	-	-	-	-	-	-
4mpetz_c	4-Methyl-5-(2-phosphoethyl)-thiazole	C6H8NO4PS	-2	SBO:0000247	-	OCYMERZCMYJQQO-UHFFFAOYSA-L	C04327	CHEBI:12023, CHEBI:12024, CHEBI:17857, CHEBI:1892, CHEBI:20439, CHEBI:30638, CHEBI:46182, CHEBI:58296	-	META:THZ-P	MNXM960	cpd02654	4mpetz	yes	-	-	-	-	-	-	-	-	-	-	-	-
4oxptcoa_c	4 Oxopentanoyl CoA	C26H38N7O18P3S	-4	SBO:0000247	-	-	-	-	-	-	-	-	4oxptcoa	yes	yes	0	-	-	-	-	-	-	-	-	-	-
4oxptn_c	4 Oxopentanoate	C5H7O3	-1	SBO:0000247	-	-	-	CHEBI:39150	-	-	-	-	4oxptn	yes	yes	0	-	-	-	-	-	-	-	-	-	-
4oxptn_e	4 Oxopentanoate	C5H7O3	-1	SBO:0000247	-	-	-	CHEBI:39150	-	-	-	-	4oxptn	yes	yes	0	-	-	-	-	-	-	-	-	-	-
4oxptn_p	4 Oxopentanoate	C5H7O3	-1	SBO:0000247	-	-	-	CHEBI:39150	-	-	-	-	4oxptn	yes	yes	0	-	-	-	-	-	-	-	-	-	-
4pasp_c	4-Phospho-L-aspartate	C4H6NO7P	-2	SBO:0000247	-	IXZNKTPIYKDIGG-REOHCLBHSA-L	C03082	CHEBI:12042, CHEBI:13062, CHEBI:15836, CHEBI:1925, CHEBI:20471, CHEBI:20472, CHEBI:21246, CHEBI:30407, CHEBI:57535	HMDB12250	META:L-BETA-ASPARTYL-P	MNXM1177	cpd01977	4pasp	yes	-	-	-	-	-	-	-	-	-	-	-	-
4per_c	4-Phospho-D-erythronate	C4H6O8P	-3	SBO:0000247	-	ZCZXOHUILRHRQJ-PWNYCUMCSA-K	C03393	CHEBI:1924, CHEBI:41926, CHEBI:49003, CHEBI:49055, CHEBI:58766	-	META:ERYTHRONATE-4P	MNXM1407	cpd02147	4per, 4pen	yes	-	-	-	-	-	-	-	-	-	-	-	-
4poptcoa_c	4 Phosphooxypentanoyl CoA	C26H39N7O21P4S	-6	SBO:0000247	-	-	-	-	-	-	-	-	4poptcoa	yes	yes	0	-	-	-	-	-	-	-	-	-	-
4ppan_c	D-4'-Phosphopantothenate	C9H15NO8P	-3	SBO:0000247	R-ALL-196786	XHFVGHPGDLDEQO-ZETCQYMHSA-K	C03492	CHEBI:10986, CHEBI:12886, CHEBI:15905, CHEBI:18702, CHEBI:20891, CHEBI:4082	HMDB01016, HMDB62700	META:4-P-PANTOTHENATE	MNXM415	cpd02201	4ppan	yes	-	-	-	-	-	-	-	-	-	-	-	-
4ppcys_c	N-((R)-4-Phosphopantothenoyl)-L-cysteine	C12H20N2O9PS	-3	SBO:0000247	R-ALL-196834	XQYALQVLCNHCFT-CBAPKCEASA-K	C04352	CHEBI:10987, CHEBI:12438, CHEBI:15769, CHEBI:21461, CHEBI:328, CHEBI:57507, CHEBI:59458	HMDB01117	META:R-4-PHOSPHOPANTOTHENOYL-L-CYSTEINE	MNXM483	cpd02666	4ppcys	yes	-	-	-	-	-	-	-	-	-	-	-	-
4r5au_c	4-(1-D-Ribitylamino)-5-aminouracil	C9H16N4O6	0	SBO:0000247	-	XKQZIXVJVUPORE-RPDRRWSUSA-N	C04732	CHEBI:11929, CHEBI:15934, CHEBI:1761, CHEBI:20283, CHEBI:52403, CHEBI:57573	-	META:AMINO-RIBOSYLAMINO-1H-3H-PYR-DIONE	MNXM791	cpd02882, cpd29668	4r5au	yes	-	-	-	-	-	-	-	-	-	-	-	-
56dthm_c	5,6-Dihydrothymine	C5H8N2O2	0	SBO:0000247	R-ALL-73541	NBAKTGXDIBVZOO-UHFFFAOYSA-N	C00906	CHEBI:1998, CHEBI:20510, CHEBI:27468	HMDB00079	META:DIHYDRO-THYMINE	MNXM772	cpd00673	56dthm	yes	-	-	-	-	-	-	-	-	-	-	-	-
56dura_c	5,6-dihydrouracil	C4H6N2O2	0	SBO:0000247	R-ALL-73584	OIVLITBTBDPEFK-UHFFFAOYSA-N	C00429	CHEBI:12078, CHEBI:15901, CHEBI:19360, CHEBI:1999, CHEBI:20511, CHEBI:28622, CHEBI:42107, CHEBI:921	HMDB00076	META:DI-H-URACIL	MNXM506	cpd00337	56dura	yes	-	-	-	-	-	-	-	-	-	-	-	-
5a2opntn_c	5-Amino-2-oxopentanoate	C5H9NO3	0	SBO:0000247	-	BWHGMFYTDQEALD-UHFFFAOYSA-N	C01110	CHEBI:12104, CHEBI:17572, CHEBI:2026, CHEBI:20540, CHEBI:49268, CHEBI:58802	HMDB06272	META:5-AMINO-2-OXOPENTANOATE	MNXM1714	cpd00815	5a2opntn	yes	-	-	-	-	LMFA01060169	-	-	-	-	-	-	-
5aizc_c	5-amino-1-(5-phospho-D-ribosyl)imidazole-4-carboxylate	C9H12N3O9P	-2	SBO:0000247	R-ALL-111395	XFVULMDJZXYMSG-ZIYNGMLESA-L	C04751	CHEBI:12103, CHEBI:18968, CHEBI:28413, CHEBI:41336, CHEBI:575, CHEBI:58564, CHEBI:77657	HMDB06273, HMDB62424	META:PHOSPHORIBOSYL-CARBOXY-AMINOIMIDAZOLE	MNXM507	cpd02893	5aizc	yes	yes	0	yes	C9H11N3O9P	-	-	-	-	-	-	-	-
5aop_c	5-Amino-4-oxopentanoate	C5H9NO3	0	SBO:0000247	R-ALL-189466, R-ALL-189489	ZGXJTSGNIOSYLO-UHFFFAOYSA-N	C00430	CHEBI:12109, CHEBI:132970, CHEBI:17549, CHEBI:2034, CHEBI:20547, CHEBI:356416	HMDB01149	META:5-AMINO-LEVULINATE	MNXM405	cpd00338	5aop	yes	-	-	-	-	LMFA01100055	D07567	-	-	-	-	-	-
5apentam_c	5-Aminopentanamide	C5H13N2O	1	SBO:0000247	-	OTIAVLWNTIXJDO-UHFFFAOYSA-O	C00990	CHEBI:12110, CHEBI:18120, CHEBI:2036, CHEBI:20548, CHEBI:58382	HMDB12176	META:5-AMINOPENTANAMIDE	MNXM2090	cpd00729	5apentam	yes	yes	0	yes	C5H12N2O	-	-	-	-	-	-	-	-
5aprbu_c	5-Amino-6-(5'-phosphoribitylamino)uracil	C9H15N4O9P	-2	SBO:0000247	-	RQRINYISXYAZKL-RPDRRWSUSA-L	C04454	CHEBI:12107, CHEBI:18247, CHEBI:2031, CHEBI:58421	HMDB03841	META:CPD-1086	MNXM1178	cpd02720	5aprbu	yes	-	-	-	-	-	-	-	-	-	-	-	-
5apru_c	5-Amino-6-(5'-phosphoribosylamino)uracil	C9H13N4O9P	-2	SBO:0000247	-	LZEXYCAGPMYXLX-UMMCILCDSA-L	C01268	CHEBI:12108, CHEBI:18337, CHEBI:2032, CHEBI:20546, CHEBI:58453, CHEBI:59550, CHEBI:59551	-	META:CPD-602	MNXM1532	cpd00931	5apru	yes	-	-	-	-	-	-	-	-	-	-	-	-
5aptn_c	5-Aminopentanoate	C5H11NO2	0	SBO:0000247	-	JJMDCOVWQOJGCB-UHFFFAOYSA-N	C00431	CHEBI:12111, CHEBI:15887, CHEBI:2037, CHEBI:20549, CHEBI:356010, CHEBI:41853, CHEBI:86394	HMDB03355	META:5-AMINOPENTANOATE	MNXM792	cpd00339	5aptn	yes	-	-	-	-	LMFA01100040	-	-	-	-	-	-	-
5aptn_e	5-Aminopentanoate	C5H11NO2	0	SBO:0000247	-	JJMDCOVWQOJGCB-UHFFFAOYSA-N	C00431	CHEBI:12111, CHEBI:15887, CHEBI:2037, CHEBI:20549, CHEBI:356010, CHEBI:41853, CHEBI:86394	HMDB03355	META:5-AMINOPENTANOATE	MNXM792	cpd00339	5aptn	yes	-	-	-	-	LMFA01100040	-	-	-	-	-	-	-
5aptn_p	5-Aminopentanoate	C5H11NO2	0	SBO:0000247	-	JJMDCOVWQOJGCB-UHFFFAOYSA-N	C00431	CHEBI:12111, CHEBI:15887, CHEBI:2037, CHEBI:20549, CHEBI:356010, CHEBI:41853, CHEBI:86394	HMDB03355	META:5-AMINOPENTANOATE	MNXM792	cpd00339	5aptn	yes	-	-	-	-	LMFA01100040	-	-	-	-	-	-	-
5caiz_c	5-phosphoribosyl-5-carboxyaminoimidazole	C9H11N3O9P	-3	SBO:0000247	-	JHLXDWGVSYMXPL-XVFCMESISA-K	C15667	CHEBI:48000, CHEBI:58730	HMDB12268	META:CPD0-181	MNXM1409	cpd11310, cpd25523	5caiz, 5ca1rpi	yes	-	-	-	-	-	-	-	-	-	-	-	-
5cmhm_c	5-Carboxymethyl-2-hydroxymuconate	C8H5O7	-3	SBO:0000247	-	HJIBROWPWNLWHX-IKENXXAYSA-K	C04186	CHEBI:10741, CHEBI:15376, CHEBI:2040, CHEBI:20554, CHEBI:27028, CHEBI:47960, CHEBI:47961	-	META:CPD-784	MNXM1163	cpd02572	5cmhm	yes	yes	0	-	-	-	-	-	-	-	-	-	-
5cmhmsa_c	2-Hydroxy-5-carboxymethylmuconate-Semialdehyde	C8H6O6	-2	SBO:0000247	-	NLXIEJRQAIHYPN-IOBHVTPZSA-L	C04642	CHEBI:1129, CHEBI:11586, CHEBI:12114, CHEBI:17142, CHEBI:27029, CHEBI:58030	-	META:CPD-783	MNXM1628	cpd02828	5cmhmsa	yes	yes	0	-	-	LMFA01030989	-	-	-	-	-	-	-
5cohe_c	5-Carboxy-2-oxohept-3-enedioate	C8H5O7	-3	SBO:0000247	-	-	C04052	CHEBI:23303, CHEBI:87491	-	-	MNXM46951	cpd02507	5cohe	yes	yes	0	-	-	-	-	-	-	-	-	-	-
5dglcn_c	5-Dehydro-D-gluconate	C6H9O7	-1	SBO:0000247	-	IZSRJDGCGRAUAR-MROZADKFSA-M	C01062	CHEBI:12120, CHEBI:12121, CHEBI:17426, CHEBI:2051, CHEBI:20564, CHEBI:58143	-	META:5-DEHYDROGLUCONATE	MNXM963	cpd00781	5dglcn	yes	-	-	-	-	-	-	-	-	-	-	-	-
5dglcn_e	5-Dehydro-D-gluconate	C6H9O7	-1	SBO:0000247	-	IZSRJDGCGRAUAR-MROZADKFSA-M	C01062	CHEBI:12120, CHEBI:12121, CHEBI:17426, CHEBI:2051, CHEBI:20564, CHEBI:58143	-	META:5-DEHYDROGLUCONATE	MNXM963	cpd00781	5dglcn	yes	-	-	-	-	-	-	-	-	-	-	-	-
5dglcn_p	5-Dehydro-D-gluconate	C6H9O7	-1	SBO:0000247	-	IZSRJDGCGRAUAR-MROZADKFSA-M	C01062	CHEBI:12120, CHEBI:12121, CHEBI:17426, CHEBI:2051, CHEBI:20564, CHEBI:58143	-	META:5-DEHYDROGLUCONATE	MNXM963	cpd00781	5dglcn	yes	-	-	-	-	-	-	-	-	-	-	-	-
5dh4dglc_c	5-Dehydro-4-deoxy-D-glucarate	C6H6O7	-2	SBO:0000247	-	QUURPCHWPQNNGL-ZAFYKAAXSA-L	C00679	CHEBI:12117, CHEBI:16369, CHEBI:2048, CHEBI:20561, CHEBI:35453, CHEBI:35454, CHEBI:42815, CHEBI:42819, CHEBI:43704	-	META:5-KETO-4-DEOXY-D-GLUCARATE	MNXM854	cpd00515	5dh4dglc, 5d4dglcr	yes	-	-	-	-	-	-	-	-	-	-	-	-
5dpmev_c	R 5 Diphosphomevalonate	C6H10O10P2	-4	SBO:0000247	R-ALL-191403	SIGQQUBJQXSAMW-ZCFIWIBFSA-J	C01143	CHEBI:10989, CHEBI:15899, CHEBI:18674, CHEBI:332, CHEBI:57557	HMDB01090	META:CPD-641	MNXM689	cpd00841	5dpmev	yes	-	-	-	-	LMFA01050416	-	-	-	-	-	-	-
5drib_c	5'-deoxyribose	C5H10O4	0	SBO:0000247	-	WDRISBUVHBMJEF-MROZADKFSA-N	-	CHEBI:62012, CHEBI:149540	-	META:CPD0-2167	MNXM4391	cpd15380, cpd17002	5drib	yes	-	-	-	-	-	-	-	-	-	-	-	-
5drib_e	5'-deoxyribose	C5H10O4	0	SBO:0000247	-	WDRISBUVHBMJEF-MROZADKFSA-N	-	CHEBI:62012	-	META:CPD0-2167	MNXM4391	cpd15380, cpd17002	5drib	yes	-	-	-	-	-	-	-	-	-	-	-	-
5forthf_c	5-Formiminotetrahydrofolate	C20H22N8O6	-2	SBO:0000247	R-ALL-70919	YCWUVLPMLLBDCU-STQMWFEESA-L	C00664	CHEBI:12126, CHEBI:15639, CHEBI:18603, CHEBI:2056, CHEBI:57456	HMDB01534	META:CPD-671	MNXM915	cpd00502	5forthf	yes	-	-	-	-	-	-	-	-	-	-	-	-
5fthf_c	5-Formyltetrahydrofolate	C20H21N7O7	-2	SBO:0000247	-	VVIAGPKUTFNRDU-STQMWFEESA-L	C03479	CHEBI:12127, CHEBI:15640, CHEBI:18607, CHEBI:2057, CHEBI:57457, CHEBI:63606, CHEBI:65340	HMDB01562, HMDB06206, HMDB62757	META:5-FORMYL-THF	MNXM1392	cpd02197	5fthf	yes	-	-	-	-	-	D07986	-	-	-	-	-	-
5g2oxpt_c	2-Oxoarginine	C6H11N3O3	0	SBO:0000247	-	ARBHXJXXVVHMET-UHFFFAOYSA-N	C03771	CHEBI:12129, CHEBI:1249, CHEBI:18253, CHEBI:19740, CHEBI:20572, CHEBI:2060, CHEBI:28116, CHEBI:58489	HMDB04225, HMDB06815	META:CPD-824	MNXM1037	cpd02364, cpd03528	5g2oxpt	yes	-	-	-	-	-	-	-	-	-	-	-	-
5g2oxpt_e	2-Oxoarginine	C6H11N3O3	0	SBO:0000247	-	ARBHXJXXVVHMET-UHFFFAOYSA-N	C03771	CHEBI:12129, CHEBI:1249, CHEBI:18253, CHEBI:19740, CHEBI:20572, CHEBI:2060, CHEBI:28116, CHEBI:58489	HMDB04225, HMDB06815	META:CPD-824	MNXM1037	cpd02364, cpd03528	5g2oxpt	yes	-	-	-	-	-	-	-	-	-	-	-	-
5g2oxpt_p	2-Oxoarginine	C6H11N3O3	0	SBO:0000247	-	ARBHXJXXVVHMET-UHFFFAOYSA-N	C03771	CHEBI:12129, CHEBI:1249, CHEBI:18253, CHEBI:19740, CHEBI:20572, CHEBI:2060, CHEBI:28116, CHEBI:58489	HMDB04225, HMDB06815	META:CPD-824	MNXM1037	cpd02364, cpd03528	5g2oxpt	yes	-	-	-	-	-	-	-	-	-	-	-	-
5hbzid_c	5-hydroxybenzimidazole	C7H6N2O	0	SBO:0000247	-	-	C21764	CHEBI:137404	-	META:CPD-18497	MNXM6924	cpd15825	5hbzid	yes	-	-	-	-	-	-	-	-	-	-	-	-
5hiu_c	5-Hydroxyisourate	C5H3N4O4	-1	SBO:0000247	-	LTQYPAVLAYVKTK-UHFFFAOYSA-N	C11821	CHEBI:12137, CHEBI:18072, CHEBI:20588, CHEBI:2074, CHEBI:59562	HMDB30097	META:5-HYDROXYISOURATE	MNXM1137	cpd08625	5hiu	yes	yes	0	-	-	-	-	-	-	-	-	-	-
5houdic_c	5-Hydroxy-2-oxo-4-ureido-2,5-dihydro-1H-imidazole-5-carboxylate	C5H5N4O5	-1	SBO:0000247	-	WHKYNCPIXMNTRQ-UHFFFAOYSA-M	C12248	CHEBI:31132, CHEBI:58639	HMDB59663	META:CPD-5821	MNXM1805	cpd09027	5houdic	yes	-	-	-	-	-	-	-	-	-	-	-	-
5mcsn_c	5-Methylcytosine	C5H7N3O	0	SBO:0000247	-	LRSASMSXMSNRBT-UHFFFAOYSA-N	C02376	CHEBI:20608, CHEBI:2094, CHEBI:27551, CHEBI:85013	HMDB02894	META:CPD0-2018	MNXM3509	cpd01587	5mcsn	yes	-	-	-	-	-	-	-	-	-	-	-	-
5mcsn_e	5-Methylcytosine	C5H7N3O	0	SBO:0000247	-	LRSASMSXMSNRBT-UHFFFAOYSA-N	C02376	CHEBI:20608, CHEBI:2094, CHEBI:27551, CHEBI:85013	HMDB02894	META:CPD0-2018	MNXM3509	cpd01587	5mcsn	yes	-	-	-	-	-	-	-	-	-	-	-	-
5mcsn_p	5-Methylcytosine	C5H7N3O	0	SBO:0000247	-	LRSASMSXMSNRBT-UHFFFAOYSA-N	C02376	CHEBI:20608, CHEBI:2094, CHEBI:27551, CHEBI:85013	HMDB02894	META:CPD0-2018	MNXM3509	cpd01587	5mcsn	yes	-	-	-	-	-	-	-	-	-	-	-	-
5mdr1p_c	5-Methylthio-5-deoxy-D-ribose 1-phosphate	C6H11O7PS	-2	SBO:0000247	R-ALL-1237165	JTFITTQBRJDSTL-KVTDHHQDSA-L	C04188	CHEBI:12767, CHEBI:12769, CHEBI:12770, CHEBI:20614, CHEBI:20616, CHEBI:2102, CHEBI:27859, CHEBI:30309, CHEBI:30310, CHEBI:30311, CHEBI:58533	-	META:CPD-444	MNXM407	cpd02574, cpd29669	5mdr1p	yes	-	-	-	-	-	-	-	-	-	-	-	-
5mdru1p_c	5-Methylthio-5-deoxy-D-ribulose 1-phosphate	C6H11O7PS	-2	SBO:0000247	R-ALL-1237107	CNSJRYUMVMWNMC-RITPCOANSA-L	C04582	CHEBI:12768, CHEBI:20615, CHEBI:2100, CHEBI:28096, CHEBI:44141, CHEBI:58548	HMDB01299, HMDB62647	META:CPD-1063	MNXM522	cpd02791	5mdru1p	yes	-	-	-	-	-	-	-	-	-	-	-	-
5mdru1p_e	5-Methylthio-5-deoxy-D-ribulose 1-phosphate	C6H11O7PS	-2	SBO:0000247	R-ALL-1237107	CNSJRYUMVMWNMC-RITPCOANSA-L	C04582	CHEBI:12768, CHEBI:20615, CHEBI:2100, CHEBI:28096, CHEBI:44141, CHEBI:58548	HMDB01299, HMDB62647	META:CPD-1063	MNXM522	cpd02791	5mdru1p	yes	-	-	-	-	-	-	-	-	-	-	-	-
5mta_c	5-Methylthioadenosine	C11H15N5O3S	0	SBO:0000247	R-ALL-353106, R-ALL-5279412	WUUGFSXJNOTRMR-IOSLPCCCSA-N	C00170	CHEBI:12055, CHEBI:12064, CHEBI:12771, CHEBI:14605, CHEBI:17509, CHEBI:18175, CHEBI:1966, CHEBI:1986, CHEBI:20491, CHEBI:20494, CHEBI:44181	HMDB01173	META:5-METHYLTHIOADENOSINE	MNXM150	cpd00147	5mta	yes	-	-	-	-	-	-	-	-	-	-	-	-
5mthf_c	5-Methyltetrahydrofolate	C20H23N7O6	-2	SBO:0000247	R-ALL-200665, R-ALL-200709	ZNOVTXRBGFNYRX-STQMWFEESA-L	C00440	CHEBI:12146, CHEBI:136009, CHEBI:15641, CHEBI:18608, CHEBI:20612, CHEBI:2097	HMDB01396	META:5-METHYL-THF	MNXM318	cpd00345	5mthf	yes	yes	-1	yes	C20H24N7O6	-	D09353	-	-	-	-	-	-
5mtr_c	5-Methylthio-D-ribose	C6H12O4S	0	SBO:0000247	-	ACWASDPGAVYCNI-JKUQZMGJSA-N	C03089	CHEBI:12148, CHEBI:16895, CHEBI:2101, CHEBI:22007, CHEBI:57941, CHEBI:78440	-	META:CPD-560	MNXM1592	cpd01981	5mtr	yes	-	-	-	-	-	-	-	-	-	-	-	-
5mtr_e	5-Methylthio-D-ribose	C6H12O4S	0	SBO:0000247	-	ACWASDPGAVYCNI-JKUQZMGJSA-N	C03089	CHEBI:12148, CHEBI:16895, CHEBI:2101, CHEBI:22007, CHEBI:57941, CHEBI:78440	-	META:CPD-560	MNXM1592	cpd01981	5mtr	yes	-	-	-	-	-	-	-	-	-	-	-	-
5mtr_p	5-Methylthio-D-ribose	C6H12O4S	0	SBO:0000247	-	ACWASDPGAVYCNI-JKUQZMGJSA-N	C03089	CHEBI:12148, CHEBI:16895, CHEBI:2101, CHEBI:22007, CHEBI:57941, CHEBI:78440	-	META:CPD-560	MNXM1592	cpd01981	5mtr	yes	-	-	-	-	-	-	-	-	-	-	-	-
5odhf2a_c	5-Oxo-4,5-dihydrofuran-2-acetate	C6H5O4	-1	SBO:0000247	-	ZPEHSARSWGDCEX-UHFFFAOYSA-M	C03586	CHEBI:11871, CHEBI:11923, CHEBI:1239, CHEBI:18267, CHEBI:20269, CHEBI:58425	-	META:3-OXOADIPATE-ENOL-LACTONE	MNXM829	cpd02255	5odhf2a	yes	-	-	-	-	-	-	-	-	-	-	-	-
5ohhip_c	3-[(3aS,4S,7aS)-7a-Methyl-1-hydroxy-5-oxo-octahydro-1H-inden-4-yl]propanoic acid	C13H20O4	0	SBO:0000247	-	-	-	CHEBI:84579	-	-	-	-	5ohhip	yes	-	-	yes	C13H19O4	-	-	-	-	-	-	-	-
5ohhipcoa_c	5-hydroxy-3-[(3aS,4S,5R,7aS)-7a-methyl-1,5-dioxo-octahydro-1H-inden-4-yl]propanoyl-CoA	C34H50N7O19P3S	-4	SBO:0000247	-	-	-	CHEBI:84601, CHEBI:83738	-	-	-	-	5ohhipcoa	yes	yes	0	yes	C34H53N7O19P3S	-	-	-	-	-	-	-	-
5oxpro_c	5-Oxoproline	C5H6NO3	-1	SBO:0000247	R-ALL-1247942	ODHCTXKNWHHXJC-VKHMYHEASA-M	C01879	CHEBI:12153, CHEBI:12157, CHEBI:16010, CHEBI:18183, CHEBI:20619, CHEBI:20624, CHEBI:2113, CHEBI:2116, CHEBI:44704, CHEBI:44943, CHEBI:57606, CHEBI:58402	HMDB00267, HMDB00805, HMDB60262	META:5-OXOPROLINE	MNXM722719	cpd01293	5oxpro	yes	-	-	-	-	-	-	-	-	-	-	-	-
5oxpro_e	5-Oxoproline	C5H6NO3	-1	SBO:0000247	R-ALL-1247942	ODHCTXKNWHHXJC-VKHMYHEASA-M	C01879	CHEBI:12153, CHEBI:12157, CHEBI:16010, CHEBI:18183, CHEBI:20619, CHEBI:20624, CHEBI:2113, CHEBI:2116, CHEBI:44704, CHEBI:44943, CHEBI:57606, CHEBI:58402	HMDB00267, HMDB00805, HMDB60262	META:5-OXOPROLINE	MNXM722719	cpd01293	5oxpro	yes	-	-	-	-	-	-	-	-	-	-	-	-
5oxpro_p	5-Oxoproline	C5H6NO3	-1	SBO:0000247	R-ALL-1247942	ODHCTXKNWHHXJC-VKHMYHEASA-M	C01879	CHEBI:12153, CHEBI:12157, CHEBI:16010, CHEBI:18183, CHEBI:20619, CHEBI:20624, CHEBI:2113, CHEBI:2116, CHEBI:44704, CHEBI:44943, CHEBI:57606, CHEBI:58402	HMDB00267, HMDB00805, HMDB60262	META:5-OXOPROLINE	MNXM722719	cpd01293	5oxpro	yes	-	-	-	-	-	-	-	-	-	-	-	-
5pg35pg_c	5-Phosphoguanylyl(3->5)guanosine	C20H23N10O15P2	-3	SBO:0000247	-	ZEHOHLFQOXAZHX-MHARETSRSA-K	C18076	CHEBI:48622, CHEBI:58754	-	META:L-DI-GMP	MNXM4772	cpd18057	5pg35pg	yes	-	-	-	-	-	-	-	-	-	-	-	-
5pmev_c	R 5 Phosphomevalonate	C6H10O7P	-3	SBO:0000247	-	OKZYCXHTTZZYSK-ZCFIWIBFSA-K	C01107	CHEBI:10990, CHEBI:10991, CHEBI:17436, CHEBI:18675, CHEBI:333, CHEBI:58146	HMDB01343	META:CPD-499	MNXM567	cpd00812	5pmev	yes	-	-	-	-	LMFA01050415	-	-	-	-	-	-	-
6a2ohxnt_c	6-Amino-2-oxohexanoate	C6H11NO3	0	SBO:0000247	-	GWENQMVPLJAMAE-UHFFFAOYSA-N	C03239	CHEBI:12205, CHEBI:17534, CHEBI:20701, CHEBI:2170, CHEBI:58183	HMDB12151	META:2-KETO-6-AMINO-CAPROATE	MNXM916	cpd02074	6a2ohxnt	yes	-	-	-	-	-	-	-	-	-	-	-	-
6apa_e	6 Aminopenicillanic acid	C8H12N2O3S	0	SBO:0000247	-	NGHVIOIJCVXTGV-ALEPSDHESA-N	C02954	CHEBI:12207, CHEBI:16705, CHEBI:20704, CHEBI:20705, CHEBI:2172, CHEBI:30938, CHEBI:57869	HMDB60618	META:6-AMINOPENICILLANATE	MNXM2495	cpd01896	6apa	yes	-	-	-	-	-	-	-	-	-	-	-	-
6apa_p	6 Aminopenicillanic acid	C8H12N2O3S	0	SBO:0000247	-	NGHVIOIJCVXTGV-ALEPSDHESA-N	C02954	CHEBI:12207, CHEBI:16705, CHEBI:20704, CHEBI:20705, CHEBI:2172, CHEBI:30938, CHEBI:57869	HMDB60618	META:6-AMINOPENICILLANATE	MNXM2495	cpd01896	6apa	yes	-	-	-	-	-	-	-	-	-	-	-	-
6ath2coa_c	6 acetylthiohex 2 enoyl CoA	C29H42N7O18P3S2	-4	SBO:0000247	-	-	-	-	-	-	-	-	6ath2coa	yes	yes	0	yes	C23H32N7O15P3S	-	-	-	-	-	-	-	-
6atha_e	6 acetylthiohexanoic acid	C8H13O3S	-1	SBO:0000247	-	-	-	-	-	-	-	-	6atha	yes	yes	0	yes	C2H	-	-	-	-	-	-	-	-
6atha_p	6 acetylthiohexanoic acid	C8H13O3S	-1	SBO:0000247	-	-	-	-	-	-	-	-	6atha	yes	yes	0	yes	C2H	-	-	-	-	-	-	-	-
6athcoa_c	6 Acetylthiohexanoyl CoA	C29H44N7O18P3S2	-4	SBO:0000247	-	-	-	-	-	-	-	-	6athcoa	yes	yes	0	yes	C23H32N7O15P3S	-	-	-	-	-	-	-	-
6hmhpt_c	6-hydroxymethyl dihydropterin	C7H9N5O2	0	SBO:0000247	-	CQQNNQTXUGLUEV-UHFFFAOYSA-N	C01300	CHEBI:1003, CHEBI:11511, CHEBI:17083, CHEBI:19456, CHEBI:44841	-	META:AMINO-OH-HYDROXYMETHYL-DIHYDROPTERIDINE	MNXM937	cpd00954, cpd29670	6hmhpt	yes	-	-	-	-	-	-	-	-	-	-	-	-
6hmhptpp_c	6-hydroxymethyl-dihydropterin pyrophosphate	C7H8N5O8P2	-3	SBO:0000247	-	FCQGJGLSOWZZON-UHFFFAOYSA-K	C04807	CHEBI:1011, CHEBI:11512, CHEBI:11517, CHEBI:15998, CHEBI:19465, CHEBI:57602, CHEBI:72950, CHEBI:73083	-	META:DIHYDROPTERIN-CH2OH-PP	MNXM1160	cpd16760	6hmhptpp	yes	-	-	-	-	-	-	-	-	-	-	-	-
6hnac_c	6-Hydroxynicotinate	C6H4NO3	-1	SBO:0000247	-	BLHCMGRVFXRYRN-UHFFFAOYSA-M	C01020	CHEBI:12219, CHEBI:16168, CHEBI:20731, CHEBI:2200, CHEBI:57664	HMDB02658	META:6-HYDROXY-NICOTINATE	MNXM773	cpd00752	6hnac	yes	-	-	-	-	-	-	-	-	-	-	-	-
6hnac_e	6-Hydroxynicotinate	C6H4NO3	-1	SBO:0000247	-	BLHCMGRVFXRYRN-UHFFFAOYSA-M	C01020	CHEBI:12219, CHEBI:16168, CHEBI:20731, CHEBI:2200, CHEBI:57664	HMDB02658	META:6-HYDROXY-NICOTINATE	MNXM773	cpd00752	6hnac	yes	-	-	-	-	-	-	-	-	-	-	-	-
6hnac_p	6-Hydroxynicotinate	C6H4NO3	-1	SBO:0000247	-	BLHCMGRVFXRYRN-UHFFFAOYSA-M	C01020	CHEBI:12219, CHEBI:16168, CHEBI:20731, CHEBI:2200, CHEBI:57664	HMDB02658	META:6-HYDROXY-NICOTINATE	MNXM773	cpd00752	6hnac	yes	-	-	-	-	-	-	-	-	-	-	-	-
6p2dhglcn_c	6-Phospho-2-dehydro-D-gluconate	C6H8O10P	-3	SBO:0000247	-	ZKUSPPOKDDRMIU-JJYYJPOSSA-K	C01218	CHEBI:12228, CHEBI:15865, CHEBI:20750, CHEBI:2229	-	META:CPD-339	MNXM1218	cpd00896	6p2dhglcn	yes	yes	0	yes	C6H11O10P	-	-	-	-	-	-	-	-
6pgc_c	6-Phospho-D-gluconate	C6H10O10P	-3	SBO:0000247	R-ALL-29996	BIRSGZKFKXLSJQ-SQOUGZDYSA-K	C00345	CHEBI:12232, CHEBI:16863, CHEBI:2231, CHEBI:33851, CHEBI:40282, CHEBI:48928, CHEBI:58759	HMDB01316, HMDB62800	META:CPD-2961	MNXM325	cpd00284	6pgc	yes	-	-	-	-	-	-	-	-	-	-	-	-
6pgc_e	6-Phospho-D-gluconate	C6H10O10P	-3	SBO:0000247	R-ALL-29996	BIRSGZKFKXLSJQ-SQOUGZDYSA-K	C00345	CHEBI:12232, CHEBI:16863, CHEBI:2231, CHEBI:33851, CHEBI:40282, CHEBI:48928, CHEBI:58759	HMDB01316, HMDB62800	META:CPD-2961	MNXM325	cpd00284	6pgc	yes	-	-	-	-	-	-	-	-	-	-	-	-
6pgg_c	6-Phospho-beta-D-glucosyl-(1,4)-D-glucose	C12H21O14P	-2	SBO:0000247	-	-	C04534	CHEBI:17888, CHEBI:2233, CHEBI:58312	-	-	MNXM147389	-	6pgg	yes	yes	0	-	-	-	-	-	-	-	-	-	-
6pgl_c	6-phospho-D-glucono-1,5-lactone	C6H9O9P	-2	SBO:0000247	R-ALL-31467	IJOJIVNDFQSGAB-SQOUGZDYSA-L	C01236	CHEBI:12233, CHEBI:12958, CHEBI:16938, CHEBI:20989, CHEBI:4160, CHEBI:57955	HMDB01127, HMDB62628	META:D-6-P-GLUCONO-DELTA-LACTONE	MNXM429	cpd00911	6pgl	yes	-	-	-	-	-	-	-	-	-	-	-	-
6pthp_c	6-Pyruvoyl-5,6,7,8-tetrahydropterin	C9H11N5O3	0	SBO:0000247	R-ALL-1474179	WBJZXBUVECZHCE-SCSAIBSYSA-N	C03684	CHEBI:12234, CHEBI:12235, CHEBI:12236, CHEBI:136564, CHEBI:17804, CHEBI:20757, CHEBI:2235	HMDB01195	META:6-PYRUVOYL-5678-TETRAHYDROPTERIN	MNXM722720	cpd02315	6pthp	yes	-	-	-	-	-	-	-	-	-	-	-	-
8aonn_c	8-Amino-7-oxononanoate	C9H17NO3	0	SBO:0000247	-	GUAHPAJOXVYFON-UHFFFAOYSA-N	C01092	CHEBI:12266, CHEBI:15830, CHEBI:20808, CHEBI:2308, CHEBI:57532, CHEBI:149468	HMDB37790	META:8-AMINO-7-OXONONANOATE	MNXM1141	cpd00800	8aonn	yes	-	-	-	-	LMFA01060168, LMFA01100058	-	-	-	-	-	-	-
9ohadd_c	9alpha-Hydroxyandrosta-1,4-diene-3,17-dione	C19H24O3	0	SBO:0000247	-	-	C14909	CHEBI:63641	-	-	-	-	9ohadd	yes	-	-	yes	C19H23O3	-	-	-	-	-	-	-	-
ACP_c	Acyl carrier protein	C384H603N96O142P1S3	-1	SBO:0000247	-	-	C00229	CHEBI:14405, CHEBI:18359, CHEBI:2458	-	META:ACP	MNXM925	cpd11493	ACP	yes	yes	1	yes	C384H603N96O142P0S3	-	-	-	-	-	-	-	-
CCbuttc_c	Cis,cis-Butadiene-1,2,4-tricarboxylate	C7H3O6	-3	SBO:0000247	-	KJOVGYUGXHIVAY-BXTBVDPRSA-K	C01163	CHEBI:11766, CHEBI:11767, CHEBI:12801, CHEBI:1468, CHEBI:15749, CHEBI:19976, CHEBI:57496	-	META:CPD-245	MNXM1134	cpd00856	CCbuttc	yes	-	-	-	-	-	-	-	-	-	-	-	-
L2aadp6sa_c	L 2 Aminoadipate 6 semialdehyde	C6H11NO3	0	SBO:0000247	R-ALL-113556	GFXYTQPNNXGICT-YFKPBYRVSA-N	C04076	CHEBI:11519, CHEBI:13052, CHEBI:13764, CHEBI:17027, CHEBI:17917, CHEBI:21222, CHEBI:2605, CHEBI:42174, CHEBI:57988, CHEBI:58321, CHEBI:6162	HMDB01263, HMDB59595	META:ALLYSINE	MNXM89905	cpd01046, cpd02522	L2aadp6sa	yes	-	-	-	-	-	-	-	-	-	-	-	-
L2aadp_c	L 2 Aminoadipate	C6H10NO4	-1	SBO:0000247	R-ALL-35181, R-ALL-508531	OYIFNHCXNCRBQI-BYPYZUCNSA-M	C00956	CHEBI:13051, CHEBI:13053, CHEBI:17082, CHEBI:21200, CHEBI:21201, CHEBI:37023, CHEBI:46332, CHEBI:58672, CHEBI:6161	-	META:CPD-468	MNXM268	cpd00705	L2aadp	yes	-	-	-	-	-	-	-	-	-	-	-	-
LalaDgluMdapDala_c	L-alanine-D-glutamate-meso-2,6-diaminoheptanedioate-D-alanine	C18H30N5O9	-1	SBO:0000247	-	BAPAFFOXTCMVCC-UHFFFAOYSA-M	-	-	-	-	MNXM59271	cpd15387	LalaDgluMdapDala	yes	-	-	-	-	-	-	-	-	-	-	-	-
LalaDgluMdapDala_e	L-alanine-D-glutamate-meso-2,6-diaminoheptanedioate-D-alanine	C18H30N5O9	-1	SBO:0000247	-	BAPAFFOXTCMVCC-UHFFFAOYSA-M	-	-	-	-	MNXM59271	cpd15387	LalaDgluMdapDala	yes	-	-	-	-	-	-	-	-	-	-	-	-
LalaDgluMdapDala_p	L-alanine-D-glutamate-meso-2,6-diaminoheptanedioate-D-alanine	C18H30N5O9	-1	SBO:0000247	-	BAPAFFOXTCMVCC-UHFFFAOYSA-M	-	-	-	-	MNXM59271	cpd15387	LalaDgluMdapDala	yes	-	-	-	-	-	-	-	-	-	-	-	-
LalaDgluMdap_c	L-alanine-D-glutamate-meso-2,6-diaminoheptanedioate	C15H25N4O8	-1	SBO:0000247	-	-	-	-	-	-	MNXM90242	cpd15386	LalaDgluMdap	yes	-	-	-	-	-	-	-	-	-	-	-	-
LalaDgluMdap_e	L-alanine-D-glutamate-meso-2,6-diaminoheptanedioate	C15H25N4O8	-1	SBO:0000247	-	-	-	-	-	-	MNXM90242	cpd15386	LalaDgluMdap	yes	-	-	-	-	-	-	-	-	-	-	-	-
LalaDgluMdap_p	L-alanine-D-glutamate-meso-2,6-diaminoheptanedioate	C15H25N4O8	-1	SBO:0000247	-	-	-	-	-	-	MNXM90242	cpd15386	LalaDgluMdap	yes	-	-	-	-	-	-	-	-	-	-	-	-
LalaDglu_c	L-alanine-D-glutamate	C8H13N2O5	-1	SBO:0000247	-	VYZAGTDAHUIRQA-CRCLSJGQSA-M	C20957	CHEBI:61395, CHEBI:61566	-	META:CPD0-2190	MNXM3630	cpd15385	LalaDglu	yes	-	-	-	-	-	-	-	-	-	-	-	-
LalaDglu_e	L-alanine-D-glutamate	C8H13N2O5	-1	SBO:0000247	-	VYZAGTDAHUIRQA-CRCLSJGQSA-M	C20957	CHEBI:61395, CHEBI:61566	-	META:CPD0-2190	MNXM3630	cpd15385	LalaDglu	yes	-	-	-	-	-	-	-	-	-	-	-	-
LalaDglu_p	L-alanine-D-glutamate	C8H13N2O5	-1	SBO:0000247	-	VYZAGTDAHUIRQA-CRCLSJGQSA-M	C20957	CHEBI:61395, CHEBI:61566	-	META:CPD0-2190	MNXM3630	cpd15385	LalaDglu	yes	-	-	-	-	-	-	-	-	-	-	-	-
LalaLglu_c	L-alanine-L-glutamate	C8H13N2O5	-1	SBO:0000247	-	VYZAGTDAHUIRQA-WHFBIAKZSA-M	C20958	CHEBI:61396, CHEBI:61565	-	META:CPD0-1445	MNXM4026	cpd15388	LalaLglu	yes	-	-	-	-	-	-	-	-	-	-	-	-
LalaLglu_e	L-alanine-L-glutamate	C8H13N2O5	-1	SBO:0000247	-	VYZAGTDAHUIRQA-WHFBIAKZSA-M	C20958	CHEBI:61396, CHEBI:61565	-	META:CPD0-1445	MNXM4026	cpd15388	LalaLglu	yes	-	-	-	-	-	-	-	-	-	-	-	-
LalaLglu_p	L-alanine-L-glutamate	C8H13N2O5	-1	SBO:0000247	-	VYZAGTDAHUIRQA-WHFBIAKZSA-M	C20958	CHEBI:61396, CHEBI:61565	-	META:CPD0-1445	MNXM4026	cpd15388	LalaLglu	yes	-	-	-	-	-	-	-	-	-	-	-	-
Larab_e	Alpha L Arabinan	C15H24O12	0	SBO:0000247	-	-	C02474	CHEBI:10286, CHEBI:22417, CHEBI:28351, CHEBI:22590	-	-	MNXM41339	-	Larab	yes	-	-	-	-	-	-	-	-	-	-	-	-
Largn_c	L-Arogenate	C10H12NO5	-1	SBO:0000247	-	MIEILDYWGANZNH-DSQUFTABSA-M	C00826	CHEBI:13081, CHEBI:17530, CHEBI:21238, CHEBI:21239, CHEBI:58180, CHEBI:6190	-	META:CPD-659	MNXM696	cpd00616	Largn	yes	yes	0	yes	C10H13NO5	-	-	-	-	-	-	-	-
Lcyst_c	L-Cysteate	C3H6NO5S	-1	SBO:0000247	R-ALL-379444, R-ALL-5673778	XVOYSCVBGLVSOL-REOHCLBHSA-M	C00506	CHEBI:13094, CHEBI:17285, CHEBI:44466, CHEBI:44513, CHEBI:44590, CHEBI:44708, CHEBI:58090, CHEBI:6206	-	META:L-CYSTEATE	MNXM713	cpd00395	Lcyst	yes	-	-	-	-	-	-	-	-	-	-	-	-
Lcyst_e	L-Cysteate	C3H6NO5S	-1	SBO:0000247	R-ALL-379444, R-ALL-5673778	XVOYSCVBGLVSOL-REOHCLBHSA-M	C00506	CHEBI:13094, CHEBI:17285, CHEBI:44466, CHEBI:44513, CHEBI:44590, CHEBI:44708, CHEBI:58090, CHEBI:6206	-	META:L-CYSTEATE	MNXM713	cpd00395	Lcyst	yes	-	-	-	-	-	-	-	-	-	-	-	-
Lcyst_p	L-Cysteate	C3H6NO5S	-1	SBO:0000247	R-ALL-379444, R-ALL-5673778	XVOYSCVBGLVSOL-REOHCLBHSA-M	C00506	CHEBI:13094, CHEBI:17285, CHEBI:44466, CHEBI:44513, CHEBI:44590, CHEBI:44708, CHEBI:58090, CHEBI:6206	-	META:L-CYSTEATE	MNXM713	cpd00395	Lcyst	yes	-	-	-	-	-	-	-	-	-	-	-	-
Lpipecol_c	L-pipecolic acid; piperidine-2-carboxylic acid	C6H11NO2	0	SBO:0000247	R-ALL-5693325	HXEACLLIILLPRG-YFKPBYRVSA-N	C00408	CHEBI:13153, CHEBI:18796, CHEBI:18797, CHEBI:30633, CHEBI:30913, CHEBI:61185, CHEBI:6284	HMDB00716	META:L-PIPECOLATE	MNXM684	cpd00323	Lpipecol	yes	-	-	-	-	-	-	-	-	-	-	-	-
Ncarbsar_c	N Carbamoylsarcosine	C4H7N2O3	-1	SBO:0000247	-	-	C01043	CHEBI:15737, CHEBI:57490	-	-	-	-	Ncarbsar	yes	yes	0	-	-	-	-	-	-	-	-	-	-
Ncbmpts_c	N-Carbamoylputrescine	C5H14N3O	1	SBO:0000247	-	YANFYYGANIYHGI-UHFFFAOYSA-O	C00436	CHEBI:12497, CHEBI:12594, CHEBI:17902, CHEBI:21691, CHEBI:58318, CHEBI:7258	HMDB33458	META:CPD-597	MNXM1243	cpd00341	Ncbmpts	yes	-	-	-	-	-	-	-	-	-	-	-	-
Ncbmpts_e	N-Carbamoylputrescine	C5H14N3O	1	SBO:0000247	-	YANFYYGANIYHGI-UHFFFAOYSA-O	C00436	CHEBI:12497, CHEBI:12594, CHEBI:17902, CHEBI:21691, CHEBI:58318, CHEBI:7258	HMDB33458	META:CPD-597	MNXM1243	cpd00341	Ncbmpts	yes	-	-	-	-	-	-	-	-	-	-	-	-
Ncbmpts_p	N-Carbamoylputrescine	C5H14N3O	1	SBO:0000247	-	YANFYYGANIYHGI-UHFFFAOYSA-O	C00436	CHEBI:12497, CHEBI:12594, CHEBI:17902, CHEBI:21691, CHEBI:58318, CHEBI:7258	HMDB33458	META:CPD-597	MNXM1243	cpd00341	Ncbmpts	yes	-	-	-	-	-	-	-	-	-	-	-	-
Nforglu_c	N-Formyl-L-glutamate	C6H7NO5	-2	SBO:0000247	-	ADZLWSMFHHHOBV-BYPYZUCNSA-L	C01045	CHEBI:12504, CHEBI:17684, CHEBI:21710, CHEBI:21711, CHEBI:48309, CHEBI:7278	HMDB03470	META:CPD-600	MNXM1287	cpd00770, cpd24605	Nforglu	yes	yes	0	yes	C6H8NO5	-	-	-	-	-	-	-	-
Pald_c	Phosphonoacetaldehyde	C2H4O4P	-1	SBO:0000247	-	YEMKIGUKNDOZEG-UHFFFAOYSA-M	C03167	CHEBI:11653, CHEBI:14823, CHEBI:18124, CHEBI:26070, CHEBI:45088, CHEBI:58383, CHEBI:8155	-	META:CPD-551	MNXM803	cpd02024	Pald, pald	yes	yes	0	yes	C2H3O4P	-	-	-	-	-	-	-	-
R3hdec4e_c	3 Hydroxy 4Z decenic acid	C10H17O3	-1	SBO:0000247	-	-	-	-	-	-	-	-	R3hdec4e	yes	yes	0	-	-	-	-	-	-	-	-	-	-
R3hdec4e_e	3 Hydroxy 4Z decenic acid	C10H17O3	-1	SBO:0000247	-	-	-	-	-	-	-	-	R3hdec4e	yes	yes	0	-	-	-	-	-	-	-	-	-	-
R3hdec4e_p	3 Hydroxy 4Z decenic acid	C10H17O3	-1	SBO:0000247	-	-	-	-	-	-	-	-	R3hdec4e	yes	yes	0	-	-	-	-	-	-	-	-	-	-
R_3h6atha_c	3 Hydroxy 6acetylthiohexanoic acid	C8H13O4S	-1	SBO:0000247	-	-	-	-	-	-	-	-	R_3h6atha	yes	yes	0	yes	C2H3O	-	-	-	-	-	-	-	-
R_3h6atha_e	3 Hydroxy 6acetylthiohexanoic acid	C8H13O4S	-1	SBO:0000247	-	-	-	-	-	-	-	-	R_3h6atha	yes	yes	0	yes	C2H3O	-	-	-	-	-	-	-	-
R_3h6atha_p	3 Hydroxy 6acetylthiohexanoic acid	C8H13O4S	-1	SBO:0000247	-	-	-	-	-	-	-	-	R_3h6atha	yes	yes	0	yes	C2H3O	-	-	-	-	-	-	-	-
R_3hcddec5ecoa_c	(R)-Hydroxydodecanoyl-5-en-CoA	C33H52N7O18P3S	-4	SBO:0000247	-	-	-	-	-	-	MNXM6020	cpd16753	R_3hcddec5ecoa	yes	yes	0	yes	C33H53N7O18P3S	-	-	-	-	-	-	-	-
R_3hcmrs7e_c	3 hydroxy cis myristol 7 en	C14H25O3	-1	SBO:0000247	-	-	-	-	-	-	-	-	R_3hcmrs7e	yes	yes	0	-	-	-	-	-	-	-	-	-	-
R_3hcmrs7e_e	3 hydroxy cis myristol 7 en	C14H25O3	-1	SBO:0000247	-	-	-	-	-	-	-	-	R_3hcmrs7e	yes	yes	0	-	-	-	-	-	-	-	-	-	-
R_3hcmrs7e_p	3 hydroxy cis myristol 7 en	C14H25O3	-1	SBO:0000247	-	-	-	-	-	-	-	-	R_3hcmrs7e	yes	yes	0	-	-	-	-	-	-	-	-	-	-
R_3hcmrs7ecoa_c	(R)-3-hydroxy-cis-myristol-7-eoyl-CoA	C35H56N7O18P3S	-4	SBO:0000247	-	-	-	-	-	-	MNXM6018	cpd16754	R_3hcmrs7ecoa	yes	yes	0	-	-	-	-	-	-	-	-	-	-
R_3hdcaa_c	3 hydroxydecanoic acid	C10H20O3	0	SBO:0000247	-	-	-	CHEBI:132983	-	-	-	-	R_3hdcaa	yes	-	-	yes	C10H19O3	-	-	-	-	-	-	-	-
R_3hdcaa_e	3 hydroxydecanoic acid	C10H20O3	0	SBO:0000247	-	-	-	CHEBI:132983	-	-	-	-	R_3hdcaa	yes	-	-	yes	C10H19O3	-	-	-	-	-	-	-	-
R_3hdcaa_p	3 hydroxydecanoic acid	C10H20O3	0	SBO:0000247	-	-	-	CHEBI:132983	-	-	-	-	R_3hdcaa	yes	-	-	yes	C10H19O3	-	-	-	-	-	-	-	-
R_3hdcoa_c	(R)-Hydroxydecanoyl-CoA	C31H50N7O18P3S	-4	SBO:0000247	-	-	-	-	-	-	MNXM4928	cpd16755	R_3hdcoa	yes	yes	0	-	-	-	-	-	-	-	-	-	-
R_3hdd5ea_c	3 Hydroxydodecanoic 5 en acid	C12H21O3	-1	SBO:0000247	-	-	-	-	-	-	-	-	R_3hdd5ea	yes	yes	0	yes	C12H22O3	-	-	-	-	-	-	-	-
R_3hdd5ea_e	3 Hydroxydodecanoic 5 en acid	C12H21O3	-1	SBO:0000247	-	-	-	-	-	-	-	-	R_3hdd5ea	yes	yes	0	yes	C12H22O3	-	-	-	-	-	-	-	-
R_3hdd5ea_p	3 Hydroxydodecanoic 5 en acid	C12H21O3	-1	SBO:0000247	-	-	-	-	-	-	-	-	R_3hdd5ea	yes	yes	0	yes	C12H22O3	-	-	-	-	-	-	-	-
R_3hdd6coa_c	3 hydroxy 6Z dodedecenyl CoA	C33H52N7O18P3S	-4	SBO:0000247	-	-	-	-	-	-	-	-	R_3hdd6coa	yes	yes	0	yes	C33H50N7O18P3S	-	-	-	-	-	-	-	-
R_3hdd6e_c	3 Hydroxydodecanoic 6 en acid	C12H21O3	-1	SBO:0000247	-	-	-	-	-	-	-	-	R_3hdd6e	yes	yes	0	yes	C12H19O3	-	-	-	-	-	-	-	-
R_3hdd6e_e	3 Hydroxydodecanoic 6 en acid	C12H21O3	-1	SBO:0000247	-	-	-	-	-	-	-	-	R_3hdd6e	yes	yes	0	yes	C12H19O3	-	-	-	-	-	-	-	-
R_3hdd6e_p	3 Hydroxydodecanoic 6 en acid	C12H21O3	-1	SBO:0000247	-	-	-	-	-	-	-	-	R_3hdd6e	yes	yes	0	yes	C12H19O3	-	-	-	-	-	-	-	-
R_3hdda_c	3 Hydroxydodecanoic acid	C12H24O3	0	SBO:0000247	-	-	-	CHEBI:36206	-	-	-	-	R_3hdda	yes	-	-	yes	C12H23O3	-	-	-	-	-	-	-	-
R_3hdda_e	3 Hydroxydodecanoic acid	C12H24O3	0	SBO:0000247	-	-	-	CHEBI:36206	-	-	-	-	R_3hdda	yes	-	-	yes	C12H23O3	-	-	-	-	-	-	-	-
R_3hdda_p	3 Hydroxydodecanoic acid	C12H24O3	0	SBO:0000247	-	-	-	CHEBI:36206	-	-	-	-	R_3hdda	yes	-	-	yes	C12H23O3	-	-	-	-	-	-	-	-
R_3hddcoa_c	(R)-3-Hydroxydodecanoyl-CoA	C33H54N7O18P3S	-4	SBO:0000247	-	IJFLXRCJWPKGKJ-IGYWURMESA-J	-	CHEBI:74276, CHEBI:74451	-	META:CPD-14918	MNXM4926	cpd16756	R_3hddcoa	yes	-	-	-	-	-	-	-	-	-	-	-	-
R_3hhcoa_c	(R)-Hydroxyhexanoyl-CoA	C27H42N7O18P3S	-4	SBO:0000247	-	-	-	-	-	-	MNXM4929	cpd16757	R_3hhcoa	yes	yes	0	-	-	-	-	-	-	-	-	-	-
R_3hhdca_c	3 Hydroxyhexadecanoic acid	C16H32O3	0	SBO:0000247	-	-	-	CHEBI:37248	-	-	-	-	R_3hhdca	yes	-	-	yes	C16H31O3	-	-	-	-	-	-	-	-
R_3hhdca_e	3 Hydroxyhexadecanoic acid	C16H32O3	0	SBO:0000247	-	-	-	CHEBI:37248	-	-	-	-	R_3hhdca	yes	-	-	yes	C16H31O3	-	-	-	-	-	-	-	-
R_3hhdca_p	3 Hydroxyhexadecanoic acid	C16H32O3	0	SBO:0000247	-	-	-	CHEBI:37248	-	-	-	-	R_3hhdca	yes	-	-	yes	C16H31O3	-	-	-	-	-	-	-	-
R_3hhdcoa_c	3 Hydroxyhexadecanoyl CoA	C37H62N7O18P3S	-4	SBO:0000247	-	-	-	-	-	-	-	-	R_3hhdcoa	yes	yes	0	-	-	-	-	-	-	-	-	-	-
R_3hhpa_c	3 hydroxyheptanoic acid	C7H13O3	-1	SBO:0000247	-	-	-	CHEBI:132838	-	-	-	-	R_3hhpa	yes	yes	0	-	-	-	-	-	-	-	-	-	-
R_3hhpa_e	3 hydroxyheptanoic acid	C7H13O3	-1	SBO:0000247	-	-	-	CHEBI:132838	-	-	-	-	R_3hhpa	yes	yes	0	-	-	-	-	-	-	-	-	-	-
R_3hhpa_p	3 hydroxyheptanoic acid	C7H13O3	-1	SBO:0000247	-	-	-	CHEBI:132838	-	-	-	-	R_3hhpa	yes	yes	0	-	-	-	-	-	-	-	-	-	-
R_3hhxa_c	3 hydroxyhexanoic acid	C6H12O3	0	SBO:0000247	-	-	-	CHEBI:37035	-	-	-	-	R_3hhxa	yes	-	-	yes	C6H11O3	-	-	-	-	-	-	-	-
R_3hhxa_e	3 hydroxyhexanoic acid	C6H12O3	0	SBO:0000247	-	-	-	CHEBI:37035	-	-	-	-	R_3hhxa	yes	-	-	yes	C6H11O3	-	-	-	-	-	-	-	-
R_3hhxa_p	3 hydroxyhexanoic acid	C6H12O3	0	SBO:0000247	-	-	-	CHEBI:37035	-	-	-	-	R_3hhxa	yes	-	-	yes	C6H11O3	-	-	-	-	-	-	-	-
R_3hmrscoa_c	(R)-3-hydroxytetradecanoyl-coa	C35H58N7O18P3S	-4	SBO:0000247	-	OXBHKMHNDGRDCZ-FZFQHCCSSA-J	-	CHEBI:74277, CHEBI:74458	-	META:CPD-14923	MNXM162724	cpd16758	R_3hmrscoa	yes	-	-	-	-	-	-	-	-	-	-	-	-
R_3hnonaa_c	3 hydroxynonanoic acid	C9H17O3	-1	SBO:0000247	-	-	-	CHEBI:156185	-	-	-	-	R_3hnonaa	yes	yes	0	yes	C9H15O3	-	-	-	-	-	-	-	-
R_3hnonaa_e	3 hydroxynonanoic acid	C9H17O3	-1	SBO:0000247	-	-	-	CHEBI:156185	-	-	-	-	R_3hnonaa	yes	yes	0	yes	C9H15O3	-	-	-	-	-	-	-	-
R_3hnonaa_p	3 hydroxynonanoic acid	C9H17O3	-1	SBO:0000247	-	-	-	CHEBI:156185	-	-	-	-	R_3hnonaa	yes	yes	0	yes	C9H15O3	-	-	-	-	-	-	-	-
R_3hocoa_c	(R)-Hydroxyoctanoyl-CoA	C29H46N7O18P3S	-4	SBO:0000247	-	-	-	-	-	-	MNXM4930	cpd16759	R_3hocoa	yes	yes	0	-	-	-	-	-	-	-	-	-	-
R_3hocta_c	3 hydroxyoctanoic acid	C8H16O3	0	SBO:0000247	-	-	C20793	CHEBI:37098	-	-	-	-	R_3hocta	yes	-	-	yes	C8H15O3	-	-	-	-	-	-	-	-
R_3hocta_e	3 hydroxyoctanoic acid	C8H16O3	0	SBO:0000247	-	-	C20793	CHEBI:37098	-	-	-	-	R_3hocta	yes	-	-	yes	C8H15O3	-	-	-	-	-	-	-	-
R_3hocta_p	3 hydroxyoctanoic acid	C8H16O3	0	SBO:0000247	-	-	C20793	CHEBI:37098	-	-	-	-	R_3hocta	yes	-	-	yes	C8H15O3	-	-	-	-	-	-	-	-
R_3hpba_c	3 Hydroxyphenylbutanoic acid	C10H11O3	-1	SBO:0000247	-	-	-	-	-	-	-	-	R_3hpba	yes	yes	0	-	-	-	-	-	-	-	-	-	-
R_3hpba_e	3 Hydroxyphenylbutanoic acid	C10H11O3	-1	SBO:0000247	-	-	-	-	-	-	-	-	R_3hpba	yes	yes	0	-	-	-	-	-	-	-	-	-	-
R_3hpba_p	3 Hydroxyphenylbutanoic acid	C10H11O3	-1	SBO:0000247	-	-	-	-	-	-	-	-	R_3hpba	yes	yes	0	-	-	-	-	-	-	-	-	-	-
R_3hpdeca_c	3 Hydroxy 10 phenyldecanoic acid	C16H23O3	-1	SBO:0000247	-	-	-	-	-	-	-	-	R_3hpdeca	yes	yes	0	yes	C16H17O3	-	-	-	-	-	-	-	-
R_3hpdeca_e	3 Hydroxy 10 phenyldecanoic acid	C16H23O3	-1	SBO:0000247	-	-	-	-	-	-	-	-	R_3hpdeca	yes	yes	0	yes	C16H17O3	-	-	-	-	-	-	-	-
R_3hpdeca_p	3 Hydroxy 10 phenyldecanoic acid	C16H23O3	-1	SBO:0000247	-	-	-	-	-	-	-	-	R_3hpdeca	yes	yes	0	yes	C16H17O3	-	-	-	-	-	-	-	-
R_3hphpa_c	3 Hydroxy 7 phenylheptanoic acid	C13H17O3	-1	SBO:0000247	-	-	-	-	-	-	-	-	R_3hphpa	yes	yes	0	yes	C13H13O3	-	-	-	-	-	-	-	-
R_3hphpa_e	3 Hydroxy 7 phenylheptanoic acid	C13H17O3	-1	SBO:0000247	-	-	-	-	-	-	-	-	R_3hphpa	yes	yes	0	yes	C13H13O3	-	-	-	-	-	-	-	-
R_3hphpa_p	3 Hydroxy 7 phenylheptanoic acid	C13H17O3	-1	SBO:0000247	-	-	-	-	-	-	-	-	R_3hphpa	yes	yes	0	yes	C13H13O3	-	-	-	-	-	-	-	-
R_3hphxa_c	3 Hydroxy 6 phenylhexanoic acid	C12H15O3	-1	SBO:0000247	-	-	-	-	-	-	-	-	R_3hphxa	yes	yes	0	yes	C12H13O3	-	-	-	-	-	-	-	-
R_3hphxa_e	3 Hydroxy 6 phenylhexanoic acid	C12H15O3	-1	SBO:0000247	-	-	-	-	-	-	-	-	R_3hphxa	yes	yes	0	yes	C12H13O3	-	-	-	-	-	-	-	-
R_3hphxa_p	3 Hydroxy 6 phenylhexanoic acid	C12H15O3	-1	SBO:0000247	-	-	-	-	-	-	-	-	R_3hphxa	yes	yes	0	yes	C12H13O3	-	-	-	-	-	-	-	-
R_3hpnona_c	3 Hydroxy 9 phenylnonanoic acid	C15H21O3	-1	SBO:0000247	-	-	-	-	-	-	-	-	R_3hpnona	yes	yes	0	yes	C15H15O3	-	-	-	-	-	-	-	-
R_3hpnona_e	3 Hydroxy 9 phenylnonanoic acid	C15H21O3	-1	SBO:0000247	-	-	-	-	-	-	-	-	R_3hpnona	yes	yes	0	yes	C15H15O3	-	-	-	-	-	-	-	-
R_3hpnona_p	3 Hydroxy 9 phenylnonanoic acid	C15H21O3	-1	SBO:0000247	-	-	-	-	-	-	-	-	R_3hpnona	yes	yes	0	yes	C15H15O3	-	-	-	-	-	-	-	-
R_3hpocta_c	3 Hydroxy 8 phenyloctanoic acid	C14H19O3	-1	SBO:0000247	-	-	-	-	-	-	-	-	R_3hpocta	yes	yes	0	yes	C14H15O3	-	-	-	-	-	-	-	-
R_3hpocta_e	3 Hydroxy 8 phenyloctanoic acid	C14H19O3	-1	SBO:0000247	-	-	-	-	-	-	-	-	R_3hpocta	yes	yes	0	yes	C14H15O3	-	-	-	-	-	-	-	-
R_3hpocta_p	3 Hydroxy 8 phenyloctanoic acid	C14H19O3	-1	SBO:0000247	-	-	-	-	-	-	-	-	R_3hpocta	yes	yes	0	yes	C14H15O3	-	-	-	-	-	-	-	-
R_3hppta_c	3 Hydroxy 5 phenylpentanoic acic	C11H13O3	-1	SBO:0000247	-	-	-	-	-	-	-	-	R_3hppta	yes	yes	0	yes	C11H11O3	-	-	-	-	-	-	-	-
R_3hppta_e	3 Hydroxy 5 phenylpentanoic acic	C11H13O3	-1	SBO:0000247	-	-	-	-	-	-	-	-	R_3hppta	yes	yes	0	yes	C11H11O3	-	-	-	-	-	-	-	-
R_3hppta_p	3 Hydroxy 5 phenylpentanoic acic	C11H13O3	-1	SBO:0000247	-	-	-	-	-	-	-	-	R_3hppta	yes	yes	0	yes	C11H11O3	-	-	-	-	-	-	-	-
R_3hpt_c	3 Hydroxypentanoic acid	C5H10O3	0	SBO:0000247	-	-	-	CHEBI:139272	-	-	-	-	R_3hpt	yes	-	-	yes	C5H9O3	-	-	-	-	-	-	-	-
R_3hpt_e	3 Hydroxypentanoic acid	C5H10O3	0	SBO:0000247	-	-	-	CHEBI:139272	-	-	-	-	R_3hpt	yes	-	-	yes	C5H9O3	-	-	-	-	-	-	-	-
R_3hpt_p	3 Hydroxypentanoic acid	C5H10O3	0	SBO:0000247	-	-	-	CHEBI:139272	-	-	-	-	R_3hpt	yes	-	-	yes	C5H9O3	-	-	-	-	-	-	-	-
R_3hptcoa_c	3 Hydroxpypentoyl CoA	C26H40N7O18P3S	-4	SBO:0000247	-	-	-	-	-	-	-	-	R_3hptcoa	yes	yes	0	-	-	-	-	-	-	-	-	-	-
R_3htd58coa_c	3 hydroxy 5Z 8Z tetradecedienyl CoA	C35H54N7O18P3S	-4	SBO:0000247	-	-	-	-	-	-	-	-	R_3htd58coa	yes	yes	0	yes	C35H52N7O18P3S	-	-	-	-	-	-	-	-
R_3htd58e_c	3 hydroxy 5Z 8Z tetradecedienic acid	C14H23O3	-1	SBO:0000247	-	-	-	-	-	-	-	-	R_3htd58e	yes	yes	0	yes	C14H21O3	-	-	-	-	-	-	-	-
R_3htd58e_e	3 hydroxy 5Z 8Z tetradecedienic acid	C14H23O3	-1	SBO:0000247	-	-	-	-	-	-	-	-	R_3htd58e	yes	yes	0	yes	C14H21O3	-	-	-	-	-	-	-	-
R_3htd58e_p	3 hydroxy 5Z 8Z tetradecedienic acid	C14H23O3	-1	SBO:0000247	-	-	-	-	-	-	-	-	R_3htd58e	yes	yes	0	yes	C14H21O3	-	-	-	-	-	-	-	-
R_3htd5coa_c	3 hydroxy 5Z tetradecenyl CoA	C35H56N7O18P3S	-4	SBO:0000247	-	-	-	-	-	-	-	-	R_3htd5coa	yes	yes	0	-	-	-	-	-	-	-	-	-	-
R_3htd5e_c	3 hydroxy 5Z tetradecenic acid	C14H25O3	-1	SBO:0000247	-	-	-	-	-	-	-	-	R_3htd5e	yes	yes	0	-	-	-	-	-	-	-	-	-	-
R_3htd5e_e	3 hydroxy 5Z tetradecenic acid	C14H25O3	-1	SBO:0000247	-	-	-	-	-	-	-	-	R_3htd5e	yes	yes	0	-	-	-	-	-	-	-	-	-	-
R_3htd5e_p	3 hydroxy 5Z tetradecenic acid	C14H25O3	-1	SBO:0000247	-	-	-	-	-	-	-	-	R_3htd5e	yes	yes	0	-	-	-	-	-	-	-	-	-	-
R_3httdca_c	3 Hydroxytetradecanoic acid	C14H28O3	0	SBO:0000247	-	-	-	CHEBI:85148	-	-	-	-	R_3httdca	yes	-	-	yes	C14H27O3	-	-	-	-	-	-	-	-
R_3httdca_e	3 Hydroxytetradecanoic acid	C14H28O3	0	SBO:0000247	-	-	-	CHEBI:85148	-	-	-	-	R_3httdca	yes	-	-	yes	C14H27O3	-	-	-	-	-	-	-	-
R_3httdca_p	3 Hydroxytetradecanoic acid	C14H28O3	0	SBO:0000247	-	-	-	CHEBI:85148	-	-	-	-	R_3httdca	yes	-	-	yes	C14H27O3	-	-	-	-	-	-	-	-
S2hglut_c	(S)-2-Hydroxyglutarate	C5H6O5	-2	SBO:0000247	R-ALL-879997, R-ALL-880013, R-ALL-880042	HWXBTNAVRSUOJR-VKHMYHEASA-L	C03196	CHEBI:11036, CHEBI:16782, CHEBI:18738, CHEBI:18739, CHEBI:32797, CHEBI:380	-	META:CPD-381	MNXM90068	cpd02041	S2hglut	yes	yes	0	-	-	-	-	-	-	-	-	-	-
S_gtrdhdlp_c	S-Glutaryldihydrolipoamide	C13H23NO4S2	0	SBO:0000247	-	PWTIHZUSTBSVGF-UHFFFAOYSA-M	C06157	CHEBI:22047, CHEBI:28391, CHEBI:8958	HMDB06832	-	MNXM81222	cpd03672, cpd16497	S_gtrdhdlp	yes	-	-	yes	C13H22NO4S2	-	-	-	-	-	-	-	-
Sfglutth_c	S-Formylglutathione	C11H16N3O7S	-1	SBO:0000247	R-ALL-5692249, R-ALL-5693723	FHXAGOICBFGEBF-BQBZGAKWSA-M	C01031	CHEBI:12746, CHEBI:12764, CHEBI:16225, CHEBI:22044, CHEBI:57688, CHEBI:8956	HMDB01550, HMDB62625	META:CPD-548	MNXM952	cpd00759	Sfglutth	yes	-	-	-	-	-	-	-	-	-	-	-	-
T4hcinnm_c	Trans 4 Hydroxycinnamate	C9H7O3	-1	SBO:0000247	-	NGSWKAQJJWESNS-ZZXKWVIFSA-M	C00811	CHEBI:11978, CHEBI:12007, CHEBI:12876, CHEBI:15796, CHEBI:1812, CHEBI:20347, CHEBI:20348, CHEBI:20405, CHEBI:27061, CHEBI:32373, CHEBI:32374, CHEBI:36090, CHEBI:43108	HMDB02035	META:COUMARATE	MNXM505	cpd00604	T4hcinnm	yes	-	-	-	-	-	-	-	-	-	-	-	-
T4hcinnm_e	Trans 4 Hydroxycinnamate	C9H7O3	-1	SBO:0000247	-	NGSWKAQJJWESNS-ZZXKWVIFSA-M	C00811	CHEBI:11978, CHEBI:12007, CHEBI:12876, CHEBI:15796, CHEBI:1812, CHEBI:20347, CHEBI:20348, CHEBI:20405, CHEBI:27061, CHEBI:32373, CHEBI:32374, CHEBI:36090, CHEBI:43108	HMDB02035	META:COUMARATE	MNXM505	cpd00604	T4hcinnm	yes	-	-	-	-	-	-	-	-	-	-	-	-
T4hcinnm_p	Trans 4 Hydroxycinnamate	C9H7O3	-1	SBO:0000247	-	NGSWKAQJJWESNS-ZZXKWVIFSA-M	C00811	CHEBI:11978, CHEBI:12007, CHEBI:12876, CHEBI:15796, CHEBI:1812, CHEBI:20347, CHEBI:20348, CHEBI:20405, CHEBI:27061, CHEBI:32373, CHEBI:32374, CHEBI:36090, CHEBI:43108	HMDB02035	META:COUMARATE	MNXM505	cpd00604	T4hcinnm	yes	-	-	-	-	-	-	-	-	-	-	-	-
a24op_c	2-amino-4-oxopentanoate	C5H9NO3	0	SBO:0000247	-	-	C03341	CHEBI:15914	-	-	-	-	a24op	yes	-	-	-	-	-	-	-	-	-	-	-	-
a2m2prpnte_c	2-aminoprop-2-enoate	C3H4NO2	-1	SBO:0000247	-	-	C02218	CHEBI:58020, CHEBI:76565, CHEBI:17123	-	-	-	-	a2m2prpnte	yes	yes	0	-	-	-	-	-	-	-	-	-	-
a45imzc_c	4-amino-5-imidazole carboxylate	C4H5N3O2	0	SBO:0000247	-	-	-	-	-	-	-	-	a45imzc	yes	-	-	-	-	-	-	-	-	-	-	-	-
a4imz_c	4-aminoimidazole	C3H5N3	0	SBO:0000247	-	-	C05239	CHEBI:16607	-	-	-	-	a4imz	yes	-	-	-	-	-	-	-	-	-	-	-	-
a53oh_c	(S)-5-amino-3-oxohexanoate	C6H11NO3	0	SBO:0000247	-	-	C03656	CHEBI:27713	-	-	-	-	a53oh	yes	-	-	-	-	-	-	-	-	-	-	-	-
aac24dab_c	N alpha AcetylL 2 4 diaminobutyrate	C6H12N2O3	0	SBO:0000247	-	-	C19929	-	-	-	-	-	aac24dab	yes	-	-	-	-	-	-	-	-	-	-	-	-
aacald_c	Aminoacetaldehyde	C2H6NO	1	SBO:0000247	-	LYIIBVSRGJSHAV-UHFFFAOYSA-O	C06735	CHEBI:13766, CHEBI:17628, CHEBI:22486, CHEBI:2647, CHEBI:42833, CHEBI:58213	-	META:CPD-1772	MNXM2212	cpd04122	aacald, amacald	yes	-	-	-	-	-	-	-	-	-	-	-	-
aacoa_c	Acetoacetyl-CoA	C25H36N7O18P3S	-4	SBO:0000247	R-ALL-191293, R-ALL-73871	OJFDKHTZOUZBOS-CITAKDKDSA-J	C00332	CHEBI:11756, CHEBI:13706, CHEBI:15345, CHEBI:22173, CHEBI:2392, CHEBI:41333, CHEBI:57286	HMDB01484, HMDB11665	META:ACETOACETYL-COA	MNXM133	cpd00279	aacoa	yes	-	-	-	-	LMFA07050030	-	-	-	-	-	-	-
aacp_c	Apo[acp]	C373H582N94O136S2	0	SBO:0000247	-	-	-	-	-	-	-	-	aacp	yes	-	-	-	-	-	-	-	-	-	-	-	-
aact_c	Aminoacetone	C3H8NO	1	SBO:0000247	-	BCDGQXUMWHRQCB-UHFFFAOYSA-O	C01888	CHEBI:13767, CHEBI:17906, CHEBI:19025, CHEBI:2648, CHEBI:42749, CHEBI:42849, CHEBI:58320	HMDB02134, HMDB60177	META:AMINO-ACETONE	MNXM1106	cpd01298	aact	yes	-	-	-	-	-	-	-	-	-	-	-	-
aad_c	Acetyl-adenylate	C12H16N5O8P	0	SBO:0000247	-	-	C05993	CHEBI:37666	-	-	-	-	aad, acadl	yes	-	-	yes	C12H14N5O8P	-	-	-	-	-	-	-	-
ab3coa_c	L-3-aminobutyryl-CoA	C25H43N8O17P3S	0	SBO:0000247	-	-	C05231	CHEBI:15512, CHEBI:57366	-	-	-	-	ab3coa	yes	-	-	-	-	-	-	-	-	-	-	-	-
abg4_c	4-aminobenzoate-glutamate	C12H14N2O5	0	SBO:0000247	-	-	-	CHEBI:61114	-	-	-	-	abg4	yes	-	-	yes	C12H11N2O5	-	-	-	-	-	-	-	-
abg4_e	4-aminobenzoate-glutamate	C12H14N2O5	0	SBO:0000247	-	-	-	CHEBI:61114	-	-	-	-	abg4	yes	-	-	yes	C12H11N2O5	-	-	-	-	-	-	-	-
abt__D_c	D-Arabitol	C5H12O5	0	SBO:0000247	-	HEBKCHPVOIAQTA-QWWZWVQMSA-N	C01904	CHEBI:12912, CHEBI:18333, CHEBI:20916, CHEBI:4105	HMDB00568	META:CPD-355	MNXM1018	cpd01307	abt__D	yes	-	-	-	-	-	-	-	-	-	-	-	-
abt__D_e	D-Arabitol	C5H12O5	0	SBO:0000247	-	HEBKCHPVOIAQTA-QWWZWVQMSA-N	C01904	CHEBI:12912, CHEBI:18333, CHEBI:20916, CHEBI:4105	HMDB00568	META:CPD-355	MNXM1018	cpd01307	abt__D	yes	-	-	-	-	-	-	-	-	-	-	-	-
abt__L_c	L Arabinitol	C5H12O5	0	SBO:0000247	-	HEBKCHPVOIAQTA-IMJSIDKUSA-N	C00532	CHEBI:13073, CHEBI:18403, CHEBI:21234, CHEBI:6184	HMDB00199, HMDB01851	META:L-ARABITOL	MNXM801	cpd00417	abt, abt__L	yes	-	-	-	-	-	-	-	-	-	-	-	-
abt__L_e	L Arabinitol	C5H12O5	0	SBO:0000247	-	HEBKCHPVOIAQTA-IMJSIDKUSA-N	C00532	CHEBI:13073, CHEBI:18403, CHEBI:21234, CHEBI:6184	HMDB00199, HMDB01851	META:L-ARABITOL	MNXM801	cpd00417	abt, abt__L	yes	-	-	-	-	-	-	-	-	-	-	-	-
ac_c	Acetate	C2H3O2	-1	SBO:0000247	R-ALL-113539, R-ALL-1524044, R-ALL-2022890, R-ALL-29416, R-ALL-390305	QTBSBXVTEAMEQO-UHFFFAOYSA-M	C00033	CHEBI:13704, CHEBI:15366, CHEBI:22165, CHEBI:22169, CHEBI:2387, CHEBI:30089, CHEBI:40480, CHEBI:40486	HMDB00042	META:ACET	MNXM26	cpd00029	ac	yes	-	-	-	-	LMFA01010002	D00010	-	-	-	-	-	-
ac_e	Acetate	C2H3O2	-1	SBO:0000247	R-ALL-113539, R-ALL-1524044, R-ALL-2022890, R-ALL-29416, R-ALL-390305	QTBSBXVTEAMEQO-UHFFFAOYSA-M	C00033	CHEBI:13704, CHEBI:15366, CHEBI:22165, CHEBI:22169, CHEBI:2387, CHEBI:30089, CHEBI:40480, CHEBI:40486	HMDB00042	META:ACET	MNXM26	cpd00029	ac	yes	-	-	-	-	LMFA01010002	D00010	-	-	-	-	-	-
ac_p	Acetate	C2H3O2	-1	SBO:0000247	R-ALL-113539, R-ALL-1524044, R-ALL-2022890, R-ALL-29416, R-ALL-390305	QTBSBXVTEAMEQO-UHFFFAOYSA-M	C00033	CHEBI:13704, CHEBI:15366, CHEBI:22165, CHEBI:22169, CHEBI:2387, CHEBI:30089, CHEBI:40480, CHEBI:40486	HMDB00042	META:ACET	MNXM26	cpd00029	ac	yes	-	-	-	-	LMFA01010002	D00010	-	-	-	-	-	-
acac_c	Acetoacetate	C4H5O3	-1	SBO:0000247	R-ALL-29666, R-ALL-73909	WDJHALXBUFZDSR-UHFFFAOYSA-M	C00164	CHEBI:131367, CHEBI:13705, CHEBI:15344, CHEBI:22172, CHEBI:2391, CHEBI:40507	HMDB00060	META:3-KETOBUTYRATE	MNXM154	cpd00142	acac	yes	-	-	-	-	LMFA01060003	-	-	-	-	-	-	-
acac_e	Acetoacetate	C4H5O3	-1	SBO:0000247	R-ALL-29666, R-ALL-73909	WDJHALXBUFZDSR-UHFFFAOYSA-M	C00164	CHEBI:131367, CHEBI:13705, CHEBI:15344, CHEBI:22172, CHEBI:2391, CHEBI:40507	HMDB00060	META:3-KETOBUTYRATE	MNXM154	cpd00142	acac	yes	-	-	-	-	LMFA01060003	-	-	-	-	-	-	-
acac_p	Acetoacetate	C4H5O3	-1	SBO:0000247	R-ALL-29666, R-ALL-73909	WDJHALXBUFZDSR-UHFFFAOYSA-M	C00164	CHEBI:131367, CHEBI:13705, CHEBI:15344, CHEBI:22172, CHEBI:2391, CHEBI:40507	HMDB00060	META:3-KETOBUTYRATE	MNXM154	cpd00142	acac	yes	-	-	-	-	LMFA01060003	-	-	-	-	-	-	-
acald_c	Acetaldehyde	C2H4O	0	SBO:0000247	R-ALL-113532, R-ALL-113681, R-ALL-113745, R-ALL-29510	IKHGUXGNUITLKF-UHFFFAOYSA-N	C00084	CHEBI:13703, CHEBI:15343, CHEBI:22158, CHEBI:2383, CHEBI:40533	HMDB00990	META:ACETALD	MNXM75	cpd00071	acald	yes	-	-	-	-	-	-	-	-	-	-	-	-
acald_e	Acetaldehyde	C2H4O	0	SBO:0000247	R-ALL-113532, R-ALL-113681, R-ALL-113745, R-ALL-29510	IKHGUXGNUITLKF-UHFFFAOYSA-N	C00084	CHEBI:13703, CHEBI:15343, CHEBI:22158, CHEBI:2383, CHEBI:40533	HMDB00990	META:ACETALD	MNXM75	cpd00071	acald	yes	-	-	-	-	-	-	-	-	-	-	-	-
acald_p	Acetaldehyde	C2H4O	0	SBO:0000247	R-ALL-113532, R-ALL-113681, R-ALL-113745, R-ALL-29510	IKHGUXGNUITLKF-UHFFFAOYSA-N	C00084	CHEBI:13703, CHEBI:15343, CHEBI:22158, CHEBI:2383, CHEBI:40533	HMDB00990	META:ACETALD	MNXM75	cpd00071	acald	yes	-	-	-	-	-	-	-	-	-	-	-	-
accoa_c	Acetyl-CoA	C23H34N7O17P3S	-4	SBO:0000247	R-ALL-113559, R-ALL-113560, R-ALL-353123, R-ALL-727753, R-ALL-76183	ZSLZBFCDCINBPY-ZSJPKINUSA-J	C00024	CHEBI:13712, CHEBI:15351, CHEBI:22192, CHEBI:2408, CHEBI:40470, CHEBI:57288	HMDB01206	META:ACETYL-COA	MNXM21	cpd00022	accoa	yes	-	-	-	-	LMFA07050029, LMFA07050281	-	-	-	-	-	-	-
acetol_c	Acetol cytosol	C3H6O2	0	SBO:0000247	-	XLSMFKSTNGKWQX-UHFFFAOYSA-N	C05235	CHEBI:24666, CHEBI:27957, CHEBI:5796	HMDB06961	META:ACETOL	MNXM1744	cpd03105	acetol	yes	-	-	-	-	-	-	-	-	-	-	-	-
acetone_c	Acetone	C3H6O	0	SBO:0000247	-	CSCPPACGZOOCGX-UHFFFAOYSA-N	C00207	CHEBI:13708, CHEBI:15347, CHEBI:22182, CHEBI:2398, CHEBI:40571, CHEBI:78217	HMDB01659	META:ACETONE	MNXM398	cpd00178	acetone	yes	-	-	-	-	LMFA12000057	D02311	-	-	-	-	-	-
acetone_e	Acetone	C3H6O	0	SBO:0000247	-	CSCPPACGZOOCGX-UHFFFAOYSA-N	C00207	CHEBI:13708, CHEBI:15347, CHEBI:22182, CHEBI:2398, CHEBI:40571, CHEBI:78217	HMDB01659	META:ACETONE	MNXM398	cpd00178	acetone	yes	-	-	-	-	LMFA12000057	D02311	-	-	-	-	-	-
acg5p_c	N-Acetyl-L-glutamyl 5-phosphate	C7H9NO8P	-3	SBO:0000247	-	FCVIHFVSXHOPSW-YFKPBYRVSA-K	C04133	CHEBI:12441, CHEBI:12576, CHEBI:16878, CHEBI:21550, CHEBI:57936, CHEBI:7151	HMDB06456	META:N-ACETYL-GLUTAMYL-P	MNXM1384	cpd02552	acg5p	yes	-	-	-	-	-	-	-	-	-	-	-	-
acg5sa_c	N-Acetyl-L-glutamate 5-semialdehyde	C7H10NO4	-1	SBO:0000247	-	BCPSFKBPHHBDAI-LURJTMIESA-M	C01250	CHEBI:11493, CHEBI:12461, CHEBI:12577, CHEBI:16319, CHEBI:21551, CHEBI:29123, CHEBI:7152	HMDB06488	META:CPD-469	MNXM1062	cpd00918	acg5sa	yes	-	-	-	-	-	-	-	-	-	-	-	-
acgal1p_e	N-Acetyl-D-galactosamine 1-phosphate	C8H14NO9P	-2	SBO:0000247	-	FZLJPEPAYPUMMR-JAJWTYFOSA-L	C18060	CHEBI:44313, CHEBI:55404, CHEBI:61970	HMDB06480, HMDB59626	META:CPD-7246	MNXM2401	cpd15390, cpd18043	acgal1p	yes	-	-	-	-	-	-	-	-	-	-	-	-
acgal1p_p	N-Acetyl-D-galactosamine 1-phosphate	C8H14NO9P	-2	SBO:0000247	-	FZLJPEPAYPUMMR-JAJWTYFOSA-L	C18060	CHEBI:44313, CHEBI:55404, CHEBI:61970	HMDB06480, HMDB59626	META:CPD-7246	MNXM2401	cpd15390, cpd18043	acgal1p	yes	-	-	-	-	-	-	-	-	-	-	-	-
acgal_e	N-Acetyl-D-galactosamine	C8H15NO6	0	SBO:0000247	R-ALL-1605658	OVRNDRQMDRJTHS-KEWYIRBNSA-N	C01132	CHEBI:21502, CHEBI:21600, CHEBI:28037, CHEBI:28800, CHEBI:546804, CHEBI:7110, CHEBI:7201	-	META:N-acetyl-D-galactosamine	MNXM395	cpd00832, cpd27607	acgal	yes	-	-	-	-	-	-	-	-	-	-	-	-
acgal_p	N-Acetyl-D-galactosamine	C8H15NO6	0	SBO:0000247	R-ALL-1605658	OVRNDRQMDRJTHS-KEWYIRBNSA-N	C01132	CHEBI:21502, CHEBI:21600, CHEBI:28037, CHEBI:28800, CHEBI:546804, CHEBI:7110, CHEBI:7201	-	META:N-acetyl-D-galactosamine	MNXM395	cpd00832, cpd27607	acgal	yes	-	-	-	-	-	-	-	-	-	-	-	-
acgam1p_c	N-Acetyl-D-glucosamine 1-phosphate	C8H14NO9P	-2	SBO:0000247	R-ALL-532204	FZLJPEPAYPUMMR-RTRLPJTCSA-L	C04256	CHEBI:7125, CHEBI:57776	HMDB01367	-	MNXM91871	cpd02611	acgam1p	yes	yes	0	-	-	-	-	-	-	-	-	-	-
acgam1p_e	N-Acetyl-D-glucosamine 1-phosphate	C8H14NO9P	-2	SBO:0000247	R-ALL-532204	FZLJPEPAYPUMMR-RTRLPJTCSA-L	C04256	CHEBI:7125, CHEBI:57776	HMDB01367	-	MNXM91871	cpd02611	acgam1p	yes	yes	0	-	-	-	-	-	-	-	-	-	-
acgam1p_p	N-Acetyl-D-glucosamine 1-phosphate	C8H14NO9P	-2	SBO:0000247	R-ALL-532204	FZLJPEPAYPUMMR-RTRLPJTCSA-L	C04256	CHEBI:7125, CHEBI:57776	HMDB01367	-	MNXM91871	cpd02611	acgam1p	yes	yes	0	-	-	-	-	-	-	-	-	-	-
acgam6p_c	N-Acetyl-D-glucosamine 6-phosphate	C8H14NO9P	-2	SBO:0000247	R-ALL-449703	BRGMHAYQAZFZDJ-RTRLPJTCSA-L	C00357	CHEBI:12456, CHEBI:12564, CHEBI:15784, CHEBI:21521, CHEBI:39577, CHEBI:49353, CHEBI:49359, CHEBI:57513, CHEBI:7127	HMDB01062, HMDB02817	META:CPD-16168, META:N-ACETYL-D-GLUCOSAMINE-6-P	MNXM63556	cpd00293	acgam6p	yes	-	-	-	-	-	-	-	-	-	-	-	-
acgam_c	N-Acetyl-D-glucosamine	C8H15NO6	0	SBO:0000247	R-ALL-1678743, R-ALL-2162231	OVRNDRQMDRJTHS-RTRLPJTCSA-N	C00140	CHEBI:12455, CHEBI:12563, CHEBI:17411, CHEBI:21517, CHEBI:506227, CHEBI:58134, CHEBI:7123	HMDB00215, HMDB00533, HMDB14288, HMDB62641	META:N-acetyl-D-glucosamine	MNXM143	cpd00122, cpd27608	acgam	yes	-	-	-	-	-	-	-	-	-	-	-	-
acgam_e	N-Acetyl-D-glucosamine	C8H15NO6	0	SBO:0000247	R-ALL-1678743, R-ALL-2162231	OVRNDRQMDRJTHS-RTRLPJTCSA-N	C00140	CHEBI:12455, CHEBI:12563, CHEBI:17411, CHEBI:21517, CHEBI:506227, CHEBI:58134, CHEBI:7123	HMDB00215, HMDB00533, HMDB14288, HMDB62641	META:N-acetyl-D-glucosamine	MNXM143	cpd00122, cpd27608	acgam	yes	-	-	-	-	-	-	-	-	-	-	-	-
acgam_p	N-Acetyl-D-glucosamine	C8H15NO6	0	SBO:0000247	R-ALL-1678743, R-ALL-2162231	OVRNDRQMDRJTHS-RTRLPJTCSA-N	C00140	CHEBI:12455, CHEBI:12563, CHEBI:17411, CHEBI:21517, CHEBI:506227, CHEBI:58134, CHEBI:7123	HMDB00215, HMDB00533, HMDB14288, HMDB62641	META:N-acetyl-D-glucosamine	MNXM143	cpd00122, cpd27608	acgam	yes	-	-	-	-	-	-	-	-	-	-	-	-
acglu_c	N-Acetyl-L-glutamate	C7H9NO5	-2	SBO:0000247	R-ALL-30471	RFMMMVDNIPUKGG-YFKPBYRVSA-L	C00624	CHEBI:12575, CHEBI:17533, CHEBI:21549, CHEBI:21552, CHEBI:44335, CHEBI:44337, CHEBI:64040, CHEBI:7150, CHEBI:87274	-	META:ACETYL-GLU	MNXM730	cpd00477	acglu	yes	-	-	-	-	-	-	-	-	-	-	-	-
acglu_e	N-Acetyl-L-glutamate	C7H9NO5	-2	SBO:0000247	R-ALL-30471	RFMMMVDNIPUKGG-YFKPBYRVSA-L	C00624	CHEBI:12575, CHEBI:17533, CHEBI:21549, CHEBI:21552, CHEBI:44335, CHEBI:44337, CHEBI:64040, CHEBI:7150, CHEBI:87274	-	META:ACETYL-GLU	MNXM730	cpd00477	acglu	yes	-	-	-	-	-	-	-	-	-	-	-	-
achms_c	O Acetyl L homoserine	C6H11NO4	0	SBO:0000247	-	FCXZBWSIAGGPCB-YFKPBYRVSA-N	C01077	CHEBI:12684, CHEBI:12709, CHEBI:16288, CHEBI:21937, CHEBI:57716, CHEBI:7667	-	META:CPD-667	MNXM699	cpd00790	achms	yes	-	-	-	-	-	-	-	-	-	-	-	-
acmana_c	N-Acetyl-D-mannosamine	C8H15NO6	0	SBO:0000247	R-ALL-4085214	MBLBDJOUHNCFQT-XAMCCFCMSA-N	C00645	CHEBI:12459, CHEBI:12573, CHEBI:17122, CHEBI:21538, CHEBI:58019, CHEBI:63153, CHEBI:7141	HMDB62724	META:N-acetyl-D-mannosamine	MNXM2403	cpd00492	acmana	yes	-	-	-	-	-	-	-	-	-	-	-	-
acmana_e	N-Acetyl-D-mannosamine	C8H15NO6	0	SBO:0000247	R-ALL-4085214	MBLBDJOUHNCFQT-XAMCCFCMSA-N	C00645	CHEBI:12459, CHEBI:12573, CHEBI:17122, CHEBI:21538, CHEBI:58019, CHEBI:63153, CHEBI:7141	HMDB62724	META:N-acetyl-D-mannosamine	MNXM2403	cpd00492	acmana	yes	-	-	-	-	-	-	-	-	-	-	-	-
acmana_p	N-Acetyl-D-mannosamine	C8H15NO6	0	SBO:0000247	R-ALL-4085214	MBLBDJOUHNCFQT-XAMCCFCMSA-N	C00645	CHEBI:12459, CHEBI:12573, CHEBI:17122, CHEBI:21538, CHEBI:58019, CHEBI:63153, CHEBI:7141	HMDB62724	META:N-acetyl-D-mannosamine	MNXM2403	cpd00492	acmana	yes	-	-	-	-	-	-	-	-	-	-	-	-
acmanap_c	N-Acetyl-D-mannosamine 6-phosphate	C8H14NO9P	-2	SBO:0000247	R-ALL-4085225	QDSLHWJDSQGPEE-WCTZXXKLSA-L	C04257	CHEBI:21539, CHEBI:28273, CHEBI:58557, CHEBI:62165, CHEBI:62168, CHEBI:7142	HMDB01121	META:N-ACETYL-D-MANNOSAMINE-6P	MNXM4708	cpd02612	acmanap	yes	yes	0	-	-	-	-	-	-	-	-	-	-
acmum6p_c	N-acetylmuramate 6-phosphate	C11H17NO11P	-3	SBO:0000247	-	NMEMTQKUEVNSPV-MKFCKLDKSA-K	C16698	CHEBI:47968, CHEBI:58722	-	-	MNXM90332	cpd15391	acmum6p	yes	yes	0	-	-	-	-	-	-	-	-	-	-
acmum_e	N-Acetylmuramate	C11H18NO8	-1	SBO:0000247	-	MNLRQHMNZILYPY-MKFCKLDKSA-M	C02713	CHEBI:21615, CHEBI:28881, CHEBI:47965, CHEBI:47978, CHEBI:7212	HMDB60493	META:NACMUR	MNXM2263	cpd01757	acmum	yes	-	-	-	-	-	-	-	-	-	-	-	-
acmum_p	N-Acetylmuramate	C11H18NO8	-1	SBO:0000247	-	MNLRQHMNZILYPY-MKFCKLDKSA-M	C02713	CHEBI:21615, CHEBI:28881, CHEBI:47965, CHEBI:47978, CHEBI:7212	HMDB60493	META:NACMUR	MNXM2263	cpd01757	acmum	yes	-	-	-	-	-	-	-	-	-	-	-	-
acnam_c	N-Acetylneuraminate	C11H18NO9	-1	SBO:0000247	-	SQVRNKJHWKZAKO-LUWBGTNYSA-M	C00270, C19910	CHEBI:12471, CHEBI:12579, CHEBI:17012, CHEBI:21617, CHEBI:21620, CHEBI:29087, CHEBI:33987, CHEBI:35418, CHEBI:45744, CHEBI:58705, CHEBI:7214, CHEBI:173083	HMDB00230, HMDB00800	META:CPD0-1123, META:N-ACETYLNEURAMINATE	MNXM227	cpd00232, cpd21149, cpd27569	acnam	yes	-	-	-	-	-	-	-	-	-	-	-	-
acnam_e	N-Acetylneuraminate	C11H18NO9	-1	SBO:0000247	-	SQVRNKJHWKZAKO-LUWBGTNYSA-M	C00270, C19910	CHEBI:12471, CHEBI:12579, CHEBI:17012, CHEBI:21617, CHEBI:21620, CHEBI:29087, CHEBI:33987, CHEBI:35418, CHEBI:45744, CHEBI:58705, CHEBI:7214	HMDB00230, HMDB00800	META:CPD0-1123, META:N-ACETYLNEURAMINATE	MNXM227	cpd00232, cpd21149, cpd27569	acnam	yes	-	-	-	-	-	-	-	-	-	-	-	-
acnam_p	N-Acetylneuraminate	C11H18NO9	-1	SBO:0000247	-	SQVRNKJHWKZAKO-LUWBGTNYSA-M	C00270, C19910	CHEBI:12471, CHEBI:12579, CHEBI:17012, CHEBI:21617, CHEBI:21620, CHEBI:29087, CHEBI:33987, CHEBI:35418, CHEBI:45744, CHEBI:58705, CHEBI:7214	HMDB00230, HMDB00800	META:CPD0-1123, META:N-ACETYLNEURAMINATE	MNXM227	cpd00232, cpd21149, cpd27569	acnam	yes	-	-	-	-	-	-	-	-	-	-	-	-
acon_C_c	Cis-Aconitate	C6H3O6	-3	SBO:0000247	-	GTZCVFVGUGFEME-IWQZZHSRSA-K	C00417	CHEBI:10482, CHEBI:12798, CHEBI:16383, CHEBI:23306, CHEBI:23308, CHEBI:32805	HMDB00072, HMDB00461	META:CIS-ACONITATE	MNXM813	cpd00331	acon_C, acon	yes	-	-	-	-	-	-	-	-	-	-	-	-
acon_C_e	Cis-Aconitate	C6H3O6	-3	SBO:0000247	-	GTZCVFVGUGFEME-IWQZZHSRSA-K	C00417	CHEBI:10482, CHEBI:12798, CHEBI:16383, CHEBI:23306, CHEBI:23308, CHEBI:32805	HMDB00072, HMDB00461	META:CIS-ACONITATE	MNXM813	cpd00331	acon_C	yes	-	-	-	-	-	-	-	-	-	-	-	-
acon_C_p	Cis-Aconitate	C6H3O6	-3	SBO:0000247	-	GTZCVFVGUGFEME-IWQZZHSRSA-K	C00417	CHEBI:10482, CHEBI:12798, CHEBI:16383, CHEBI:23306, CHEBI:23308, CHEBI:32805	HMDB00072, HMDB00461	META:CIS-ACONITATE	MNXM813	cpd00331	acon_C	yes	-	-	-	-	-	-	-	-	-	-	-	-
acorn_c	N2-Acetyl-L-ornithine	C7H14N2O3	0	SBO:0000247	-	JRLGPAXAGHMNOL-LURJTMIESA-N	C00437	CHEBI:12634, CHEBI:16543, CHEBI:21814, CHEBI:40771, CHEBI:57805, CHEBI:7368	HMDB03357, HMDB06489	META:N-ALPHA-ACETYLORNITHINE	MNXM817	cpd00342	acorn	yes	-	-	-	-	-	-	-	-	-	-	-	-
acser_c	O-Acetyl-L-serine	C5H9NO4	0	SBO:0000247	R-ALL-936709	VZXPDPZARILFQX-BYPYZUCNSA-N	C00979	CHEBI:12685, CHEBI:12710, CHEBI:12724, CHEBI:17981, CHEBI:21938, CHEBI:44568, CHEBI:58340, CHEBI:7668	HMDB03011	META:ACETYLSERINE	MNXM418	cpd00722	acser	yes	-	-	-	-	-	-	-	-	-	-	-	-
acser_e	O-Acetyl-L-serine	C5H9NO4	0	SBO:0000247	R-ALL-936709	VZXPDPZARILFQX-BYPYZUCNSA-N	C00979	CHEBI:12685, CHEBI:12710, CHEBI:12724, CHEBI:17981, CHEBI:21938, CHEBI:44568, CHEBI:58340, CHEBI:7668	HMDB03011	META:ACETYLSERINE	MNXM418	cpd00722	acser	yes	-	-	-	-	-	-	-	-	-	-	-	-
acser_p	O-Acetyl-L-serine	C5H9NO4	0	SBO:0000247	R-ALL-936709	VZXPDPZARILFQX-BYPYZUCNSA-N	C00979	CHEBI:12685, CHEBI:12710, CHEBI:12724, CHEBI:17981, CHEBI:21938, CHEBI:44568, CHEBI:58340, CHEBI:7668	HMDB03011	META:ACETYLSERINE	MNXM418	cpd00722	acser	yes	-	-	-	-	-	-	-	-	-	-	-	-
actn__R_c	R Acetoin	C4H8O2	0	SBO:0000247	-	ROWKJAVDOGWPAT-GSVOUGTGSA-N	C00810	CHEBI:10968, CHEBI:10996, CHEBI:15686, CHEBI:18680, CHEBI:335, CHEBI:43026	-	META:CPD-10353	MNXM664	cpd19008	actn__R	yes	-	-	-	-	LMFA12000064	-	-	-	-	-	-	-
actn__R_e	R Acetoin	C4H8O2	0	SBO:0000247	-	ROWKJAVDOGWPAT-GSVOUGTGSA-N	C00810	CHEBI:10968, CHEBI:10996, CHEBI:15686, CHEBI:18680, CHEBI:335, CHEBI:43026	-	META:CPD-10353	MNXM664	cpd19008	actn__R	yes	-	-	-	-	LMFA12000064	-	-	-	-	-	-	-
actn__R_p	R Acetoin	C4H8O2	0	SBO:0000247	-	ROWKJAVDOGWPAT-GSVOUGTGSA-N	C00810	CHEBI:10968, CHEBI:10996, CHEBI:15686, CHEBI:18680, CHEBI:335, CHEBI:43026	-	META:CPD-10353	MNXM664	cpd19008	actn__R	yes	-	-	-	-	LMFA12000064	-	-	-	-	-	-	-
actn__S_c	S-acetoin	C4H8O2	0	SBO:0000247	-	-	C01769	CHEBI:15687, CHEBI:15688	-	-	-	-	actn__S	yes	-	-	-	-	-	-	-	-	-	-	-	-
actp_c	Acetyl phosphate	C2H3O5P	-2	SBO:0000247	-	LIPOUNRJVLNBCD-UHFFFAOYSA-L	C00227	CHEBI:13711, CHEBI:15350, CHEBI:22191, CHEBI:2407, CHEBI:46262	HMDB01494	META:ACETYL-P	MNXM280	cpd00196	actp	yes	-	-	-	-	-	-	-	-	-	-	-	-
acysbmn_c	Acetyl-cystine-bimane	C15H18N3O5S	-3	SBO:0000247	-	-	-	-	-	-	MNXM7016	cpd15926	acysbmn	yes	yes	0	-	-	-	-	-	-	-	-	-	-
acysbmn_e	Acetyl-cystine-bimane	C15H18N3O5S	-3	SBO:0000247	-	-	-	-	-	-	MNXM7016	cpd15926	acysbmn	yes	yes	0	-	-	-	-	-	-	-	-	-	-
ad_c	Acetamide	C2H5NO	0	SBO:0000247	-	DLFVBJFMPXGRIB-UHFFFAOYSA-N	C06244	CHEBI:22159, CHEBI:2385, CHEBI:27856, CHEBI:40563, CHEBI:49028	HMDB31645	META:ACETAMIDE	MNXM4428	cpd03734	ad	yes	-	-	-	-	-	-	-	-	-	-	-	-
ad_e	Acetamide	C2H5NO	0	SBO:0000247	-	DLFVBJFMPXGRIB-UHFFFAOYSA-N	C06244	CHEBI:22159, CHEBI:2385, CHEBI:27856, CHEBI:40563, CHEBI:49028	HMDB31645	META:ACETAMIDE	MNXM4428	cpd03734	ad	yes	-	-	-	-	-	-	-	-	-	-	-	-
adcob1nda_c	Adenosyl-cobyrinate-a-c-diamide	C55H73CoN11O15	1	SBO:0000247	-	-	C06506	CHEBI:2482, CHEBI:58503	-	-	MNXM147427	-	adcob1nda	yes	yes	0	yes	C55CoH68N11O15	-	-	-	-	-	-	-	-
adcobhex_c	Adenosyl-cobyric acid	C55H76CoN15O11	0	SBO:0000247	-	AXZSUSWNAXMBBB-NQYRMHKHSA-L	C06507	CHEBI:2483, CHEBI:58504	-	META:CPD-691	MNXM877	cpd03917	adcobhex	yes	-	-	-	-	-	-	-	-	-	-	-	-
ade_c	Adenine	C5H5N5	0	SBO:0000247	R-ALL-83951	GFFGJBXGBJISGV-UHFFFAOYSA-N	C00147	CHEBI:13733, CHEBI:16708, CHEBI:22236, CHEBI:2470, CHEBI:40579	HMDB00034	META:ADENINE, META:ADENINE-RING	MNXM168	cpd00128, cpd22238	ade	yes	-	-	-	-	-	D00034	-	-	-	-	-	-
ade_e	Adenine	C5H5N5	0	SBO:0000247	R-ALL-83951	GFFGJBXGBJISGV-UHFFFAOYSA-N	C00147	CHEBI:13733, CHEBI:16708, CHEBI:22236, CHEBI:2470, CHEBI:40579	HMDB00034	META:ADENINE, META:ADENINE-RING	MNXM168	cpd00128, cpd22238	ade	yes	-	-	-	-	-	D00034	-	-	-	-	-	-
ade_p	Adenine	C5H5N5	0	SBO:0000247	R-ALL-83951	GFFGJBXGBJISGV-UHFFFAOYSA-N	C00147	CHEBI:13733, CHEBI:16708, CHEBI:22236, CHEBI:2470, CHEBI:40579	HMDB00034	META:ADENINE, META:ADENINE-RING	MNXM168	cpd00128, cpd22238	ade	yes	-	-	-	-	-	D00034	-	-	-	-	-	-
adhlam_c	S-Acetyldihydrolipoamide	C10H19NO2S2	0	SBO:0000247	-	ARGXEXVCHMNAQU-UHFFFAOYSA-N	C01136	CHEBI:12738, CHEBI:16807, CHEBI:22029, CHEBI:8940, CHEBI:83096	HMDB01526, HMDB06951	META:S-ACETYLDIHYDROLIPOAMIDE	MNXM4815	cpd00836	adhlam	yes	-	-	-	-	LMFA08010023	-	-	-	-	-	-	-
adn_c	Adenosine	C10H13N5O4	0	SBO:0000247	R-ALL-83908, R-ALL-83909, R-ALL-8857850	OIRDTQYFTABQOQ-KQYNXXCUSA-N	C00212	CHEBI:13734, CHEBI:16335, CHEBI:22237, CHEBI:2472, CHEBI:40558, CHEBI:40825, CHEBI:40906, CHEBI:40911	HMDB00050, HMDB04401, HMDB04402, HMDB04421	META:ADENOSINE	MNXM212	cpd00182	adn	yes	-	-	-	-	-	D00045	-	-	-	-	-	-
adn_e	Adenosine	C10H13N5O4	0	SBO:0000247	R-ALL-83908, R-ALL-83909, R-ALL-8857850	OIRDTQYFTABQOQ-KQYNXXCUSA-N	C00212	CHEBI:13734, CHEBI:16335, CHEBI:22237, CHEBI:2472, CHEBI:40558, CHEBI:40825, CHEBI:40906, CHEBI:40911	HMDB00050, HMDB04401, HMDB04402, HMDB04421	META:ADENOSINE	MNXM212	cpd00182	adn	yes	-	-	-	-	-	D00045	-	-	-	-	-	-
adn_p	Adenosine	C10H13N5O4	0	SBO:0000247	R-ALL-83908, R-ALL-83909, R-ALL-8857850	OIRDTQYFTABQOQ-KQYNXXCUSA-N	C00212	CHEBI:13734, CHEBI:16335, CHEBI:22237, CHEBI:2472, CHEBI:40558, CHEBI:40825, CHEBI:40906, CHEBI:40911	HMDB00050, HMDB04401, HMDB04402, HMDB04421	META:ADENOSINE	MNXM212	cpd00182	adn	yes	-	-	-	-	-	D00045	-	-	-	-	-	-
adocbi_c	Adenosyl cobinamide	C58H84CoN16O11	1	SBO:0000247	-	KQXSPGAEBZWHMC-OCUXTBADSA-N	C06508	CHEBI:2480	HMDB06903, HMDB06964	META:ADENOSYLCOBINAMIDE	MNXM90790	cpd03918	adocbi	yes	-	-	-	-	-	-	-	-	-	-	-	-
adocbip_c	Adenosyl cobinamide phosphate	C58H83CoN16O14P	-1	SBO:0000247	-	MQCMBMUJJHSGIF-QMUWONGRSA-K	C06509	CHEBI:2481, CHEBI:58502	HMDB12184	META:ADENOSYLCOBINAMIDE-P	MNXM856	cpd03919	adocbip	yes	-	-	-	-	-	-	-	-	-	-	-	-
adp_c	ADP	C10H12N5O10P2	-3	SBO:0000247	R-ALL-113581, R-ALL-113582, R-ALL-114564, R-ALL-114565, R-ALL-211606, R-ALL-29370, R-ALL-5632457, R-ALL-5696026, R-ALL-6798177, R-ALL-8869360	XTWYTFMLZFPYCI-KQYNXXCUSA-K	C00008	CHEBI:13222, CHEBI:16761, CHEBI:22244, CHEBI:2342, CHEBI:40553, CHEBI:456216, CHEBI:87518	HMDB01341	META:ADP	MNXM7	cpd00008	adp	yes	-	-	-	-	-	-	G11113	-	-	-	-	-
adpglc_c	ADPglucose	C16H23N5O15P2	-2	SBO:0000247	-	WFPZSXYXPSUOPY-ROYWQJLOSA-L	C00498	CHEBI:13230, CHEBI:15751, CHEBI:20846, CHEBI:2349, CHEBI:40615, CHEBI:57498	HMDB06557, HMDB12186, HMDB62621	META:ADP-D-GLUCOSE	MNXM561	cpd00387	adpglc	yes	-	-	-	-	-	-	G11109	-	-	-	-	-
adprib_c	ADPribose	C15H21N5O14P2	-2	SBO:0000247	R-ALL-1131972, R-ALL-2393945, R-ALL-8870342	SRNWOUGRCWSEMX-TYASJMOZSA-L	C00301, C01882	CHEBI:13231, CHEBI:16960, CHEBI:20850, CHEBI:2351, CHEBI:32889, CHEBI:40752, CHEBI:57967	-	META:ADENOSINE_DIPHOSPHATE_RIBOSE	MNXM48596	cpd00251, cpd01296	adprib	yes	-	-	-	-	-	-	-	-	-	-	-	-
adsel_c	Adenylylselenate	C10H14N5O10PSe	0	SBO:0000247	-	-	C05686	CHEBI:2485	-	-	MNXM92092	-	adsel	yes	-	-	yes	C10H12N5O10PSe	-	-	-	-	-	-	-	-
ag_c	Silver	Ag	1	SBO:0000247	-	FOIXSVOLVBLSDH-UHFFFAOYSA-N	C06710	CHEBI:30051, CHEBI:49467, CHEBI:49468	HMDB02659	META:AG+	MNXM5928	cpd04100	ag	yes	-	-	-	-	-	-	-	-	-	-	-	-
ag_e	Silver	Ag	1	SBO:0000247	-	FOIXSVOLVBLSDH-UHFFFAOYSA-N	C06710	CHEBI:30051, CHEBI:49467, CHEBI:49468	HMDB02659	META:AG+	MNXM5928	cpd04100	ag	yes	-	-	-	-	-	-	-	-	-	-	-	-
ag_p	Silver	Ag	1	SBO:0000247	-	FOIXSVOLVBLSDH-UHFFFAOYSA-N	C06710	CHEBI:30051, CHEBI:49467, CHEBI:49468	HMDB02659	META:AG+	MNXM5928	cpd04100	ag	yes	-	-	-	-	-	-	-	-	-	-	-	-
agm_c	Agmatine	C5H16N4	2	SBO:0000247	R-ALL-351164	QYPPJABKJHAVHS-UHFFFAOYSA-P	C00179	CHEBI:13747, CHEBI:17431, CHEBI:18576, CHEBI:2514, CHEBI:40556, CHEBI:58145	HMDB01432, HMDB60259	META:AGMATHINE	MNXM328	cpd00152	agm	yes	-	-	-	-	-	-	-	-	-	-	-	-
agm_e	Agmatine	C5H16N4	2	SBO:0000247	R-ALL-351164	QYPPJABKJHAVHS-UHFFFAOYSA-P	C00179	CHEBI:13747, CHEBI:17431, CHEBI:18576, CHEBI:2514, CHEBI:40556, CHEBI:58145	HMDB01432, HMDB60259	META:AGMATHINE	MNXM328	cpd00152	agm	yes	-	-	-	-	-	-	-	-	-	-	-	-
agm_p	Agmatine	C5H16N4	2	SBO:0000247	R-ALL-351164	QYPPJABKJHAVHS-UHFFFAOYSA-P	C00179	CHEBI:13747, CHEBI:17431, CHEBI:18576, CHEBI:2514, CHEBI:40556, CHEBI:58145	HMDB01432, HMDB60259	META:AGMATHINE	MNXM328	cpd00152	agm	yes	-	-	-	-	-	-	-	-	-	-	-	-
ah6p__D_c	Arabino-3-hexulose-6-P	C6H11O9P	-2	SBO:0000247	-	-	-	CHEBI:58542	-	-	MNXM148082	-	ah6p__D	yes	yes	0	-	-	-	-	-	-	-	-	-	-
ahcys_c	S-Adenosyl-L-homocysteine	C14H20N6O5S	0	SBO:0000247	R-ALL-2162252, R-ALL-5278409, R-ALL-71285, R-ALL-77502	ZJUKTBDSGOFHSH-WFMPWKQPSA-N	C00021	CHEBI:12741, CHEBI:12759, CHEBI:12761, CHEBI:16680, CHEBI:22034, CHEBI:45495, CHEBI:57856, CHEBI:67009, CHEBI:8945	HMDB00939	META:ADENOSYL-HOMO-CYS	MNXM19	cpd00019	ahcys	yes	-	-	-	-	-	-	-	-	-	-	-	-
ahdt_c	2-Amino-4-hydroxy-6-(erythro-1,2,3-trihydroxypropyl)dihydropteridine triphosphate	C9H12N5O13P3	-4	SBO:0000247	R-ALL-1474124	DGGUVLXVLHAAGT-XINAWCOVSA-J	C04895	CHEBI:1002, CHEBI:11509, CHEBI:12201, CHEBI:18372, CHEBI:19455, CHEBI:20684, CHEBI:28069, CHEBI:58462	HMDB00980, HMDB01144, HMDB12181	META:DIHYDRONEOPTERIN-P3	MNXM397	cpd02978	ahdt	yes	-	-	-	-	-	-	-	-	-	-	-	-
aicar_c	5-Amino-1-(5-Phospho-D-ribosyl)imidazole-4-carboxamide	C9H13N4O8P	-2	SBO:0000247	R-ALL-111409	NOTGFIUVDGNKRI-UUOKFMHZSA-L	C04677	CHEBI:12102, CHEBI:18406, CHEBI:18966, CHEBI:40739, CHEBI:573, CHEBI:58475	HMDB01517	META:AICAR	MNXM365	cpd02851	aicar	yes	-	-	-	-	-	-	-	-	-	-	-	-
air_c	5-amino-1-(5-phospho-D-ribosyl)imidazole	C8H13N3O7P	-1	SBO:0000247	-	PDACUKOKVHBVHJ-ZRTZXPPTSA-M	C03373	CHEBI:12101, CHEBI:18969, CHEBI:2655, CHEBI:28843, CHEBI:58592, CHEBI:137981, CHEBI:138560	HMDB62575	-	MNXM162266	-	air	yes	yes	0	yes	C8H12N3O7P	-	-	-	-	-	-	-	-
airs_c	Aminoimidazole-riboside	C8H13N3O4	0	SBO:0000247	-	-	-	-	-	-	MNXM147036	-	airs	yes	-	-	yes	C8H15N3O4	-	-	-	-	-	-	-	-
airs_e	Aminoimidazole-riboside	C8H13N3O4	0	SBO:0000247	-	-	-	-	-	-	MNXM147036	-	airs	yes	-	-	yes	C8H15N3O4	-	-	-	-	-	-	-	-
airs_p	Aminoimidazole-riboside	C8H13N3O4	0	SBO:0000247	-	-	-	-	-	-	MNXM147036	-	airs	yes	-	-	yes	C8H15N3O4	-	-	-	-	-	-	-	-
akg_c	2-Oxoglutarate	C5H4O5	-2	SBO:0000247	R-ALL-113594, R-ALL-113671, R-ALL-29406, R-ALL-389537, R-ALL-5278317, R-ALL-561075	KPGXRSRHYNQIFN-UHFFFAOYSA-L	C00026	CHEBI:11638, CHEBI:1253, CHEBI:16810, CHEBI:19748, CHEBI:19749, CHEBI:30915, CHEBI:30916, CHEBI:40661	HMDB00208, HMDB02812, HMDB62781	META:2-KETOGLUTARATE	MNXM20	cpd00024	akg	yes	-	-	-	-	-	-	-	-	-	-	-	-
akg_e	2-Oxoglutarate	C5H4O5	-2	SBO:0000247	R-ALL-113594, R-ALL-113671, R-ALL-29406, R-ALL-389537, R-ALL-5278317, R-ALL-561075	KPGXRSRHYNQIFN-UHFFFAOYSA-L	C00026	CHEBI:11638, CHEBI:1253, CHEBI:16810, CHEBI:19748, CHEBI:19749, CHEBI:30915, CHEBI:30916, CHEBI:40661	HMDB00208, HMDB02812, HMDB62781	META:2-KETOGLUTARATE	MNXM20	cpd00024	akg	yes	-	-	-	-	-	-	-	-	-	-	-	-
akg_p	2-Oxoglutarate	C5H4O5	-2	SBO:0000247	R-ALL-113594, R-ALL-113671, R-ALL-29406, R-ALL-389537, R-ALL-5278317, R-ALL-561075	KPGXRSRHYNQIFN-UHFFFAOYSA-L	C00026	CHEBI:11638, CHEBI:1253, CHEBI:16810, CHEBI:19748, CHEBI:19749, CHEBI:30915, CHEBI:30916, CHEBI:40661	HMDB00208, HMDB02812, HMDB62781	META:2-KETOGLUTARATE	MNXM20	cpd00024	akg	yes	-	-	-	-	-	-	-	-	-	-	-	-
ala_B_c	Beta-Alanine	C3H7NO2	0	SBO:0000247	R-ALL-73590, R-ALL-909777	UCMIRNVEIXFBKS-UHFFFAOYSA-N	C00099	CHEBI:10343, CHEBI:12389, CHEBI:16958, CHEBI:22821, CHEBI:41050, CHEBI:57966, CHEBI:63070	HMDB00056	META:B-ALANINE	MNXM144	cpd00085	ala_B	yes	-	-	-	-	-	D07561	-	-	-	-	-	-
ala_B_e	Beta-Alanine	C3H7NO2	0	SBO:0000247	R-ALL-73590, R-ALL-909777	UCMIRNVEIXFBKS-UHFFFAOYSA-N	C00099	CHEBI:10343, CHEBI:12389, CHEBI:16958, CHEBI:22821, CHEBI:41050, CHEBI:57966, CHEBI:63070	HMDB00056	META:B-ALANINE	MNXM144	cpd00085	ala_B	yes	-	-	-	-	-	D07561	-	-	-	-	-	-
ala_B_p	Beta-Alanine	C3H7NO2	0	SBO:0000247	R-ALL-73590, R-ALL-909777	UCMIRNVEIXFBKS-UHFFFAOYSA-N	C00099	CHEBI:10343, CHEBI:12389, CHEBI:16958, CHEBI:22821, CHEBI:41050, CHEBI:57966, CHEBI:63070	HMDB00056	META:B-ALANINE	MNXM144	cpd00085	ala_B	yes	-	-	-	-	-	D07561	-	-	-	-	-	-
ala_L_asp__L_c	Ala L asp L	C7H11N2O5	-1	SBO:0000247	-	XAEWTDMGFGHWFK-IMJSIDKUSA-M	-	CHEBI:73803, CHEBI:74363	-	META:CPD-13404	MNXM40494	cpd11593	ala_L_asp__L	yes	-	-	-	-	-	-	-	-	-	-	-	-
ala_L_asp__L_e	Ala L asp L	C7H11N2O5	-1	SBO:0000247	-	XAEWTDMGFGHWFK-IMJSIDKUSA-M	-	CHEBI:73803, CHEBI:74363	-	META:CPD-13404	MNXM40494	cpd11593	ala_L_asp__L	yes	-	-	-	-	-	-	-	-	-	-	-	-
ala_L_glu__L_c	Ala L glu L	C8H13N2O5	-1	SBO:0000247	-	-	C20958	-	-	-	MNXM8263	cpd11586	ala_L_glu__L	yes	yes	0	-	-	-	-	-	-	-	-	-	-
ala_L_glu__L_e	Ala L glu L	C8H13N2O5	-1	SBO:0000247	-	-	C20958	-	-	-	MNXM8263	cpd11586	ala_L_glu__L	yes	yes	0	-	-	-	-	-	-	-	-	-	-
ala_L_thr__L_c	Ala-L-Thr-L	C7H14N2O4	0	SBO:0000247	-	-	-	-	-	-	-	-	ala_L_thr__L	yes	-	-	-	-	-	-	-	-	-	-	-	-
ala_L_thr__L_e	Ala-L-Thr-L	C7H14N2O4	0	SBO:0000247	-	-	-	-	-	-	-	-	ala_L_thr__L	yes	-	-	-	-	-	-	-	-	-	-	-	-
ala__D_c	D-Alanine	C3H7NO2	0	SBO:0000247	-	QNAYBMKLOCPYGJ-UWTATZPHSA-N	C00133	CHEBI:10840, CHEBI:12899, CHEBI:15570, CHEBI:20893, CHEBI:32435, CHEBI:32436, CHEBI:4087, CHEBI:41756, CHEBI:41798, CHEBI:41848, CHEBI:41877, CHEBI:57416	HMDB01310	META:D-ALANINE	MNXM156	cpd00117	ala__D	yes	-	-	-	-	-	-	-	-	-	-	-	-
ala__D_e	D-Alanine	C3H7NO2	0	SBO:0000247	-	QNAYBMKLOCPYGJ-UWTATZPHSA-N	C00133	CHEBI:10840, CHEBI:12899, CHEBI:15570, CHEBI:20893, CHEBI:32435, CHEBI:32436, CHEBI:4087, CHEBI:41756, CHEBI:41798, CHEBI:41848, CHEBI:41877, CHEBI:57416	HMDB01310	META:D-ALANINE	MNXM156	cpd00117	ala__D	yes	-	-	-	-	-	-	-	-	-	-	-	-
ala__D_p	D-Alanine	C3H7NO2	0	SBO:0000247	-	QNAYBMKLOCPYGJ-UWTATZPHSA-N	C00133	CHEBI:10840, CHEBI:12899, CHEBI:15570, CHEBI:20893, CHEBI:32435, CHEBI:32436, CHEBI:4087, CHEBI:41756, CHEBI:41798, CHEBI:41848, CHEBI:41877, CHEBI:57416	HMDB01310	META:D-ALANINE	MNXM156	cpd00117	ala__D	yes	-	-	-	-	-	-	-	-	-	-	-	-
ala__L_c	L-Alanine	C3H7NO2	0	SBO:0000247	R-ALL-29432, R-ALL-352036, R-ALL-379697, R-ALL-389664	QNAYBMKLOCPYGJ-REOHCLBHSA-N	C00041, C01401	CHEBI:13069, CHEBI:13748, CHEBI:16449, CHEBI:16977, CHEBI:21216, CHEBI:22277, CHEBI:2539, CHEBI:32431, CHEBI:32432, CHEBI:32439, CHEBI:32440, CHEBI:40734, CHEBI:40735, CHEBI:46308, CHEBI:57972, CHEBI:6171, CHEBI:66916, CHEBI:76050	HMDB00161, HMDB62251	META:L-ALPHA-ALANINE	MNXM32	cpd00035, cpd01003	ala__L	yes	-	-	-	-	-	D00012	-	-	-	-	-	-
ala__L_e	L-Alanine	C3H7NO2	0	SBO:0000247	R-ALL-29432, R-ALL-352036, R-ALL-379697, R-ALL-389664	QNAYBMKLOCPYGJ-REOHCLBHSA-N	C00041, C01401	CHEBI:13069, CHEBI:13748, CHEBI:16449, CHEBI:16977, CHEBI:21216, CHEBI:22277, CHEBI:2539, CHEBI:32431, CHEBI:32432, CHEBI:32439, CHEBI:32440, CHEBI:40734, CHEBI:40735, CHEBI:46308, CHEBI:57972, CHEBI:6171, CHEBI:66916, CHEBI:76050	HMDB00161, HMDB62251	META:L-ALPHA-ALANINE	MNXM32	cpd00035, cpd01003	ala__L	yes	-	-	-	-	-	D00012	-	-	-	-	-	-
ala__L_p	L-Alanine	C3H7NO2	0	SBO:0000247	R-ALL-29432, R-ALL-352036, R-ALL-379697, R-ALL-389664	QNAYBMKLOCPYGJ-REOHCLBHSA-N	C00041, C01401	CHEBI:13069, CHEBI:13748, CHEBI:16449, CHEBI:16977, CHEBI:21216, CHEBI:22277, CHEBI:2539, CHEBI:32431, CHEBI:32432, CHEBI:32439, CHEBI:32440, CHEBI:40734, CHEBI:40735, CHEBI:46308, CHEBI:57972, CHEBI:6171, CHEBI:66916, CHEBI:76050	HMDB00161, HMDB62251	META:L-ALPHA-ALANINE	MNXM32	cpd00035, cpd01003	ala__L	yes	-	-	-	-	-	D00012	-	-	-	-	-	-
ala_gln_c	Ala-Gln	C8H15N3O4	0	SBO:0000247	-	-	-	CHEBI:73788	-	-	-	-	ala_gln	yes	-	-	-	-	-	-	-	-	-	-	-	-
ala_gln_e	Ala-Gln	C8H15N3O4	0	SBO:0000247	-	-	-	CHEBI:73788	-	-	-	-	ala_gln	yes	-	-	-	-	-	-	-	-	-	-	-	-
alaala_c	D-Alanyl-D-alanine	C6H12N2O3	0	SBO:0000247	-	DEFJQIDDEAULHB-QWWZWVQMSA-N	C00993	CHEBI:12900, CHEBI:13749, CHEBI:16576, CHEBI:20894, CHEBI:4088, CHEBI:57822	HMDB03459	META:D-ALA-D-ALA	MNXM669	cpd00731	alaala	yes	-	-	-	-	-	-	-	-	-	-	-	-
alaala_e	D-Alanyl-D-alanine	C6H12N2O3	0	SBO:0000247	-	DEFJQIDDEAULHB-QWWZWVQMSA-N	C00993	CHEBI:12900, CHEBI:13749, CHEBI:16576, CHEBI:20894, CHEBI:4088, CHEBI:57822	HMDB03459	META:D-ALA-D-ALA	MNXM669	cpd00731	alaala	yes	-	-	-	-	-	-	-	-	-	-	-	-
alaala_p	D-Alanyl-D-alanine	C6H12N2O3	0	SBO:0000247	-	DEFJQIDDEAULHB-QWWZWVQMSA-N	C00993	CHEBI:12900, CHEBI:13749, CHEBI:16576, CHEBI:20894, CHEBI:4088, CHEBI:57822	HMDB03459	META:D-ALA-D-ALA	MNXM669	cpd00731	alaala	yes	-	-	-	-	-	-	-	-	-	-	-	-
alac__S_c	(S)-2-Acetolactate	C5H7O4	-1	SBO:0000247	-	NMDWGEGFJUBKLB-YFKPBYRVSA-M	C06010	CHEBI:11033, CHEBI:18409, CHEBI:18731, CHEBI:374, CHEBI:58476	HMDB06855	META:2-ACETO-LACTATE	MNXM114079	cpd19047	alac__S	yes	-	-	-	-	LMFA01050460	-	-	-	-	-	-	-
alagly_c	L-alanylglycine	C5H10N2O3	0	SBO:0000247	-	-	-	CHEBI:73757, CHEBI:73786	-	-	-	-	alagly	yes	-	-	-	-	-	-	-	-	-	-	-	-
alagly_e	L-alanylglycine	C5H10N2O3	0	SBO:0000247	-	-	-	CHEBI:73757, CHEBI:73786	-	-	-	-	alagly	yes	-	-	-	-	-	-	-	-	-	-	-	-
alahis_c	L alaninylhistidine	C9H14N4O3	0	SBO:0000247	-	-	-	-	-	-	-	-	alahis, ala_his	yes	-	-	-	-	-	-	-	-	-	-	-	-
alahis_e	L alaninylhistidine	C9H14N4O3	0	SBO:0000247	-	-	-	-	-	-	-	-	alahis, ala_his	yes	-	-	-	-	-	-	-	-	-	-	-	-
alahis_p	L alaninylhistidine	C9H14N4O3	0	SBO:0000247	-	-	-	-	-	-	-	-	alahis	yes	-	-	-	-	-	-	-	-	-	-	-	-
alaleu_c	L alaninylleucine	C9H18N2O3	0	SBO:0000247	-	-	-	-	-	-	-	-	alaleu, ala_leu	yes	-	-	-	-	-	-	-	-	-	-	-	-
alaleu_e	L alaninylleucine	C9H18N2O3	0	SBO:0000247	-	-	-	-	-	-	-	-	alaleu, ala_leu	yes	-	-	-	-	-	-	-	-	-	-	-	-
alaleu_p	L alaninylleucine	C9H18N2O3	0	SBO:0000247	-	-	-	-	-	-	-	-	alaleu	yes	-	-	-	-	-	-	-	-	-	-	-	-
alathr_c	L alaninylthreonine	C7H14N2O4	0	SBO:0000247	-	-	-	-	-	-	-	-	alathr	yes	-	-	-	-	-	-	-	-	-	-	-	-
alathr_e	L alaninylthreonine	C7H14N2O4	0	SBO:0000247	-	-	-	-	-	-	-	-	alathr	yes	-	-	-	-	-	-	-	-	-	-	-	-
alathr_p	L alaninylthreonine	C7H14N2O4	0	SBO:0000247	-	-	-	-	-	-	-	-	alathr	yes	-	-	-	-	-	-	-	-	-	-	-	-
alatrp_c	L alaninyltryptophan	C14H17N3O3	0	SBO:0000247	-	-	-	-	-	-	-	-	alatrp	yes	-	-	-	-	-	-	-	-	-	-	-	-
alatrp_e	L alaninyltryptophan	C14H17N3O3	0	SBO:0000247	-	-	-	-	-	-	-	-	alatrp	yes	-	-	-	-	-	-	-	-	-	-	-	-
alatrp_p	L alaninyltryptophan	C14H17N3O3	0	SBO:0000247	-	-	-	-	-	-	-	-	alatrp	yes	-	-	-	-	-	-	-	-	-	-	-	-
algac_MG_14_e	Alginate 1 units of acetylated D mannuronate and 4 units ofL guluronate	C32H39O32	-5	SBO:0000247	-	-	-	-	-	-	-	-	algac_MG_14	yes	yes	0	-	-	-	-	-	-	-	-	-	-
algac_MG_14_p	Alginate 1 units of acetylated D mannuronate and 4 units ofL guluronate	C32H39O32	-5	SBO:0000247	-	-	-	-	-	-	-	-	algac_MG_14	yes	yes	0	-	-	-	-	-	-	-	-	-	-
algac_MG_23_e	Alginate 2 units of acetylated D mannuronate and 3 units ofL guluronate	C34H41O33	-5	SBO:0000247	-	-	-	-	-	-	-	-	algac_MG_23	yes	yes	0	-	-	-	-	-	-	-	-	-	-
algac_MG_23_p	Alginate 2 units of acetylated D mannuronate and 3 units ofL guluronate	C34H41O33	-5	SBO:0000247	-	-	-	-	-	-	-	-	algac_MG_23	yes	yes	0	-	-	-	-	-	-	-	-	-	-
algac_MG_32_e	Alginate 3 units of acetylated D mannuronate and 2 units ofL guluronate	C36H43O34	-5	SBO:0000247	-	-	-	-	-	-	-	-	algac_MG_32	yes	yes	0	-	-	-	-	-	-	-	-	-	-
algac_MG_32_p	Alginate 3 units of acetylated D mannuronate and 2 units ofL guluronate	C36H43O34	-5	SBO:0000247	-	-	-	-	-	-	-	-	algac_MG_32	yes	yes	0	-	-	-	-	-	-	-	-	-	-
algac_MG_41_e	Alginate 4 units of acetylated D mannuronate and one unit ofL guluronate	C38H45O35	-5	SBO:0000247	-	-	-	-	-	-	-	-	algac_MG_41	yes	yes	0	-	-	-	-	-	-	-	-	-	-
algac_MG_41_p	Alginate 4 units of acetylated D mannuronate and one unit ofL guluronate	C38H45O35	-5	SBO:0000247	-	-	-	-	-	-	-	-	algac_MG_41	yes	yes	0	-	-	-	-	-	-	-	-	-	-
algac__M_e	Alginate 5 units of D mannuronate completelly acetylated	C40H47O36	-5	SBO:0000247	-	-	-	-	-	-	-	-	algac__M	yes	yes	0	-	-	-	-	-	-	-	-	-	-
algac__M_p	Alginate 5 units of D mannuronate completelly acetylated	C40H47O36	-5	SBO:0000247	-	-	-	-	-	-	-	-	algac__M	yes	yes	0	-	-	-	-	-	-	-	-	-	-
all6p_c	D-Allose 6-phosphate	C6H11O9P	-2	SBO:0000247	-	VFRROHXSMXFLSN-BGPJRJDNSA-L	C02962	CHEBI:12907, CHEBI:17942, CHEBI:20901, CHEBI:4094, CHEBI:58328	-	-	MNXM4545	cpd01901	all6p	yes	-	-	-	-	-	-	-	-	-	-	-	-
all__D_c	D-Allose	C6H12O6	0	SBO:0000247	-	WQZGKKKJIJFFOK-IVMDWMLBSA-N	C01487	CHEBI:4093, CHEBI:40822	-	META:ALLOSE, META:D-Allopyranose	MNXM1919	cpd01055	all__D	yes	-	-	-	-	-	-	-	-	-	-	-	-
all__D_e	D-Allose	C6H12O6	0	SBO:0000247	-	WQZGKKKJIJFFOK-IVMDWMLBSA-N	C01487	CHEBI:4093, CHEBI:40822	-	META:ALLOSE, META:D-Allopyranose	MNXM1919	cpd01055	all__D	yes	-	-	-	-	-	-	-	-	-	-	-	-
all__D_p	D-Allose	C6H12O6	0	SBO:0000247	-	WQZGKKKJIJFFOK-IVMDWMLBSA-N	C01487	CHEBI:4093, CHEBI:40822	-	META:ALLOSE, META:D-Allopyranose	MNXM1919	cpd01055	all__D	yes	-	-	-	-	-	-	-	-	-	-	-	-
allphn_c	Allophanate	C2H3N2O3	-1	SBO:0000247	-	AVWRKZWQTYIKIY-UHFFFAOYSA-M	C01010	CHEBI:15293, CHEBI:15832, CHEBI:27219, CHEBI:9889	-	META:CPD-578	MNXM1122	cpd00742	allphn	yes	-	-	-	-	-	-	-	-	-	-	-	-
alltn__R_c	R-Allantoin	C4H6N4O3	0	SBO:0000247	-	-	C02348	CHEBI:15677	-	-	-	-	alltn__R	yes	-	-	-	-	-	-	-	-	-	-	-	-
alltn__S_c	S-Allantoin	C4H6N4O3	0	SBO:0000247	-	POJWUDADGALRAB-UHFFFAOYSA-N	C01551	CHEBI:13761, CHEBI:15676, CHEBI:22354, CHEBI:2594, CHEBI:74345, CHEBI:15678	HMDB00462	META:ALLANTOIN	MNXM612	cpd01092	alltn	-	-	-	-	-	-	D00121	-	yes	-	-	-	-
alltn_e	Allantoin	C4H6N4O3	0	SBO:0000247	-	POJWUDADGALRAB-UHFFFAOYSA-N	C01551	CHEBI:13761, CHEBI:15676, CHEBI:22354, CHEBI:2594, CHEBI:74345	HMDB00462	META:ALLANTOIN	MNXM612	cpd01092	alltn	yes	-	-	-	-	-	D00121	-	-	-	-	-	-
alltn_p	Allantoin	C4H6N4O3	0	SBO:0000247	-	POJWUDADGALRAB-UHFFFAOYSA-N	C01551	CHEBI:13761, CHEBI:15676, CHEBI:22354, CHEBI:2594, CHEBI:74345	HMDB00462	META:ALLANTOIN	MNXM612	cpd01092	alltn	yes	-	-	-	-	-	D00121	-	-	-	-	-	-
alltt_c	Allantoate	C4H7N4O4	-1	SBO:0000247	-	NUCLJNSWZCHRKL-UHFFFAOYSA-M	C00499	CHEBI:13760, CHEBI:17536, CHEBI:22352, CHEBI:22353, CHEBI:2593, CHEBI:30837	HMDB01209	META:ALLANTOATE	MNXM584	cpd00388	alltt	yes	-	-	-	-	-	-	-	-	-	-	-	-
allul6p_c	Allulose 6-phosphate	C6H11O9P	-2	SBO:0000247	-	GSXOAOHZAIYLCY-NGJCXOISSA-L	C18096	CHEBI:61519, CHEBI:61559, CHEBI:81499	-	META:D-ALLULOSE-6-PHOSPHATE	MNXM4546	cpd15394	allul6p	yes	-	-	-	-	-	-	-	-	-	-	-	-
alpro_c	S Aminomethyldihydrolipoylprotein CH6NS2X	C9H19N2OS2R	0	SBO:0000247	-	-	C01242	CHEBI:12744, CHEBI:16882, CHEBI:8951	-	-	MNXM81221	cpd11830	alpro	yes	-	-	yes	C9H20N2OS2	-	-	-	-	-	-	-	-
altrn_c	D-Altronate	C6H11O7	-1	SBO:0000247	-	RGHNJXZEOKUKBD-AIHAYLRMSA-M	C00817	CHEBI:12908, CHEBI:17360, CHEBI:20904, CHEBI:4095, CHEBI:46644, CHEBI:58707	-	META:D-ALTRONATE	MNXM2011	cpd00608	altrn	yes	-	-	-	-	-	-	-	-	-	-	-	-
amet_c	S-Adenosyl-L-methionine	C15H23N6O5S	1	SBO:0000247	R-ALL-2162265, R-ALL-353113, R-ALL-5279190, R-ALL-71284, R-ALL-77087	MEFKEPWMEQBLKI-AIRLBKTGSA-O	C00019	CHEBI:10786, CHEBI:10833, CHEBI:12742, CHEBI:12757, CHEBI:12760, CHEBI:15414, CHEBI:22036, CHEBI:33442, CHEBI:45607, CHEBI:527887, CHEBI:59789, CHEBI:67040, CHEBI:8946	HMDB01185, HMDB62709	META:S-ADENOSYLMETHIONINE	MNXM16	cpd00017	amet	yes	-	-	-	-	-	-	-	-	-	-	-	-
ametam_c	S-Adenosylmethioninamine	C14H24N6O3S	2	SBO:0000247	-	ZUNBITIXDCPNSD-LSRJEVITSA-O	C01137	CHEBI:10906, CHEBI:12743, CHEBI:12762, CHEBI:15625, CHEBI:22035, CHEBI:57443, CHEBI:8947	HMDB00988	META:S-ADENOSYLMETHIONINAMINE	MNXM321	cpd00837	ametam	yes	yes	0	-	-	-	-	-	-	-	-	-	-
amob_c	S-Adenosyl-4-methylthio-2-oxobutanoate	C15H19N5O6S	0	SBO:0000247	-	UOKVQQMBGVMXPU-CJPDYEHRSA-N	C04425	CHEBI:12758, CHEBI:16490, CHEBI:22033, CHEBI:8944	-	META:S-ADENOSYL-4-METHYLTHIO-2-OXOBUTANOATE	MNXM3090	cpd02701	amob	yes	yes	-1	-	-	-	-	-	-	-	-	-	-
amp_c	AMP	C10H12N5O7P	-2	SBO:0000247	R-ALL-109275, R-ALL-159448, R-ALL-164121, R-ALL-389620, R-ALL-76577	UDMBCSSLTHHNCD-KQYNXXCUSA-L	C00020	CHEBI:12056, CHEBI:13234, CHEBI:13235, CHEBI:13736, CHEBI:13740, CHEBI:16027, CHEBI:22242, CHEBI:22245, CHEBI:2356, CHEBI:40510, CHEBI:40721, CHEBI:40726, CHEBI:40786, CHEBI:40826, CHEBI:456215, CHEBI:47222	HMDB00045	META:AMP, META:AMP-GROUP	MNXM14	cpd00018, cpd22272	amp	yes	-	-	-	-	-	D02769	-	-	-	-	-	-
amp_e	AMP	C10H12N5O7P	-2	SBO:0000247	R-ALL-109275, R-ALL-159448, R-ALL-164121, R-ALL-389620, R-ALL-76577	UDMBCSSLTHHNCD-KQYNXXCUSA-L	C00020	CHEBI:12056, CHEBI:13234, CHEBI:13235, CHEBI:13736, CHEBI:13740, CHEBI:16027, CHEBI:22242, CHEBI:22245, CHEBI:2356, CHEBI:40510, CHEBI:40721, CHEBI:40726, CHEBI:40786, CHEBI:40826, CHEBI:456215, CHEBI:47222	HMDB00045	META:AMP, META:AMP-GROUP	MNXM14	cpd00018, cpd22272	amp	yes	-	-	-	-	-	D02769	-	-	-	-	-	-
amp_p	AMP	C10H12N5O7P	-2	SBO:0000247	R-ALL-109275, R-ALL-159448, R-ALL-164121, R-ALL-389620, R-ALL-76577	UDMBCSSLTHHNCD-KQYNXXCUSA-L	C00020	CHEBI:12056, CHEBI:13234, CHEBI:13235, CHEBI:13736, CHEBI:13740, CHEBI:16027, CHEBI:22242, CHEBI:22245, CHEBI:2356, CHEBI:40510, CHEBI:40721, CHEBI:40726, CHEBI:40786, CHEBI:40826, CHEBI:456215, CHEBI:47222	HMDB00045	META:AMP, META:AMP-GROUP	MNXM14	cpd00018, cpd22272	amp	yes	-	-	-	-	-	D02769	-	-	-	-	-	-
andrs14dn317dn_c	Androsta-1,4-diene-3,17-dione	C19H24O2	0	SBO:0000247	-	-	C20144	CHEBI:40799	-	-	-	-	andrs14dn317dn	yes	-	-	yes	C19H23O2	-	-	-	-	-	-	-	-
andrstndn_c	Androst-4-ene-3,17-dione	C19H26O2	0	SBO:0000247	-	-	C00280	CHEBI:16422	-	-	MNXM162523	-	andrstndn	yes	-	-	yes	C19H25O2	-	-	-	-	-	-	-	-
anhgm3p_c	N-Acetyl-D-glucosamine(anhydrous)N-Acetylmuramyl-tripeptide	C34H52N6O19	-2	SBO:0000247	-	ZWZMFRJKRXDGBE-UHFFFAOYSA-L	-	-	-	META:CPD0-2155	MNXM63489	cpd15397	anhgm3p	yes	yes	0	-	-	-	-	-	-	-	-	-	-
anhgm3p_p	N-Acetyl-D-glucosamine(anhydrous)N-Acetylmuramyl-tripeptide	C34H52N6O19	-2	SBO:0000247	-	ZWZMFRJKRXDGBE-UHFFFAOYSA-L	-	-	-	META:CPD0-2155	MNXM63489	cpd15397	anhgm3p	yes	yes	0	-	-	-	-	-	-	-	-	-	-
anhgm4p_c	N-Acetyl-D-glucosamine(anhydrous)N-Acetylmuramyl-tetrapeptide	C37H57N7O20	-2	SBO:0000247	-	ZTOWCORYLXDAAW-JOUWMGDHSA-L	-	-	-	META:CPD0-2292	MNXM63488	cpd15398	anhgm4p	yes	-	-	-	-	-	-	-	-	-	-	-	-
anhgm4p_p	N-Acetyl-D-glucosamine(anhydrous)N-Acetylmuramyl-tetrapeptide	C37H57N7O20	-2	SBO:0000247	-	ZTOWCORYLXDAAW-JOUWMGDHSA-L	-	-	-	META:CPD0-2292	MNXM63488	cpd15398	anhgm4p	yes	-	-	-	-	-	-	-	-	-	-	-	-
anhgm_c	N-Acetyl-D-glucosamine(anhydrous)N-Acetylmuramic acid	C19H29N2O12	-1	SBO:0000247	-	-	-	-	-	-	MNXM3060	cpd15396	anhgm	yes	-	-	-	-	-	-	-	-	-	-	-	-
anhgm_e	N-Acetyl-D-glucosamine(anhydrous)N-Acetylmuramic acid	C19H29N2O12	-1	SBO:0000247	-	-	-	-	-	-	MNXM3060	cpd15396	anhgm	yes	-	-	-	-	-	-	-	-	-	-	-	-
anhgm_p	N-Acetyl-D-glucosamine(anhydrous)N-Acetylmuramic acid	C19H29N2O12	-1	SBO:0000247	-	-	-	-	-	-	MNXM3060	cpd15396	anhgm	yes	-	-	-	-	-	-	-	-	-	-	-	-
anhm3p_c	1,6-anhydrous-N-Acetylmuramyl-tripeptide	C26H39N5O14	-2	SBO:0000247	-	KGVLFEPQSVUIRC-FYQNUYSYSA-L	-	-	-	META:CPD0-2284	MNXM32389	cpd15400	anhm3p	yes	-	-	-	-	-	-	-	-	-	-	-	-
anhm4p_c	1,6-anhydrous-N-Acetylmuramyl-tetrapeptide	C29H44N6O15	-2	SBO:0000247	-	OUWAMZWZTFUVMV-NPLPHQDTSA-L	-	-	-	-	MNXM5405	cpd15401	anhm4p	yes	-	-	-	-	-	-	-	-	-	-	-	-
anhm_c	1,6-anhydrous-N-Acetylmuramate	C11H16NO7	-1	SBO:0000247	-	-	-	-	-	-	MNXM90585	cpd15399	anhm	yes	-	-	-	-	-	-	-	-	-	-	-	-
anth_c	Anthranilate	C7H6NO2	-1	SBO:0000247	-	RWZYAGGXGHYGMB-UHFFFAOYSA-M	C00108	CHEBI:13841, CHEBI:16567, CHEBI:22575, CHEBI:22577, CHEBI:22578, CHEBI:2757, CHEBI:30754, CHEBI:40980	HMDB01123	META:ANTHRANILATE	MNXM188	cpd00093	anth	yes	-	-	-	-	-	-	-	-	-	-	-	-
ap4a_c	P1,P4-Bis(5'-adenosyl) tetraphosphate	C20H24N10O19P4	-4	SBO:0000247	-	YOAHKNVSNCMZGQ-XPWFQUROSA-J	C01260	CHEBI:12726, CHEBI:12729, CHEBI:17422, CHEBI:21998, CHEBI:58141, CHEBI:7875	HMDB01211, HMDB06502	META:ADENOSYL-P4	MNXM1089	cpd00924	ap4a	yes	-	-	-	-	-	-	-	-	-	-	-	-
apc_c	Ampicillin	C16H19N3O4S	0	SBO:0000247	-	-	C06574	CHEBI:28971	-	-	-	-	apc	yes	-	-	-	-	-	-	-	-	-	-	-	-
apc_e	Ampicillin	C16H19N3O4S	0	SBO:0000247	-	-	C06574	CHEBI:28971	-	-	-	-	apc	yes	-	-	-	-	-	-	-	-	-	-	-	-
apc_p	Ampicillin	C16H19N3O4S	0	SBO:0000247	-	-	C06574	CHEBI:28971	-	-	-	-	apc	yes	-	-	-	-	-	-	-	-	-	-	-	-
appl_c	1-Aminopropan-2-ol	C3H10NO	1	SBO:0000247	-	HXKKHQJGJAFBHI-GSVOUGTGSA-O	C03194, C05771	CHEBI:10963, CHEBI:15675, CHEBI:18642, CHEBI:19030, CHEBI:303, CHEBI:42677, CHEBI:610	HMDB12136	META:1-AMINO-PROPAN-2-OL	MNXM1029	cpd02039, cpd19039	appl	yes	yes	0	-	-	-	-	-	-	-	-	-	-
applp_c	D-1-Aminopropan-2-ol O-phosphate	C3H9NO4P	-1	SBO:0000247	-	YBOLZUJJGUZUDC-GSVOUGTGSA-M	C04122	CHEBI:20886, CHEBI:28390, CHEBI:4076, CHEBI:58563	-	META:R-1-AMINOPROPAN-2-YL-PHOSPHATE	MNXM1697	cpd02547	applp	yes	-	-	-	-	-	-	-	-	-	-	-	-
aprut_c	N Acetylputrescine	C6H15N2O	1	SBO:0000247	-	KLZGKIDSEJWEDW-UHFFFAOYSA-O	C02714	CHEBI:12473, CHEBI:17768, CHEBI:21629, CHEBI:58263, CHEBI:7222	HMDB02064, HMDB60268	META:CPD-569	MNXM1153	cpd01758	aprut	yes	-	-	-	-	-	-	-	-	-	-	-	-
aps_c	Adenosine 5'-phosphosulfate	C10H12N5O10PS	-2	SBO:0000247	R-ALL-174370	IRLPACMLTUPBCL-KQYNXXCUSA-L	C00224	CHEBI:12059, CHEBI:13741, CHEBI:13743, CHEBI:17709, CHEBI:22247, CHEBI:2486, CHEBI:40562, CHEBI:58243	HMDB01003	META:APS	MNXM287	cpd00193	aps	yes	-	-	-	-	-	-	-	-	-	-	-	-
arab__D_c	D Arabinose	C5H10O5	0	SBO:0000247	-	SRBFZHDQGSBBOR-ZRMNMSDTSA-N	C00216	CHEBI:46994	-	META:D-arabinopyranose	MNXM544	cpd00185	arab__D	yes	-	-	-	-	-	-	-	-	-	-	-	-
arab__D_e	D Arabinose	C5H10O5	0	SBO:0000247	-	SRBFZHDQGSBBOR-ZRMNMSDTSA-N	C00216	CHEBI:46994	-	META:D-arabinopyranose	MNXM544	cpd00185	arab__D	yes	-	-	-	-	-	-	-	-	-	-	-	-
arab__D_p	D Arabinose	C5H10O5	0	SBO:0000247	-	SRBFZHDQGSBBOR-ZRMNMSDTSA-N	C00216	CHEBI:46994	-	META:D-arabinopyranose	MNXM544	cpd00185	arab__D	yes	-	-	-	-	-	-	-	-	-	-	-	-
arab__L_c	L-Arabinose	C5H10O5	0	SBO:0000247	-	PYMYPHUHKUWMLA-VAYJURFESA-N	C11476	CHEBI:6182, CHEBI:17535	-	META:CPD-15699, META:L-ARABINOSE	MNXM91126	cpd19109, cpd27351	arab__L	yes	-	-	-	-	-	-	-	-	-	-	-	-
arab__L_e	L-Arabinose	C5H10O5	0	SBO:0000247	-	PYMYPHUHKUWMLA-VAYJURFESA-N	C11476	CHEBI:6182, CHEBI:17535	-	META:CPD-15699, META:L-ARABINOSE	MNXM91126	cpd19109, cpd27351	arab__L	yes	-	-	-	-	-	-	-	-	-	-	-	-
arab__L_p	L-Arabinose	C5H10O5	0	SBO:0000247	-	PYMYPHUHKUWMLA-VAYJURFESA-N	C11476	CHEBI:6182, CHEBI:17535	-	META:CPD-15699, META:L-ARABINOSE	MNXM91126	cpd19109, cpd27351	arab__L	yes	-	-	-	-	-	-	-	-	-	-	-	-
araban__L_e	Alpha-L-Arabinan (3 subunits)	C15H26O13	0	SBO:0000247	-	-	-	-	-	-	MNXM148045	-	araban__L	yes	-	-	-	-	-	-	-	-	-	-	-	-
arabl__D_c	Arabl D c	C5H12O5	0	SBO:0000247	-	-	-	-	-	-	-	-	arabl__D	yes	-	-	-	-	-	-	-	-	-	-	-	-
arbt6p_c	Arbutin 6-phosphate	C12H15O10P	-2	SBO:0000247	-	FBHYCDOVYMVLEN-RMPHRYRLSA-L	C06187	CHEBI:2807, CHEBI:60929	-	META:CPD-1162	MNXM2806	cpd03697	arbt6p	yes	-	-	-	-	-	-	-	-	-	-	-	-
arbt6p_e	Arbutin 6-phosphate	C12H15O10P	-2	SBO:0000247	-	FBHYCDOVYMVLEN-RMPHRYRLSA-L	C06187	CHEBI:2807, CHEBI:60929	-	META:CPD-1162	MNXM2806	cpd03697	arbt6p	yes	-	-	-	-	-	-	-	-	-	-	-	-
arbt_e	Arbutin	C12H16O7	0	SBO:0000247	-	BJRNKVDFDLYUGJ-RMPHRYRLSA-N	C06186	CHEBI:14417, CHEBI:18305, CHEBI:2806	HMDB29943	META:HYDROQUINONE-O-BETA-D-GLUCOPYRANOSIDE	MNXM2683	cpd03696	arbt	yes	-	-	-	-	-	-	-	-	-	-	-	-
arbt_p	Arbutin	C12H16O7	0	SBO:0000247	-	BJRNKVDFDLYUGJ-RMPHRYRLSA-N	C06186	CHEBI:14417, CHEBI:18305, CHEBI:2806	HMDB29943	META:HYDROQUINONE-O-BETA-D-GLUCOPYRANOSIDE	MNXM2683	cpd03696	arbt	yes	-	-	-	-	-	-	-	-	-	-	-	-
arg__D_c	D-Arginine	C6H15N4O2	1	SBO:0000247	-	ODKSFYDXXFIFQN-SCSAIBSYSA-O	C00792	CHEBI:12917, CHEBI:15816, CHEBI:20917, CHEBI:32688, CHEBI:32689, CHEBI:32690, CHEBI:4106, CHEBI:41855	HMDB03416	META:CPD-220	MNXM1552	cpd00586	arg__D	yes	-	-	-	-	-	-	-	-	-	-	-	-
arg__D_e	D-Arginine	C6H15N4O2	1	SBO:0000247	-	ODKSFYDXXFIFQN-SCSAIBSYSA-O	C00792	CHEBI:12917, CHEBI:15816, CHEBI:20917, CHEBI:32688, CHEBI:32689, CHEBI:32690, CHEBI:4106, CHEBI:41855	HMDB03416	META:CPD-220	MNXM1552	cpd00586	arg__D	yes	-	-	-	-	-	-	-	-	-	-	-	-
arg__D_p	D-Arginine	C6H15N4O2	1	SBO:0000247	-	ODKSFYDXXFIFQN-SCSAIBSYSA-O	C00792	CHEBI:12917, CHEBI:15816, CHEBI:20917, CHEBI:32688, CHEBI:32689, CHEBI:32690, CHEBI:4106, CHEBI:41855	HMDB03416	META:CPD-220	MNXM1552	cpd00586	arg__D	yes	-	-	-	-	-	-	-	-	-	-	-	-
arg__L_c	L-Arginine	C6H15N4O2	1	SBO:0000247	R-ALL-113530, R-ALL-29468, R-ALL-351977, R-ALL-374064	ODKSFYDXXFIFQN-BYPYZUCNSA-O	C00062, C02385	CHEBI:13077, CHEBI:133495, CHEBI:16467, CHEBI:21235, CHEBI:22616, CHEBI:2643, CHEBI:29016, CHEBI:32681, CHEBI:32682, CHEBI:32683, CHEBI:32695, CHEBI:32696, CHEBI:32697, CHEBI:42927, CHEBI:6185	HMDB00517, HMDB62762	META:ARG	MNXM70	cpd00051, cpd19021	arg__L	yes	-	-	-	-	-	D02982	-	-	-	-	-	-
arg__L_e	L-Arginine	C6H15N4O2	1	SBO:0000247	R-ALL-113530, R-ALL-29468, R-ALL-351977, R-ALL-374064	ODKSFYDXXFIFQN-BYPYZUCNSA-O	C00062, C02385	CHEBI:13077, CHEBI:133495, CHEBI:16467, CHEBI:21235, CHEBI:22616, CHEBI:2643, CHEBI:29016, CHEBI:32681, CHEBI:32682, CHEBI:32683, CHEBI:32695, CHEBI:32696, CHEBI:32697, CHEBI:42927, CHEBI:6185	HMDB00517, HMDB62762	META:ARG	MNXM70	cpd00051, cpd19021	arg__L	yes	-	-	-	-	-	D02982	-	-	-	-	-	-
arg__L_p	L-Arginine	C6H15N4O2	1	SBO:0000247	R-ALL-113530, R-ALL-29468, R-ALL-351977, R-ALL-374064	ODKSFYDXXFIFQN-BYPYZUCNSA-O	C00062, C02385	CHEBI:13077, CHEBI:133495, CHEBI:16467, CHEBI:21235, CHEBI:22616, CHEBI:2643, CHEBI:29016, CHEBI:32681, CHEBI:32682, CHEBI:32683, CHEBI:32695, CHEBI:32696, CHEBI:32697, CHEBI:42927, CHEBI:6185	HMDB00517, HMDB62762	META:ARG	MNXM70	cpd00051, cpd19021	arg__L	yes	-	-	-	-	-	D02982	-	-	-	-	-	-
argp_c	L Arginine phosphate	C6H14N4O5P	-1	SBO:0000247	-	CCTIOCVIZPCTGO-BYPYZUCNSA-M	C05945	CHEBI:12612, CHEBI:18412, CHEBI:25686, CHEBI:26052, CHEBI:29030, CHEBI:58477, CHEBI:6187, CHEBI:7066	-	META:L-ARGININE-P	MNXM3663	cpd03535	argp	yes	-	-	-	-	-	-	-	-	-	-	-	-
argp_e	L Arginine phosphate	C6H14N4O5P	-1	SBO:0000247	-	CCTIOCVIZPCTGO-BYPYZUCNSA-M	C05945	CHEBI:12612, CHEBI:18412, CHEBI:25686, CHEBI:26052, CHEBI:29030, CHEBI:58477, CHEBI:6187, CHEBI:7066	-	META:L-ARGININE-P	MNXM3663	cpd03535	argp	yes	-	-	-	-	-	-	-	-	-	-	-	-
argsuc_c	N(omega)-(L-Arginino)succinate	C10H17N4O6	-1	SBO:0000247	R-ALL-34575	KDZOASGQNOPSCU-ZBHICJROSA-M	C03406	CHEBI:10960, CHEBI:15682, CHEBI:21475, CHEBI:57472, CHEBI:7098	HMDB00052, HMDB01006	META:L-ARGININO-SUCCINATE	MNXM722743	cpd02152, cpd29673	argsuc	yes	yes	0	-	-	-	-	-	-	-	-	-	-
ascb6p_c	L-ascorbate-6-phosphate	C6H6O9P	-3	SBO:0000247	-	KIENGQUGHPTFGC-JLAZNSOCSA-K	C16186	CHEBI:61698, CHEBI:61701, CHEBI:80368	-	META:L-ASCORBATE-6-PHOSPHATE	MNXM2689	cpd14905	ascb6p	yes	yes	-2	yes	C6H7O9P	-	-	-	-	-	-	-	-
ascb__L_e	L-Ascorbate	C6H8O6	0	SBO:0000247	R-ALL-198816, R-ALL-198836, R-ALL-351595	CIWBSHSKHKDKBQ-JLAZNSOCSA-M	C00072, C20364	CHEBI:13082, CHEBI:13861, CHEBI:17208, CHEBI:21240, CHEBI:2868, CHEBI:29073, CHEBI:38290, CHEBI:40892, CHEBI:43473	HMDB00044, HMDB14273, HMDB29945	META:ASCORBATE	MNXM129	cpd00059	ascb__L	yes	-	-	-	-	-	D00018	-	-	-	-	-	-
ascb__L_p	L-Ascorbate	C6H8O6	0	SBO:0000247	R-ALL-198816, R-ALL-198836, R-ALL-351595	CIWBSHSKHKDKBQ-JLAZNSOCSA-M	C00072, C20364	CHEBI:13082, CHEBI:13861, CHEBI:17208, CHEBI:21240, CHEBI:2868, CHEBI:29073, CHEBI:38290, CHEBI:40892, CHEBI:43473	HMDB00044, HMDB14273, HMDB29945	META:ASCORBATE	MNXM129	cpd00059	ascb__L	yes	-	-	-	-	-	D00018	-	-	-	-	-	-
asn__D_c	D Asparagine	C4H8N2O3	0	SBO:0000247	-	-	C01905	CHEBI:28159, CHEBI:50349, CHEBI:74337	-	-	-	-	asn__D	yes	-	-	-	-	-	-	-	-	-	-	-	-
asn__D_e	D Asparagine	C4H8N2O3	0	SBO:0000247	-	-	C01905	CHEBI:28159, CHEBI:50349, CHEBI:74337	-	-	-	-	asn__D	yes	-	-	-	-	-	-	-	-	-	-	-	-
asn__D_p	D Asparagine	C4H8N2O3	0	SBO:0000247	-	-	C01905	CHEBI:28159, CHEBI:50349, CHEBI:74337	-	-	-	-	asn__D	yes	-	-	-	-	-	-	-	-	-	-	-	-
asn__L_c	L-Asparagine	C4H8N2O3	0	SBO:0000247	R-ALL-29642, R-ALL-379703	DCXYFEDJOCDNAF-REOHCLBHSA-N	C00152, C16438	CHEBI:13083, CHEBI:17196, CHEBI:21242, CHEBI:22653, CHEBI:32650, CHEBI:32651, CHEBI:32660, CHEBI:32661, CHEBI:40902, CHEBI:58048, CHEBI:6191	HMDB00168	META:ASN	MNXM147	cpd00132, cpd15142	asn__L	yes	-	-	-	-	-	-	-	-	-	-	-	-
asn__L_e	L-Asparagine	C4H8N2O3	0	SBO:0000247	R-ALL-29642, R-ALL-379703	DCXYFEDJOCDNAF-REOHCLBHSA-N	C00152, C16438	CHEBI:13083, CHEBI:17196, CHEBI:21242, CHEBI:22653, CHEBI:32650, CHEBI:32651, CHEBI:32660, CHEBI:32661, CHEBI:40902, CHEBI:58048, CHEBI:6191	HMDB00168	META:ASN	MNXM147	cpd00132, cpd15142	asn__L	yes	-	-	-	-	-	-	-	-	-	-	-	-
asn__L_p	L-Asparagine	C4H8N2O3	0	SBO:0000247	R-ALL-29642, R-ALL-379703	DCXYFEDJOCDNAF-REOHCLBHSA-N	C00152, C16438	CHEBI:13083, CHEBI:17196, CHEBI:21242, CHEBI:22653, CHEBI:32650, CHEBI:32651, CHEBI:32660, CHEBI:32661, CHEBI:40902, CHEBI:58048, CHEBI:6191	HMDB00168	META:ASN	MNXM147	cpd00132, cpd15142	asn__L	yes	-	-	-	-	-	-	-	-	-	-	-	-
aso3_c	Arsenite	AsH2O3	-1	SBO:0000247	R-ALL-5696216	AQLMHYSWFMLWBS-UHFFFAOYSA-N	C06697	CHEBI:13857, CHEBI:22635, CHEBI:2846, CHEBI:29242, CHEBI:29243, CHEBI:29866, CHEBI:49899, CHEBI:49900	HMDB11620	META:CPD-763, META:CPD0-2040	MNXM658	cpd04098, cpd26385	aso3	yes	yes	0	yes	H3AsO3	-	-	-	-	-	-	-	-
aso3_e	Arsenite	AsH3O3	0	SBO:0000247	R-ALL-5696216	AQLMHYSWFMLWBS-UHFFFAOYSA-N	C06697	CHEBI:13857, CHEBI:22635, CHEBI:2846, CHEBI:29242, CHEBI:29243, CHEBI:29866, CHEBI:49899, CHEBI:49900	HMDB11620	META:CPD-763, META:CPD0-2040	MNXM658	cpd04098, cpd26385	aso3	yes	-	-	yes	H3AsO3	-	-	-	-	-	-	-	-
aso3_p	Arsenite	AsH2O3	-1	SBO:0000247	R-ALL-5696216	AQLMHYSWFMLWBS-UHFFFAOYSA-N	C06697	CHEBI:13857, CHEBI:22635, CHEBI:2846, CHEBI:29242, CHEBI:29243, CHEBI:29866, CHEBI:49899, CHEBI:49900	HMDB11620	META:CPD-763, META:CPD0-2040	MNXM658	cpd04098, cpd26385	aso3	yes	yes	0	yes	H3AsO3	-	-	-	-	-	-	-	-
aso4_c	Arsenate	AsHO4	-2	SBO:0000247	-	DJHGAFSJWGLOIV-UHFFFAOYSA-L	C01478, C11215	CHEBI:13856, CHEBI:18231, CHEBI:22629, CHEBI:22631, CHEBI:2843, CHEBI:2844, CHEBI:29125, CHEBI:48597, CHEBI:48600	HMDB12190	META:ARSENATE	MNXM970	cpd01048	aso4	yes	-	-	yes	HAsO4	-	-	-	-	-	-	-	-
aso4_e	Arsenate	AsHO4	-2	SBO:0000247	-	DJHGAFSJWGLOIV-UHFFFAOYSA-L	C01478, C11215	CHEBI:13856, CHEBI:18231, CHEBI:22629, CHEBI:22631, CHEBI:2843, CHEBI:2844, CHEBI:29125, CHEBI:48597, CHEBI:48600	HMDB12190	META:ARSENATE	MNXM970	cpd01048	aso4	yes	-	-	yes	HAsO4	-	-	-	-	-	-	-	-
aso4_p	Arsenate	AsHO4	-2	SBO:0000247	-	DJHGAFSJWGLOIV-UHFFFAOYSA-L	C01478, C11215	CHEBI:13856, CHEBI:18231, CHEBI:22629, CHEBI:22631, CHEBI:2843, CHEBI:2844, CHEBI:29125, CHEBI:48597, CHEBI:48600	HMDB12190	META:ARSENATE	MNXM970	cpd01048	aso4	yes	-	-	yes	HAsO4	-	-	-	-	-	-	-	-
asp__D_c	D-Aspartate	C4H6NO4	-1	SBO:0000247	-	CKLJMWTZIZZHCS-UWTATZPHSA-M	C00402	CHEBI:12918, CHEBI:17364, CHEBI:20919, CHEBI:20920, CHEBI:29990, CHEBI:29994, CHEBI:4108	HMDB06483	META:CPD-302	MNXM974	cpd00320	asp__D	yes	-	-	-	-	-	-	-	-	-	-	-	-
asp__D_e	D-Aspartate	C4H6NO4	-1	SBO:0000247	-	CKLJMWTZIZZHCS-UWTATZPHSA-M	C00402	CHEBI:12918, CHEBI:17364, CHEBI:20919, CHEBI:20920, CHEBI:29990, CHEBI:29994, CHEBI:4108	HMDB06483	META:CPD-302	MNXM974	cpd00320	asp__D	yes	-	-	-	-	-	-	-	-	-	-	-	-
asp__L_c	L-Aspartate	C4H6NO4	-1	SBO:0000247	R-ALL-113553, R-ALL-29448	CKLJMWTZIZZHCS-REOHCLBHSA-M	C00049, C16433	CHEBI:13085, CHEBI:132943, CHEBI:17053, CHEBI:21244, CHEBI:21247, CHEBI:22659, CHEBI:22660, CHEBI:29991, CHEBI:29992, CHEBI:29993, CHEBI:29995, CHEBI:35391, CHEBI:40853, CHEBI:40900, CHEBI:40913, CHEBI:40942, CHEBI:6193	HMDB00191, HMDB62186, HMDB62501	META:L-ASPARTATE	MNXM42	cpd00041, cpd19181	asp__L	yes	-	-	-	-	-	D00013	-	-	-	-	-	-
asp__L_e	L-Aspartate	C4H6NO4	-1	SBO:0000247	R-ALL-113553, R-ALL-29448	CKLJMWTZIZZHCS-REOHCLBHSA-M	C00049, C16433	CHEBI:13085, CHEBI:132943, CHEBI:17053, CHEBI:21244, CHEBI:21247, CHEBI:22659, CHEBI:22660, CHEBI:29991, CHEBI:29992, CHEBI:29993, CHEBI:29995, CHEBI:35391, CHEBI:40853, CHEBI:40900, CHEBI:40913, CHEBI:40942, CHEBI:6193	HMDB00191, HMDB62186, HMDB62501	META:L-ASPARTATE	MNXM42	cpd00041, cpd19181	asp__L	yes	-	-	-	-	-	D00013	-	-	-	-	-	-
asp__L_p	L-Aspartate	C4H6NO4	-1	SBO:0000247	R-ALL-113553, R-ALL-29448	CKLJMWTZIZZHCS-REOHCLBHSA-M	C00049, C16433	CHEBI:13085, CHEBI:132943, CHEBI:17053, CHEBI:21244, CHEBI:21247, CHEBI:22659, CHEBI:22660, CHEBI:29991, CHEBI:29992, CHEBI:29993, CHEBI:29995, CHEBI:35391, CHEBI:40853, CHEBI:40900, CHEBI:40913, CHEBI:40942, CHEBI:6193	HMDB00191, HMDB62186, HMDB62501	META:L-ASPARTATE	MNXM42	cpd00041, cpd19181	asp__L	yes	-	-	-	-	-	D00013	-	-	-	-	-	-
aspsa_c	L-Aspartate 4-semialdehyde	C4H7NO3	0	SBO:0000247	-	HOSWPDPVFBCLSY-VKHMYHEASA-N	C00441	CHEBI:13086, CHEBI:13087, CHEBI:18051, CHEBI:21245, CHEBI:40847, CHEBI:537519, CHEBI:6194	HMDB12249	META:L-ASPARTATE-SEMIALDEHYDE	MNXM361	cpd00346	aspsa	yes	-	-	-	-	-	-	-	-	-	-	-	-
athr__L_c	L-Allo-threonine	C4H9NO3	0	SBO:0000247	-	AYFVYJQAPQTCCC-HRFVKAFMSA-N	C05519	CHEBI:21221, CHEBI:28718, CHEBI:38262, CHEBI:40698, CHEBI:58585, CHEBI:6174	HMDB04041	META:L-ALLO-THREONINE	MNXM2125	cpd03282	athr__L	yes	-	-	-	-	-	-	-	-	-	-	-	-
atp_c	ATP	C10H12N5O13P3	-4	SBO:0000247	R-ALL-113592, R-ALL-113593, R-ALL-211579, R-ALL-29358, R-ALL-389573, R-ALL-5632460, R-ALL-5696069, R-ALL-6798184, R-ALL-8869363, R-ALL-8878982, R-ALL-8938081	ZKHQWZAMYRWXGA-KQYNXXCUSA-J	C00002	CHEBI:10789, CHEBI:10841, CHEBI:13236, CHEBI:15422, CHEBI:22249, CHEBI:2359, CHEBI:237958, CHEBI:30616, CHEBI:40938, CHEBI:57299	HMDB00538	META:ATP	MNXM3	cpd00002	atp	yes	-	-	-	-	-	D08646	-	-	-	-	-	-
b2coa_c	Crotonoyl-CoA	C25H36N7O17P3S	-4	SBO:0000247	R-ALL-71045, R-ALL-77313	KFWWCMJSYSSPSK-PAXLJYGASA-J	C00877	CHEBI:11531, CHEBI:13921, CHEBI:14031, CHEBI:14032, CHEBI:15473, CHEBI:23408, CHEBI:36926, CHEBI:3928, CHEBI:41612, CHEBI:57332, CHEBI:58669	HMDB02009, HMDB59627, HMDB62466	META:CROTONYL-COA	MNXM214	cpd00650	b2coa	yes	-	-	-	-	LMFA07050307	-	-	-	-	-	-	-
balaala_c	Beta alanylL alanine	C6H12N2O3	0	SBO:0000247	-	-	-	CHEBI:73833	-	-	-	-	balaala	yes	-	-	-	-	-	-	-	-	-	-	-	-
balaala_e	Beta alanylL alanine	C6H12N2O3	0	SBO:0000247	-	-	-	CHEBI:73833	-	-	-	-	balaala	yes	-	-	-	-	-	-	-	-	-	-	-	-
balaala_p	Beta alanylL alanine	C6H12N2O3	0	SBO:0000247	-	-	-	CHEBI:73833	-	-	-	-	balaala	yes	-	-	-	-	-	-	-	-	-	-	-	-
balabala_c	Beta alanyl beta alanine	C6H12N2O3	0	SBO:0000247	-	-	-	-	-	-	-	-	balabala	yes	-	-	-	-	-	-	-	-	-	-	-	-
balabala_e	Beta alanyl beta alanine	C6H12N2O3	0	SBO:0000247	-	-	-	-	-	-	-	-	balabala	yes	-	-	-	-	-	-	-	-	-	-	-	-
balabala_p	Beta alanyl beta alanine	C6H12N2O3	0	SBO:0000247	-	-	-	-	-	-	-	-	balabala	yes	-	-	-	-	-	-	-	-	-	-	-	-
balagly_c	Beta alanylL glycine	C5H10N2O3	0	SBO:0000247	-	-	-	-	-	-	-	-	balagly	yes	-	-	-	-	-	-	-	-	-	-	-	-
balagly_e	Beta alanylL glycine	C5H10N2O3	0	SBO:0000247	-	-	-	-	-	-	-	-	balagly	yes	-	-	-	-	-	-	-	-	-	-	-	-
balagly_p	Beta alanylL glycine	C5H10N2O3	0	SBO:0000247	-	-	-	-	-	-	-	-	balagly	yes	-	-	-	-	-	-	-	-	-	-	-	-
balaleu_c	Beta alanylL leucine	C9H18N2O3	0	SBO:0000247	-	-	-	-	-	-	-	-	balaleu	yes	-	-	-	-	-	-	-	-	-	-	-	-
balaleu_e	Beta alanylL leucine	C9H18N2O3	0	SBO:0000247	-	-	-	-	-	-	-	-	balaleu	yes	-	-	-	-	-	-	-	-	-	-	-	-
balaleu_p	Beta alanylL leucine	C9H18N2O3	0	SBO:0000247	-	-	-	-	-	-	-	-	balaleu	yes	-	-	-	-	-	-	-	-	-	-	-	-
balamd_c	Beta Alaninamide	C3H9N2O	1	SBO:0000247	-	-	C19779	CHEBI:55360, CHEBI:58918	-	-	-	-	balamd	yes	yes	0	-	-	-	-	-	-	-	-	-	-
balamd_e	Beta Alaninamide	C3H9N2O	1	SBO:0000247	-	-	C19779	CHEBI:55360, CHEBI:58918	-	-	-	-	balamd	yes	yes	0	-	-	-	-	-	-	-	-	-	-
balamd_p	Beta Alaninamide	C3H9N2O	1	SBO:0000247	-	-	C19779	CHEBI:55360, CHEBI:58918	-	-	-	-	balamd	yes	yes	0	-	-	-	-	-	-	-	-	-	-
barb_c	Barbiturate	C4H3N2O3	-1	SBO:0000247	-	-	C00813	CHEBI:29745, CHEBI:77938, CHEBI:16294	-	-	-	-	barb	yes	yes	0	yes	C4H4N2O3	-	-	-	-	-	-	-	-
benzcoa_c	Benzoyl-CoA	C28H36N7O17P3S	-4	SBO:0000247	R-ALL-159447	VEVJTUNLALKRNO-TYHXJLICSA-J	C00512	CHEBI:13882, CHEBI:13883, CHEBI:15515, CHEBI:22735, CHEBI:57369, CHEBI:8952	HMDB02252	META:BENZOYLCOA	MNXM240	cpd00401	benzcoa	yes	yes	0	yes	C28H40N7O17P3S	-	-	-	-	-	-	-	-
betald_c	Betaine aldehyde	C5H12NO	1	SBO:0000247	R-ALL-6798194	SXKNCCSPZDCRFD-UHFFFAOYSA-N	C00576	CHEBI:13896, CHEBI:15710, CHEBI:22859, CHEBI:3074, CHEBI:41256	HMDB01252	META:BETAINE_ALDEHYDE	MNXM457	cpd00447	betald	yes	-	-	-	-	-	-	-	-	-	-	-	-
bglycogen_c	Branching glycogen	C24H42O21	0	SBO:0000247	-	-	-	-	-	-	MNXM8348	cpd15413	bglycogen	yes	-	-	-	-	-	-	-	-	-	-	-	-
bglyg4n_c	Branching glycogen 4 units	C24H40O20	0	SBO:0000247	-	-	-	-	-	-	-	-	bglyg4n	yes	-	-	-	-	-	-	-	-	-	-	-	-
bhb_c	(R)-3-Hydroxybutanoate	C4H7O3	-1	SBO:0000247	R-ALL-5696461, R-ALL-73911	WHBMMWSBFZVSSR-GSVOUGTGSA-M	C01089	CHEBI:10983, CHEBI:17066, CHEBI:18666, CHEBI:322	HMDB00011	META:CPD-335	MNXM663	cpd00797	bhb	yes	-	-	-	-	LMFA01050243	-	-	-	-	-	-	-
bhb_e	(R)-3-Hydroxybutanoate	C4H7O3	-1	SBO:0000247	R-ALL-5696461, R-ALL-73911	WHBMMWSBFZVSSR-GSVOUGTGSA-M	C01089	CHEBI:10983, CHEBI:17066, CHEBI:18666, CHEBI:322	HMDB00011	META:CPD-335	MNXM663	cpd00797	bhb	yes	-	-	-	-	LMFA01050243	-	-	-	-	-	-	-
bhb_p	(R)-3-Hydroxybutanoate	C4H7O3	-1	SBO:0000247	R-ALL-5696461, R-ALL-73911	WHBMMWSBFZVSSR-GSVOUGTGSA-M	C01089	CHEBI:10983, CHEBI:17066, CHEBI:18666, CHEBI:322	HMDB00011	META:CPD-335	MNXM663	cpd00797	bhb	yes	-	-	-	-	LMFA01050243	-	-	-	-	-	-	-
biliverd_c	Biliverdin cytosol	C33H32N4O6	-2	SBO:0000247	R-ALL-189396	QBUVFDKTZJNUPP-BBROENKCSA-L	C00500	CHEBI:13901, CHEBI:13902, CHEBI:17033, CHEBI:22875, CHEBI:3102, CHEBI:41124, CHEBI:57991	HMDB01008, HMDB02309	META:BILIVERDINE	MNXM416	cpd00389	biliverd	yes	-	-	-	-	-	-	-	-	-	-	-	-
biliverd_e	Biliverdin cytosol	C33H32N4O6	-2	SBO:0000247	R-ALL-189396	QBUVFDKTZJNUPP-BBROENKCSA-L	C00500	CHEBI:13901, CHEBI:13902, CHEBI:17033, CHEBI:22875, CHEBI:3102, CHEBI:41124, CHEBI:57991	HMDB01008, HMDB02309	META:BILIVERDINE	MNXM416	cpd00389	biliverd	yes	-	-	-	-	-	-	-	-	-	-	-	-
biliverd_p	Biliverdin cytosol	C33H32N4O6	-2	SBO:0000247	R-ALL-189396	QBUVFDKTZJNUPP-BBROENKCSA-L	C00500	CHEBI:13901, CHEBI:13902, CHEBI:17033, CHEBI:22875, CHEBI:3102, CHEBI:41124, CHEBI:57991	HMDB01008, HMDB02309	META:BILIVERDINE	MNXM416	cpd00389	biliverd	yes	-	-	-	-	-	-	-	-	-	-	-	-
bmn_c	Bimane	C10H12N2O2	0	SBO:0000247	-	VWKNUUOGGLNRNZ-UHFFFAOYSA-N	-	CHEBI:62828	-	-	MNXM61843	cpd15933	bmn	yes	-	-	-	-	-	-	-	-	-	-	-	-
bmn_e	Bimane	C10H12N2O2	0	SBO:0000247	-	VWKNUUOGGLNRNZ-UHFFFAOYSA-N	-	CHEBI:62828	-	-	MNXM61843	cpd15933	bmn	yes	-	-	-	-	-	-	-	-	-	-	-	-
bmnmsh_c	Bimane conjugated mycothiol (mtb)	C27H40N4O14S	-2	SBO:0000247	-	-	-	-	-	-	MNXM7133	cpd15934	bmnmsh	yes	yes	0	-	-	-	-	-	-	-	-	-	-
btal_c	Butanal	C4H8O	0	SBO:0000247	-	ZTQSAGDEMFDKMZ-UHFFFAOYSA-N	C01412	CHEBI:13923, CHEBI:15743, CHEBI:22938, CHEBI:3233	HMDB03543	META:BUTANAL	MNXM1017	cpd01011	btal	yes	-	-	-	-	-	-	-	-	-	-	-	-
btcoa_c	Butanoyl-CoA	C25H38N7O17P3S	-4	SBO:0000247	R-ALL-77318	CRFNGMNYKDXRTN-CITAKDKDSA-J	C00136	CHEBI:13926, CHEBI:15517, CHEBI:22953, CHEBI:22973, CHEBI:3235, CHEBI:57371	HMDB01088	META:BUTYRYL-COA	MNXM233	cpd00120	btcoa, butcoa	yes	-	-	-	-	LMFA07050292	-	-	-	-	-	-	-
btd_RR_c	R R 2 3 Butanediol	C4H10O2	0	SBO:0000247	-	-	C03044	CHEBI:16982	-	-	MNXM163570	-	btd_RR	yes	-	-	-	-	-	-	-	-	-	-	-	-
btd_RR_e	R R 2 3 Butanediol	C4H10O2	0	SBO:0000247	-	-	C03044	CHEBI:16982	-	-	MNXM163570	-	btd_RR	yes	-	-	-	-	-	-	-	-	-	-	-	-
btd_RR_p	R R 2 3 Butanediol	C4H10O2	0	SBO:0000247	-	-	C03044	CHEBI:16982	-	-	MNXM163570	-	btd_RR	yes	-	-	-	-	-	-	-	-	-	-	-	-
btn_c	Biotin	C10H15N2O3S	-1	SBO:0000247	R-ALL-199207, R-ALL-199238, R-ALL-29582	YBJHBAHKTGYVGT-ZKWXMUAHSA-M	C00120	CHEBI:13905, CHEBI:15956, CHEBI:22882, CHEBI:22884, CHEBI:3108, CHEBI:41236, CHEBI:57586	HMDB00030	META:BIOTIN	MNXM304	cpd00104	btn	yes	-	-	-	-	-	D00029	-	-	-	-	-	-
btn_e	Biotin	C10H15N2O3S	-1	SBO:0000247	R-ALL-199207, R-ALL-199238, R-ALL-29582	YBJHBAHKTGYVGT-ZKWXMUAHSA-M	C00120	CHEBI:13905, CHEBI:15956, CHEBI:22882, CHEBI:22884, CHEBI:3108, CHEBI:41236, CHEBI:57586	HMDB00030	META:BIOTIN	MNXM304	cpd00104	btn	yes	-	-	-	-	-	D00029	-	-	-	-	-	-
btn_p	Biotin	C10H15N2O3S	-1	SBO:0000247	R-ALL-199207, R-ALL-199238, R-ALL-29582	YBJHBAHKTGYVGT-ZKWXMUAHSA-M	C00120	CHEBI:13905, CHEBI:15956, CHEBI:22882, CHEBI:22884, CHEBI:3108, CHEBI:41236, CHEBI:57586	HMDB00030	META:BIOTIN	MNXM304	cpd00104	btn	yes	-	-	-	-	-	D00029	-	-	-	-	-	-
btoh_e	Butanol	C4H10O	0	SBO:0000247	-	LRHPLDYGYMQRHN-UHFFFAOYSA-N	C06142	CHEBI:22936, CHEBI:28885, CHEBI:39632, CHEBI:612	HMDB04327	META:BUTANOL	MNXM3230	cpd03662	btoh	yes	-	-	-	-	LMFA05000109	D03200	-	-	-	-	-	-
btoh_p	Butanol	C4H10O	0	SBO:0000247	-	LRHPLDYGYMQRHN-UHFFFAOYSA-N	C06142	CHEBI:22936, CHEBI:28885, CHEBI:39632, CHEBI:612	HMDB04327	META:BUTANOL	MNXM3230	cpd03662	btoh	yes	-	-	-	-	LMFA05000109	D03200	-	-	-	-	-	-
but2encoa_c	But-2-enoyl-coa	C25H36N7O17P3S	-4	SBO:0000247	-	-	C00877	CHEBI:36926, CHEBI:58669, CHEBI:15473	-	-	-	-	but2encoa	yes	yes	0	-	-	-	-	-	-	-	-	-	-
but_c	Butyrate (n-C4:0)	C4H7O2	-1	SBO:0000247	-	-	C00246	CHEBI:17968, CHEBI:30772	-	-	MNXM162281	-	but	yes	-	-	-	-	-	-	-	-	-	-	-	-
but_e	Butyrate (n-C4:0)	C4H7O2	-1	SBO:0000247	-	-	C00246	CHEBI:17968, CHEBI:30772	-	-	MNXM162281	-	but	yes	-	-	-	-	-	-	-	-	-	-	-	-
but_p	Butyrate (n-C4:0)	C4H7O2	-1	SBO:0000247	-	-	C00246	CHEBI:17968, CHEBI:30772	-	-	MNXM162281	-	but	yes	-	-	-	-	-	-	-	-	-	-	-	-
butpi_c	Butanoyl phosphate	C4H7O5P	-2	SBO:0000247	-	JSHMCUNOMIZJDJ-UHFFFAOYSA-L	C02527	CHEBI:13925, CHEBI:13927, CHEBI:17260, CHEBI:22952, CHEBI:3236, CHEBI:58079	-	META:BUTYRYL-P	MNXM2105	cpd01662	butpi	yes	-	-	-	-	-	-	-	-	-	-	-	-
butso3_c	Butanesulfonate	C4H9O3S	-1	SBO:0000247	-	-	-	-	-	-	MNXM7138	cpd11596	butso3, buts	yes	-	-	-	-	-	-	-	-	-	-	-	-
butso3_e	Butanesulfonate	C4H9O3S	-1	SBO:0000247	-	-	-	-	-	-	MNXM7138	cpd11596	butso3, buts	yes	-	-	-	-	-	-	-	-	-	-	-	-
butso3_p	Butanesulfonate	C4H9O3S	-1	SBO:0000247	-	-	-	-	-	-	MNXM7138	cpd11596	butso3	yes	-	-	-	-	-	-	-	-	-	-	-	-
bz12diol_c	Cis-1,2-Dihydroxycyclohexa-3,5-diene-1-carboxylate	C7H7O4	-1	SBO:0000247	-	PUCYIVFXTPWJDD-CAHLUQPWSA-M	C06321	CHEBI:37888, CHEBI:60129	-	META:CPD-290	MNXM1508	cpd03762	bz12diol	yes	yes	0	-	-	-	-	-	-	-	-	-	-
bz_c	Benzoate	C7H5O2	-1	SBO:0000247	R-ALL-159446	WPYMKLBDIGXBTP-UHFFFAOYSA-M	C00180, C00539	CHEBI:13879, CHEBI:16150, CHEBI:22717, CHEBI:22722, CHEBI:3029, CHEBI:30746, CHEBI:41051	HMDB01870	META:BENZOATE	MNXM217	cpd00153	bz	yes	-	-	-	-	-	D00038	-	-	-	-	-	-
bz_e	Benzoate	C7H5O2	-1	SBO:0000247	R-ALL-159446	WPYMKLBDIGXBTP-UHFFFAOYSA-M	C00180, C00539	CHEBI:13879, CHEBI:16150, CHEBI:22717, CHEBI:22722, CHEBI:3029, CHEBI:30746, CHEBI:41051	HMDB01870	META:BENZOATE	MNXM217	cpd00153	bz	yes	-	-	-	-	-	D00038	-	-	-	-	-	-
bz_p	Benzoate	C7H5O2	-1	SBO:0000247	R-ALL-159446	WPYMKLBDIGXBTP-UHFFFAOYSA-M	C00180, C00539	CHEBI:13879, CHEBI:16150, CHEBI:22717, CHEBI:22722, CHEBI:3029, CHEBI:30746, CHEBI:41051	HMDB01870	META:BENZOATE	MNXM217	cpd00153	bz	yes	-	-	-	-	-	D00038	-	-	-	-	-	-
bzal_c	Benzaldehyde	C7H6O	0	SBO:0000247	R-ALL-5696154	HUMNYLRZRPPJDN-UHFFFAOYSA-N	C00193, C00261	CHEBI:13875, CHEBI:17169, CHEBI:22697, CHEBI:3019	HMDB06115	META:BENZALDEHYDE	MNXM371	cpd00225, cpd11631	bzal	yes	-	-	-	-	-	D02314	-	-	-	-	-	-
bzal_e	Benzaldehyde	C7H6O	0	SBO:0000247	R-ALL-5696154	HUMNYLRZRPPJDN-UHFFFAOYSA-N	C00193, C00261	CHEBI:13875, CHEBI:17169, CHEBI:22697, CHEBI:3019	HMDB06115	META:BENZALDEHYDE	MNXM371	cpd00225, cpd11631	bzal	yes	-	-	-	-	-	D02314	-	-	-	-	-	-
bzal_p	Benzaldehyde	C7H6O	0	SBO:0000247	R-ALL-5696154	HUMNYLRZRPPJDN-UHFFFAOYSA-N	C00193, C00261	CHEBI:13875, CHEBI:17169, CHEBI:22697, CHEBI:3019	HMDB06115	META:BENZALDEHYDE	MNXM371	cpd00225, cpd11631	bzal	yes	-	-	-	-	-	D02314	-	-	-	-	-	-
bzalc_c	Benzyl alcohol	C7H8O	0	SBO:0000247	-	WVDDGKGOMKODPV-UHFFFAOYSA-N	C00556, C03485	CHEBI:13888, CHEBI:17987, CHEBI:22742, CHEBI:25399, CHEBI:3053	HMDB03119	META:BENZYL-ALCOHOL	MNXM562	cpd00435, cpd02199	bzalc	yes	-	-	-	-	-	D00077	-	-	-	-	-	-
bzalc_e	Benzyl alcohol	C7H8O	0	SBO:0000247	-	WVDDGKGOMKODPV-UHFFFAOYSA-N	C00556, C03485	CHEBI:13888, CHEBI:17987, CHEBI:22742, CHEBI:25399, CHEBI:3053	HMDB03119	META:BENZYL-ALCOHOL	MNXM562	cpd00435, cpd02199	bzalc	yes	-	-	-	-	-	D00077	-	-	-	-	-	-
bzalc_p	Benzyl alcohol	C7H8O	0	SBO:0000247	-	WVDDGKGOMKODPV-UHFFFAOYSA-N	C00556, C03485	CHEBI:13888, CHEBI:17987, CHEBI:22742, CHEBI:25399, CHEBI:3053	HMDB03119	META:BENZYL-ALCOHOL	MNXM562	cpd00435, cpd02199	bzalc	yes	-	-	-	-	-	D00077	-	-	-	-	-	-
bzsucc_c	Benzylsuccinate	C11H10O4	-2	SBO:0000247	-	GTOFKXZQQDSVFH-UHFFFAOYSA-L	C09816	CHEBI:10969, CHEBI:13891, CHEBI:16054, CHEBI:22751, CHEBI:28962, CHEBI:3059, CHEBI:41240, CHEBI:41241, CHEBI:57621, CHEBI:58692	HMDB12127	META:BENZYLSUCCINATE	MNXM2471	cpd06708	bzsucc	yes	yes	0	-	-	-	-	-	-	-	-	-	-
bzsuccoa_c	Benzylsuccinyl-CoA	C32H41N7O19P3S	-5	SBO:0000247	-	KIRGTNPWUTXDFF-PDQACDDGSA-I	C09817	CHEBI:10970, CHEBI:3060, CHEBI:57253	HMDB12129	META:BENZYLSUCCINYL-COA	MNXM2899	cpd06709	bzsuccoa	yes	yes	0	-	-	-	-	-	-	-	-	-	-
ca2_c	Calcium	Ca	2	SBO:0000247	R-ALL-111875, R-ALL-139827, R-ALL-1606834, R-ALL-167012, R-ALL-2855229, R-ALL-74016, R-ALL-74112	BHPQYMZQTOCNFJ-UHFFFAOYSA-N	C00076	CHEBI:22988, CHEBI:29108, CHEBI:3308, CHEBI:39123, CHEBI:48760	HMDB00464	META:CA+2	MNXM128	cpd00063, cpd29674	ca2	yes	-	-	-	-	-	-	-	-	-	-	-	-
ca2_e	Calcium	Ca	2	SBO:0000247	R-ALL-111875, R-ALL-139827, R-ALL-1606834, R-ALL-167012, R-ALL-2855229, R-ALL-74016, R-ALL-74112	BHPQYMZQTOCNFJ-UHFFFAOYSA-N	C00076	CHEBI:22988, CHEBI:29108, CHEBI:3308, CHEBI:39123, CHEBI:48760	HMDB00464	META:CA+2	MNXM128	cpd00063, cpd29674	ca2	yes	-	-	-	-	-	-	-	-	-	-	-	-
ca2_p	Calcium	Ca	2	SBO:0000247	R-ALL-111875, R-ALL-139827, R-ALL-1606834, R-ALL-167012, R-ALL-2855229, R-ALL-74016, R-ALL-74112	BHPQYMZQTOCNFJ-UHFFFAOYSA-N	C00076	CHEBI:22988, CHEBI:29108, CHEBI:3308, CHEBI:39123, CHEBI:48760	HMDB00464	META:CA+2	MNXM128	cpd00063, cpd29674	ca2	yes	-	-	-	-	-	-	-	-	-	-	-	-
caffcoa_c	Caffeoyl-CoA	C30H38N7O19P3S	-4	SBO:0000247	-	QHRGJMIMHCLHRG-ZSELIEHESA-J	C00323	CHEBI:13930, CHEBI:15518, CHEBI:22983, CHEBI:3296, CHEBI:57372, CHEBI:87136, CHEBI:87449	-	META:CAFFEOYL-COA	MNXM443	cpd00270	caffcoa	yes	-	-	-	-	LMFA07050293	-	-	-	-	-	-	-
cala_c	N-Carbamoyl-beta-alanine	C4H7N2O3	-1	SBO:0000247	R-ALL-73588	JSJWCHRYRHKBBW-UHFFFAOYSA-M	C02642	CHEBI:11892, CHEBI:12495, CHEBI:1671, CHEBI:18261, CHEBI:21690, CHEBI:46352	HMDB00026, HMDB62812	META:3-UREIDO-PROPIONATE	MNXM802	cpd01720	cala	yes	-	-	-	-	-	-	-	-	-	-	-	-
camp_c	CAMP	C10H11N5O6P	-1	SBO:0000247	R-ALL-30389	IVOMOUWHDPKRLL-KQYNXXCUSA-M	C00575	CHEBI:11673, CHEBI:1325, CHEBI:17489, CHEBI:19827, CHEBI:41588, CHEBI:58165	HMDB00058	META:CAMP	MNXM243	cpd00446	camp	yes	-	-	-	-	-	-	-	-	-	-	-	-
campp_c	3',5'-cyclic adenosine monophosphate-2'-phosphate	C10H11N5O9P2	-2	SBO:0000247	-	-	-	-	-	-	MNXM147759	-	campp	yes	yes	0	-	-	-	-	-	-	-	-	-	-
carn_c	L-Carnosine	C9H14N4O3	0	SBO:0000247	-	-	C00386	CHEBI:15727	-	-	MNXM114412	cpd15836	carn	yes	-	-	-	-	-	-	-	-	-	-	-	-
carn_e	L-Carnosine	C9H14N4O3	0	SBO:0000247	-	-	C00386	CHEBI:15727	-	-	MNXM114412	cpd15836	carn	yes	-	-	-	-	-	-	-	-	-	-	-	-
carn_p	L-Carnosine	C9H14N4O3	0	SBO:0000247	-	-	C00386	CHEBI:15727	-	-	MNXM114412	cpd15836	carn	yes	-	-	-	-	-	-	-	-	-	-	-	-
catechol_c	Catechol	C6H6O2	0	SBO:0000247	-	YCIMNLLNPGFGHC-UHFFFAOYSA-N	C00090, C01785, C15571	CHEBI:135158, CHEBI:13950, CHEBI:18135, CHEBI:23054, CHEBI:32402, CHEBI:3467, CHEBI:41441, CHEBI:50524	HMDB00957	META:CATECHOL, META:Catechols	MNXM181	cpd00077, cpd01232	catechol	yes	-	-	-	-	-	-	-	-	-	-	-	-
catechol_e	Catechol	C6H6O2	0	SBO:0000247	-	YCIMNLLNPGFGHC-UHFFFAOYSA-N	C00090, C01785, C15571	CHEBI:135158, CHEBI:13950, CHEBI:18135, CHEBI:23054, CHEBI:32402, CHEBI:3467, CHEBI:41441, CHEBI:50524	HMDB00957	META:CATECHOL, META:Catechols	MNXM181	cpd00077, cpd01232	catechol	yes	-	-	-	-	-	-	-	-	-	-	-	-
catechol_p	Catechol	C6H6O2	0	SBO:0000247	-	YCIMNLLNPGFGHC-UHFFFAOYSA-N	C00090, C01785, C15571	CHEBI:135158, CHEBI:13950, CHEBI:18135, CHEBI:23054, CHEBI:32402, CHEBI:3467, CHEBI:41441, CHEBI:50524	HMDB00957	META:CATECHOL, META:Catechols	MNXM181	cpd00077, cpd01232	catechol	yes	-	-	-	-	-	-	-	-	-	-	-	-
cbasp_c	N-Carbamoyl-L-aspartate	C5H6N2O5	-2	SBO:0000247	R-ALL-111628	HLKXYZVTANABHZ-REOHCLBHSA-L	C00438	CHEBI:12496, CHEBI:12593, CHEBI:15859, CHEBI:21687, CHEBI:21688, CHEBI:32814, CHEBI:44316, CHEBI:7257	HMDB00828	META:CARBAMYUL-L-ASPARTATE	MNXM465	cpd00343	cbasp	yes	-	-	-	-	-	-	-	-	-	-	-	-
cbm_c	Carbamate	CH2NO2	-1	SBO:0000247	-	KXDHJXZQYSOELW-UHFFFAOYSA-M	C01563	CHEBI:13941, CHEBI:22504, CHEBI:23002, CHEBI:28616, CHEBI:3386, CHEBI:44573	HMDB03551	META:CARBAMATE	MNXM742	cpd01101	cbm	yes	-	-	-	-	-	-	-	-	-	-	-	-
cbp_c	Carbamoyl phosphate	CH2NO5P	-2	SBO:0000247	R-ALL-111647, R-ALL-29676	FFQKYPRQEYGKAF-UHFFFAOYSA-L	C00169	CHEBI:13942, CHEBI:17672, CHEBI:23005, CHEBI:3389, CHEBI:41567, CHEBI:58228	HMDB01096	META:CARBAMOYL-P	MNXM138	cpd00146	cbp	yes	-	-	-	-	-	-	-	-	-	-	-	-
cchol_c	26-Carboxycholest-4-en-3-one	C27H42O3	0	SBO:0000247	-	-	-	-	-	-	-	-	cchol	yes	-	-	yes	C27H40O3	-	-	-	-	-	-	-	-
cchoxod_c	2-Hydroxy-6-keto-2,4-heptadienoate	C7H8O4	0	SBO:0000247	-	HVZGWILTESYJSP-MGLVMYNNSA-M	C06210	CHEBI:1132	-	META:2H6OH2-4DIENOATE	MNXM3948	cpd03715	cchoxod	yes	-	-	yes	C7H7O4	-	-	-	-	-	-	-	-
ccmuac_c	Cis,cis-Muconate	C6H4O4	-2	SBO:0000247	-	TXXHDPDFNKHHGW-CCAGOZQPSA-L	C02480	CHEBI:10451, CHEBI:12785, CHEBI:12802, CHEBI:16508, CHEBI:23258, CHEBI:23259, CHEBI:23260, CHEBI:29038, CHEBI:32379, CHEBI:36501, CHEBI:41387	HMDB06331	META:CIS-CIS-MUCONATE	MNXM1144	cpd01630	ccmuac	yes	yes	0	-	-	LMFA01170077	-	-	-	-	-	-	-
cd2_c	Cadmium	Cd	2	SBO:0000247	-	WLZRMCYVCSSEQC-UHFFFAOYSA-N	C01413	CHEBI:3290, CHEBI:48773, CHEBI:48775	HMDB03638	META:CD+2	MNXM4505	cpd01012	cd2	yes	-	-	-	-	-	-	-	-	-	-	-	-
cd2_e	Cadmium	Cd	2	SBO:0000247	-	WLZRMCYVCSSEQC-UHFFFAOYSA-N	C01413	CHEBI:3290, CHEBI:48773, CHEBI:48775	HMDB03638	META:CD+2	MNXM4505	cpd01012	cd2	yes	-	-	-	-	-	-	-	-	-	-	-	-
cd2_p	Cadmium	Cd	2	SBO:0000247	-	WLZRMCYVCSSEQC-UHFFFAOYSA-N	C01413	CHEBI:3290, CHEBI:48773, CHEBI:48775	HMDB03638	META:CD+2	MNXM4505	cpd01012	cd2	yes	-	-	-	-	-	-	-	-	-	-	-	-
cdigmp_c	Cyclic diguanosine monophosphate	C20H22N10O14P2	-2	SBO:0000247	-	-	-	-	-	-	MNXM148172	-	cdigmp	yes	yes	0	-	-	-	-	-	-	-	-	-	-
cdp_c	CDP	C9H12N3O11P2	-3	SBO:0000247	-	ZWIADYZPOWUWEW-XVFCMESISA-K	C00112	CHEBI:13254, CHEBI:17239, CHEBI:23519, CHEBI:3260, CHEBI:41451, CHEBI:58069	HMDB01546	META:CDP	MNXM220	cpd00096	cdp	yes	-	-	-	-	-	-	-	-	-	-	-	-
cdpc16c19g_c	Cdp diacylglycerol (C16:0, C19:0)	C47H86N3O15P2	0	SBO:0000247	-	-	-	-	-	-	MNXM3560	cpd15935	cdpc16c19g	yes	-	-	-	-	-	-	-	-	-	-	-	-
cdpc19c19g_c	Cdp diacylglycerol (C19:0, C19:0)	C50H93N3O15P2	0	SBO:0000247	-	-	-	-	-	-	MNXM4506	cpd15936	cdpc19c19g	yes	-	-	-	-	-	-	-	-	-	-	-	-
cdpdag_HP_c	CDP-Diacylglycerol Hp specific	C45H79N3O15P2	0	SBO:0000247	-	-	-	-	-	-	MNXM7157	cpd16108	cdpdag_HP	yes	-	-	-	-	-	-	-	-	-	-	-	-
cdpdddecg_c	CDP-1,2-didodecanoylglycerol	C36H63N3O15P2	-2	SBO:0000247	-	-	C13891	CHEBI:34046	-	-	MNXM4507	cpd15417	cdpdddecg	yes	-	-	-	-	-	-	-	-	-	-	-	-
cdpdhdec9eg_c	CDP-1,2-dihexadec-9-enoylglycerol	C44H75N3O15P2	-2	SBO:0000247	-	LBKBJHVQQNUXGQ-BQUKFSKHSA-L	-	CHEBI:104012	-	-	MNXM4508	cpd15418	cdpdhdec9eg	yes	-	-	-	-	-	-	-	-	-	-	-	-
cdpdhdecg_c	CDP-1,2-dihexadecanoylglycerol	C44H81N3O15P2	0	SBO:0000247	-	-	-	CHEBI:77358	-	-	MNXM3232	cpd15419	cdpdhdecg, cdpdhexdecglc	yes	yes	-2	yes	C44H79N3O15P2	-	-	-	-	-	-	-	-
cdpdodec11eg_c	CDP-1,2-dioctadec-11-enoylglycerol	C48H83N3O15P2	-2	SBO:0000247	-	KISJWPWNABZPGN-IGIWICMZSA-L	-	CHEBI:104362	-	-	MNXM4509	cpd15420	cdpdodec11eg	yes	-	-	-	-	-	-	-	-	-	-	-	-
cdpdodecg_c	CDP-1,2-dioctadecanoylglycerol	C48H87N3O15P2	-2	SBO:0000247	-	PDCWLWQTNQCGRI-IGIWICMZSA-L	-	CHEBI:104121	-	META:CPD-12814	MNXM45856	cpd15421	cdpdodecg, cdpoctdecglc	yes	-	-	-	-	-	-	-	-	-	-	-	-
cdpdtdec7eg_c	CDP-1,2-ditetradec-7-enoylglycerol	C40H67N3O15P2	-2	SBO:0000247	-	VDJIEKQUDMPHPA-WNAWUNHNSA-L	-	CHEBI:103990	-	-	MNXM4511	cpd15422	cdpdtdec7eg	yes	-	-	-	-	-	-	-	-	-	-	-	-
cdpdtdecg_c	CDP-1,2-ditetradecanoylglycerol	C40H73N3O15P2	0	SBO:0000247	-	ICFWXMWHAMIZGF-WNAWUNHNSA-L	-	CHEBI:103211	-	META:CPD-18388	MNXM4512	cpd15423	cdpdtdecg, cdpdtetdecglc	yes	yes	-2	yes	C40H71N3O15P2	-	-	-	-	-	-	-	-
cechddd_c	Cis-3-(3-carboxyethyl)-3,5-cyclohexadiene-1,2-diol	C9H11O4	-1	SBO:0000247	-	RKDFGWAXBBGKMR-APPZFPTMSA-M	-	CHEBI:48690, CHEBI:48691, CHEBI:60087, CHEBI:60088	-	META:CARBOXYETHYL-3-5-CYCLOHEXADIENE-1-2-DIOL	MNXM1636	-	cechddd	yes	-	-	-	-	-	-	-	-	-	-	-	-
cell4_c	Cellulose (n=4 repeating units)	C24H42O21	0	SBO:0000247	-	-	-	-	-	-	MNXM147063	-	cell4	yes	-	-	-	-	-	-	-	-	-	-	-	-
cell4_e	Cellulose (n=4 repeating units)	C24H42O21	0	SBO:0000247	-	-	-	-	-	-	MNXM147063	-	cell4	yes	-	-	-	-	-	-	-	-	-	-	-	-
cell4_p	Cellulose (n=4 repeating units)	C24H42O21	0	SBO:0000247	-	-	-	-	-	-	MNXM147063	-	cell4	yes	-	-	-	-	-	-	-	-	-	-	-	-
cell6_c	Cellulose (n=6 repeating units)	C36H62O31	0	SBO:0000247	-	-	-	-	-	-	MNXM147446	-	cell6	yes	-	-	-	-	-	-	-	-	-	-	-	-
cell6_e	Cellulose (n=6 repeating units)	C36H62O31	0	SBO:0000247	-	-	-	-	-	-	MNXM147446	-	cell6	yes	-	-	-	-	-	-	-	-	-	-	-	-
cellb6p_c	Cellobiose 6 phosphate C12H21O14P	C12H23O14P	0	SBO:0000247	-	ITPHOIFCAFNCLL-QRZGKKJRSA-L	C04534	CHEBI:2233	-	META:CPD-507	MNXM4419	cpd02760	cellb6p	yes	-	-	-	-	-	-	G10518	-	-	-	-	-
cellb_c	Cellobiose	C12H22O11	0	SBO:0000247	-	GUBGYTABKSRVRQ-QRZGKKJRSA-N	C00185, C06421, C06422	CHEBI:10358, CHEBI:22836, CHEBI:35462, CHEBI:36217, CHEBI:41353, CHEBI:17057	HMDB00055	META:CELLOBIOSE	MNXM1142	cpd03845	cellb	yes	-	-	-	-	-	-	G00289	-	-	-	-	-
cellb_e	Cellobiose	C12H22O11	0	SBO:0000247	-	GUBGYTABKSRVRQ-QRZGKKJRSA-N	C00185, C06421, C06422	CHEBI:10358, CHEBI:22836, CHEBI:35462, CHEBI:36217, CHEBI:41353, CHEBI:17057	HMDB00055	META:CELLOBIOSE	MNXM1142	cpd03845	cellb	yes	-	-	-	-	-	-	G00289	-	-	-	-	-
cellb_p	Cellobiose	C12H22O11	0	SBO:0000247	-	GUBGYTABKSRVRQ-QRZGKKJRSA-N	C00185, C06421, C06422	CHEBI:10358, CHEBI:22836, CHEBI:35462, CHEBI:36217, CHEBI:41353, CHEBI:17057	HMDB00055	META:CELLOBIOSE	MNXM1142	cpd03845	cellb	yes	-	-	-	-	-	-	G00289	-	-	-	-	-
cenchddd_c	Cis-3-(3-carboxyethenyl)-3,5-cyclohexadiene-1,2-diol	C9H9O4	-1	SBO:0000247	-	AEUBLTTWYCDTGM-HXOXMVQHSA-M	C12622	CHEBI:49071, CHEBI:60108, CHEBI:61451, CHEBI:61462	-	-	MNXM2161	cpd09253	cenchddd	yes	-	-	-	-	-	-	-	-	-	-	-	-
cgly_c	Cys Gly	C5H10N2O3S	0	SBO:0000247	R-ALL-1247904, R-ALL-1247934	ZUKPVRWZDMRIEO-VKHMYHEASA-N	C01419	CHEBI:4047, CHEBI:61694	HMDB00078, HMDB28775	META:CYS-GLY	MNXM683	cpd01017	cgly	yes	-	-	-	-	-	-	-	-	-	-	-	-
cgly_e	Cys Gly	C5H10N2O3S	0	SBO:0000247	R-ALL-1247904, R-ALL-1247934	ZUKPVRWZDMRIEO-VKHMYHEASA-N	C01419	CHEBI:4047, CHEBI:61694	HMDB00078, HMDB28775	META:CYS-GLY	MNXM683	cpd01017	cgly	yes	-	-	-	-	-	-	-	-	-	-	-	-
cgly_p	Cys Gly	C5H10N2O3S	0	SBO:0000247	R-ALL-1247904, R-ALL-1247934	ZUKPVRWZDMRIEO-VKHMYHEASA-N	C01419	CHEBI:4047, CHEBI:61694	HMDB00078, HMDB28775	META:CYS-GLY	MNXM683	cpd01017	cgly	yes	-	-	-	-	-	-	-	-	-	-	-	-
ch4s_c	Methanethiol	CH4S	0	SBO:0000247	-	LSDPWZHWYPCBBB-UHFFFAOYSA-N	C00409	CHEBI:14586, CHEBI:16007, CHEBI:25225, CHEBI:6814	HMDB03227	META:CPD-7671	MNXM652	cpd00324	ch4s	yes	-	-	-	-	-	-	-	-	-	-	-	-
ch4s_e	Methanethiol	CH4S	0	SBO:0000247	-	LSDPWZHWYPCBBB-UHFFFAOYSA-N	C00409	CHEBI:14586, CHEBI:16007, CHEBI:25225, CHEBI:6814	HMDB03227	META:CPD-7671	MNXM652	cpd00324	ch4s	yes	-	-	-	-	-	-	-	-	-	-	-	-
chol4en3one_c	Cholest-4-en-3-one	C27H44O	0	SBO:0000247	-	-	C00599	CHEBI:16175	-	-	-	-	chol4en3one	yes	-	-	-	-	-	-	-	-	-	-	-	-
chol_c	Choline	C5H14NO	1	SBO:0000247	R-ALL-264618, R-ALL-264638, R-ALL-6798162	OEYIOHPDSNJKLS-UHFFFAOYSA-N	C00114	CHEBI:13985, CHEBI:15354, CHEBI:23212, CHEBI:3665, CHEBI:41524, CHEBI:72322	HMDB00097	META:CHOLINE	MNXM90	cpd00098	chol	yes	-	-	-	-	-	D07690, D10498	-	-	-	-	-	-
chol_e	Choline	C5H14NO	1	SBO:0000247	R-ALL-264618, R-ALL-264638, R-ALL-6798162	OEYIOHPDSNJKLS-UHFFFAOYSA-N	C00114	CHEBI:13985, CHEBI:15354, CHEBI:23212, CHEBI:3665, CHEBI:41524, CHEBI:72322	HMDB00097	META:CHOLINE	MNXM90	cpd00098	chol	yes	-	-	-	-	-	D07690, D10498	-	-	-	-	-	-
chol_p	Choline	C5H14NO	1	SBO:0000247	R-ALL-264618, R-ALL-264638, R-ALL-6798162	OEYIOHPDSNJKLS-UHFFFAOYSA-N	C00114	CHEBI:13985, CHEBI:15354, CHEBI:23212, CHEBI:3665, CHEBI:41524, CHEBI:72322	HMDB00097	META:CHOLINE	MNXM90	cpd00098	chol	yes	-	-	-	-	-	D07690, D10498	-	-	-	-	-	-
cholc3coa_c	CoA-cholest-4-en-3-one C3 side chain	C43H66N7O18P3S	0	SBO:0000247	-	-	-	-	-	-	-	-	cholc3coa	yes	-	-	yes	C43H64N7O18P3S	-	-	-	-	-	-	-	-
cholc5coa_c	CoA-cholest-4-en-3-one C5 side chain	C45H70N7O18P3S	0	SBO:0000247	-	-	-	-	-	-	-	-	cholc5coa	yes	-	-	yes	C45H68N7O18P3S	-	-	-	-	-	-	-	-
cholc8coa_c	CoA-cholest-4-en-3-one C8 side chain	C48H76N7O18P3S	0	SBO:0000247	-	-	-	-	-	-	-	-	cholc8coa	yes	-	-	yes	C48H74N7O18P3S	-	-	-	-	-	-	-	-
cholenec3coa_c	CoA-20-ene-cholest-4-en-3-one C5 side chain	C43H64N7O18P3S	0	SBO:0000247	-	-	-	-	-	-	-	-	cholenec3coa	yes	-	-	yes	C43H63N7O18P3S	-	-	-	-	-	-	-	-
cholenec5coa_c	CoA-22-ene-cholest-4-en-3-one C5 side chain	C45H68N7O18P3S	0	SBO:0000247	-	-	-	-	-	-	-	-	cholenec5coa	yes	-	-	yes	C45H66N7O18P3S	-	-	-	-	-	-	-	-
cholenec8coa_c	CoA-24-ene-cholest-4-en-3-one C8 side chain	C48H74N7O18P3S	0	SBO:0000247	-	-	-	-	-	-	-	-	cholenec8coa	yes	-	-	yes	C48H72N7O18P3S	-	-	-	-	-	-	-	-
cholp_c	Choline phosphate	C5H13NO4P	-1	SBO:0000247	R-ALL-1524071, R-ALL-1605750, R-ALL-1606280, R-ALL-1610735, R-ALL-194358, R-ALL-6814794	YHHSONZFOIEMCP-UHFFFAOYSA-M	C00588	CHEBI:12720, CHEBI:13986, CHEBI:18132, CHEBI:23214, CHEBI:295975, CHEBI:3667, CHEBI:44707	HMDB00284, HMDB01565	META:PHOSPHORYL-CHOLINE	MNXM229	cpd00457	cholp	yes	-	-	-	-	-	-	-	-	-	-	-	-
chols_c	Choline sulfate	C5H13NO4S	0	SBO:0000247	-	WXCQAWGXWVRCGP-UHFFFAOYSA-N	C00919	CHEBI:13987, CHEBI:16822, CHEBI:23215, CHEBI:3669, CHEBI:52859	-	META:CPD-543	MNXM1547	cpd00681	chols	yes	-	-	-	-	-	-	-	-	-	-	-	-
chols_e	Choline sulfate	C5H13NO4S	0	SBO:0000247	-	WXCQAWGXWVRCGP-UHFFFAOYSA-N	C00919	CHEBI:13987, CHEBI:16822, CHEBI:23215, CHEBI:3669, CHEBI:52859	-	META:CPD-543	MNXM1547	cpd00681	chols	yes	-	-	-	-	-	-	-	-	-	-	-	-
chols_p	Choline sulfate	C5H13NO4S	0	SBO:0000247	-	WXCQAWGXWVRCGP-UHFFFAOYSA-N	C00919	CHEBI:13987, CHEBI:16822, CHEBI:23215, CHEBI:3669, CHEBI:52859	-	META:CPD-543	MNXM1547	cpd00681	chols	yes	-	-	-	-	-	-	-	-	-	-	-	-
chor_c	Chorismate	C10H8O6	-2	SBO:0000247	R-ALL-964856	WTFXTQVDAKGDEY-HTQZYQBOSA-L	C00251	CHEBI:13993, CHEBI:17333, CHEBI:23225, CHEBI:23227, CHEBI:29748, CHEBI:3677	HMDB12199	META:CHORISMATE	MNXM337	cpd00216	chor	yes	-	-	-	-	-	-	-	-	-	-	-	-
chor_e	Chorismate	C10H8O6	-2	SBO:0000247	R-ALL-964856	WTFXTQVDAKGDEY-HTQZYQBOSA-L	C00251	CHEBI:13993, CHEBI:17333, CHEBI:23225, CHEBI:23227, CHEBI:29748, CHEBI:3677	HMDB12199	META:CHORISMATE	MNXM337	cpd00216	chor	yes	-	-	-	-	-	-	-	-	-	-	-	-
chor_p	Chorismate	C10H8O6	-2	SBO:0000247	R-ALL-964856	WTFXTQVDAKGDEY-HTQZYQBOSA-L	C00251	CHEBI:13993, CHEBI:17333, CHEBI:23225, CHEBI:23227, CHEBI:29748, CHEBI:3677	HMDB12199	META:CHORISMATE	MNXM337	cpd00216	chor	yes	-	-	-	-	-	-	-	-	-	-	-	-
chsterol_c	Chsterol c	C27H46O	0	SBO:0000247	R-ALL-163586, R-ALL-171095, R-ALL-171149, R-ALL-174672, R-ALL-176478, R-ALL-193156, R-ALL-193384, R-ALL-193840, R-ALL-216762, R-ALL-8848047	HVYWMOMLDIMFJA-DPAQBDIFSA-N	C00187	CHEBI:13982, CHEBI:16113, CHEBI:23204, CHEBI:3659, CHEBI:41564	HMDB00067, HMDB00507, HMDB62453	META:CHOLESTEROL	MNXM103	cpd00160	chsterol	yes	-	-	-	-	LMST01010001, LMST01010093	D00040	-	-	-	-	-	-
chsterol_e	Chsterol c	C27H46O	0	SBO:0000247	R-ALL-163586, R-ALL-171095, R-ALL-171149, R-ALL-174672, R-ALL-176478, R-ALL-193156, R-ALL-193384, R-ALL-193840, R-ALL-216762, R-ALL-8848047	HVYWMOMLDIMFJA-DPAQBDIFSA-N	C00187	CHEBI:13982, CHEBI:16113, CHEBI:23204, CHEBI:3659, CHEBI:41564	HMDB00067, HMDB00507, HMDB62453	META:CHOLESTEROL	MNXM103	cpd00160	chsterol	yes	-	-	-	-	LMST01010001, LMST01010093	D00040	-	-	-	-	-	-
chtbs6p_c	Diacetylchitobiose-6-phosphate	C16H27N2O14P	-2	SBO:0000247	-	KYKNQNQCPWDNAK-CBTAGEKQSA-L	C21152	CHEBI:64883, CHEBI:64897	-	META:DIACETYLCHITOBIOSE-6-PHOSPHATE	MNXM11353	cpd26854	chtbs6p	yes	-	-	-	-	-	-	-	-	-	-	-	-
chtbs_e	N,N'-diacetylchitobiose	C16H28N2O11	0	SBO:0000247	-	-	C01674	CHEBI:28681, CHEBI:50670, CHEBI:50668	-	-	MNXM722863	-	chtbs	yes	-	-	-	-	-	-	-	-	-	-	-	-
chtbs_p	N,N'-diacetylchitobiose	C16H28N2O11	0	SBO:0000247	-	-	C01674	CHEBI:28681, CHEBI:50670, CHEBI:50668	-	-	MNXM722863	-	chtbs	yes	-	-	-	-	-	-	-	-	-	-	-	-
cigam_c	Cys-1D-myo-inositol 2-deoxy-D-glucopyranoside	C15H28N2O11S	0	SBO:0000247	-	-	-	-	-	-	MNXM92226	cpd15938	cigam	yes	-	-	-	-	-	-	-	-	-	-	-	-
cinmcoa_c	Cinnamoyl CoA	C30H38N7O17P3S	-4	SBO:0000247	-	-	C00540	CHEBI:15463	-	-	-	-	cinmcoa	yes	yes	0	-	-	-	-	-	-	-	-	-	-
cinnm_c	Trans-Cinnamate	C9H7O2	-1	SBO:0000247	-	WBYWAXJHAXSJNI-VOTSOKGWSA-M	C00423, C10438	CHEBI:10720, CHEBI:10955, CHEBI:12871, CHEBI:12879, CHEBI:15669, CHEBI:23248, CHEBI:23250, CHEBI:27072, CHEBI:27073, CHEBI:27386, CHEBI:35697, CHEBI:35699, CHEBI:35700, CHEBI:3710, CHEBI:45845	HMDB00567, HMDB00930	META:CPD-674	MNXM438	cpd00333, cpd07326	cinnm	yes	-	-	-	-	-	-	-	-	-	-	-	-
cinnm_e	Trans-Cinnamate	C9H7O2	-1	SBO:0000247	-	WBYWAXJHAXSJNI-VOTSOKGWSA-M	C00423, C10438	CHEBI:10720, CHEBI:10955, CHEBI:12871, CHEBI:12879, CHEBI:15669, CHEBI:23248, CHEBI:23250, CHEBI:27072, CHEBI:27073, CHEBI:27386, CHEBI:35697, CHEBI:35699, CHEBI:35700, CHEBI:3710, CHEBI:45845	HMDB00567, HMDB00930	META:CPD-674	MNXM438	cpd00333, cpd07326	cinnm	yes	-	-	-	-	-	-	-	-	-	-	-	-
cinnm_p	Trans-Cinnamate	C9H7O2	-1	SBO:0000247	-	WBYWAXJHAXSJNI-VOTSOKGWSA-M	C00423, C10438	CHEBI:10720, CHEBI:10955, CHEBI:12871, CHEBI:12879, CHEBI:15669, CHEBI:23248, CHEBI:23250, CHEBI:27072, CHEBI:27073, CHEBI:27386, CHEBI:35697, CHEBI:35699, CHEBI:35700, CHEBI:3710, CHEBI:45845	HMDB00567, HMDB00930	META:CPD-674	MNXM438	cpd00333, cpd07326	cinnm	yes	-	-	-	-	-	-	-	-	-	-	-	-
cit_c	Citrate	C6H5O7	-3	SBO:0000247	R-ALL-29654, R-ALL-433138, R-ALL-76190	KRKNYBCHXYNGOX-UHFFFAOYSA-K	C00158	CHEBI:132362, CHEBI:133748, CHEBI:13999, CHEBI:16947, CHEBI:23321, CHEBI:23322, CHEBI:30769, CHEBI:35802, CHEBI:35804, CHEBI:35806, CHEBI:35808, CHEBI:35809, CHEBI:35810, CHEBI:3727, CHEBI:41523, CHEBI:42563, CHEBI:76049	HMDB00094	META:CIT	MNXM131	cpd00137	cit	yes	-	-	-	-	-	D00037	-	-	-	-	-	-
cit_e	Citrate	C6H5O7	-3	SBO:0000247	R-ALL-29654, R-ALL-433138, R-ALL-76190	KRKNYBCHXYNGOX-UHFFFAOYSA-K	C00158	CHEBI:132362, CHEBI:133748, CHEBI:13999, CHEBI:16947, CHEBI:23321, CHEBI:23322, CHEBI:30769, CHEBI:35802, CHEBI:35804, CHEBI:35806, CHEBI:35808, CHEBI:35809, CHEBI:35810, CHEBI:3727, CHEBI:41523, CHEBI:42563, CHEBI:76049	HMDB00094	META:CIT	MNXM131	cpd00137	cit	yes	-	-	-	-	-	D00037	-	-	-	-	-	-
cit_p	Citrate	C6H5O7	-3	SBO:0000247	R-ALL-29654, R-ALL-433138, R-ALL-76190	KRKNYBCHXYNGOX-UHFFFAOYSA-K	C00158	CHEBI:132362, CHEBI:133748, CHEBI:13999, CHEBI:16947, CHEBI:23321, CHEBI:23322, CHEBI:30769, CHEBI:35802, CHEBI:35804, CHEBI:35806, CHEBI:35808, CHEBI:35809, CHEBI:35810, CHEBI:3727, CHEBI:41523, CHEBI:42563, CHEBI:76049	HMDB00094	META:CIT	MNXM131	cpd00137	cit	yes	-	-	-	-	-	D00037	-	-	-	-	-	-
citdae_c	Citrl-diaminoethane	C8H13N2O6	-1	SBO:0000247	-	-	-	CHEBI:142970	-	-	-	-	citdae	yes	yes	0	-	-	-	-	-	-	-	-	-	-
citdapp_c	Citryl-L2,3-diamino-propionic acid	C9H14N2O9	-2	SBO:0000247	-	-	-	-	-	-	-	-	citdapp	yes	yes	0	yes	C9H13N2O8	-	-	-	-	-	-	-	-
citr__L_c	L-Citrulline	C6H13N3O3	0	SBO:0000247	R-ALL-113567, R-ALL-29968	RHGKLRLOHDJJDR-BYPYZUCNSA-N	C00327	CHEBI:13092, CHEBI:14002, CHEBI:16349, CHEBI:18211, CHEBI:21257, CHEBI:3730, CHEBI:41489, CHEBI:57743, CHEBI:6203, CHEBI:66922	HMDB00904	META:L-CITRULLINE	MNXM211	cpd00274	citr__L	yes	-	-	-	-	-	D07706	-	-	-	-	-	-
citr__L_e	L-Citrulline	C6H13N3O3	0	SBO:0000247	R-ALL-113567, R-ALL-29968	RHGKLRLOHDJJDR-BYPYZUCNSA-N	C00327	CHEBI:13092, CHEBI:14002, CHEBI:16349, CHEBI:18211, CHEBI:21257, CHEBI:3730, CHEBI:41489, CHEBI:57743, CHEBI:6203, CHEBI:66922	HMDB00904	META:L-CITRULLINE	MNXM211	cpd00274	citr__L	yes	-	-	-	-	-	D07706	-	-	-	-	-	-
cl_c	Chloride	Cl	-1	SBO:0000247	R-ALL-188972, R-ALL-2730999, R-ALL-2731008, R-ALL-2731020, R-ALL-29572, R-ALL-3301973, R-ALL-352022	VEXZGXHMUGYJMC-UHFFFAOYSA-M	C00698, C01327	CHEBI:13291, CHEBI:13364, CHEBI:13970, CHEBI:17883, CHEBI:17996, CHEBI:24635, CHEBI:3616, CHEBI:3731, CHEBI:48804, CHEBI:50315, CHEBI:5590	HMDB00492, HMDB02073, HMDB02162, HMDB02306	META:CL-, META:HCL	MNXM43	cpd00099	cl	yes	-	-	-	-	-	D02057	-	-	-	-	-	-
cl_e	Chloride	Cl	-1	SBO:0000247	R-ALL-188972, R-ALL-2730999, R-ALL-2731008, R-ALL-2731020, R-ALL-29572, R-ALL-3301973, R-ALL-352022	VEXZGXHMUGYJMC-UHFFFAOYSA-M	C00698, C01327	CHEBI:13291, CHEBI:13364, CHEBI:13970, CHEBI:17883, CHEBI:17996, CHEBI:24635, CHEBI:3616, CHEBI:3731, CHEBI:48804, CHEBI:50315, CHEBI:5590	HMDB00492, HMDB02073, HMDB02162, HMDB02306	META:CL-, META:HCL	MNXM43	cpd00099	cl	yes	-	-	-	-	-	D02057	-	-	-	-	-	-
cl_p	Chloride	Cl	-1	SBO:0000247	R-ALL-188972, R-ALL-2730999, R-ALL-2731008, R-ALL-2731020, R-ALL-29572, R-ALL-3301973, R-ALL-352022	VEXZGXHMUGYJMC-UHFFFAOYSA-M	C00698, C01327	CHEBI:13291, CHEBI:13364, CHEBI:13970, CHEBI:17883, CHEBI:17996, CHEBI:24635, CHEBI:3616, CHEBI:3731, CHEBI:48804, CHEBI:50315, CHEBI:5590	HMDB00492, HMDB02073, HMDB02162, HMDB02306	META:CL-, META:HCL	MNXM43	cpd00099	cl	yes	-	-	-	-	-	D02057	-	-	-	-	-	-
clpn120_p	Cardiolipin (tetradodecanoyl, n-C12:0)	C57H108O17P2	-2	SBO:0000247	-	-	-	-	-	-	MNXM5078	-	clpn120	yes	-	-	-	-	-	-	-	-	-	-	-	-
clpn140_p	Cardiolipin (tetratetradecanoyl, n-C14:0)	C65H126O17P2	0	SBO:0000247	-	SDCJNZZAOLRVCP-GTOSQJSUSA-L	-	CHEBI:62862	-	META:CPD-19676	MNXM83974	-	clpn140	yes	yes	-2	yes	C65H124O17P2	-	-	-	-	-	-	-	-
clpn141_p	Cardiolipin (tetratetradec-7-enoyl, n-C14:1)	C65H116O17P2	-2	SBO:0000247	-	-	-	-	-	-	MNXM7149	-	clpn141	yes	-	-	-	-	-	-	-	-	-	-	-	-
clpn160_c	Cardiolipin (tetrahexadecanoyl, n-C16:0)	C73H142O17P2	0	SBO:0000247	-	GRTNLBQYBYZCCM-ULKDXPJMSA-L	-	CHEBI:104586	HMDB56387	META:CPD-12824	MNXM45654	cpd15428, cpd23601	clpn160	yes	yes	-2	yes	C73H140O17P2	LMGP12010007	-	-	-	-	-	-	-
clpn160_p	Cardiolipin (tetrahexadecanoyl, n-C16:0)	C73H142O17P2	0	SBO:0000247	-	GRTNLBQYBYZCCM-ULKDXPJMSA-L	-	CHEBI:104586	HMDB56387	META:CPD-12824	MNXM45654	cpd15428, cpd23601	clpn160	yes	yes	-2	yes	C73H140O17P2	LMGP12010007	-	-	-	-	-	-	-
clpn161_p	Cardiolipin (tetrahexadec-9-enoyl, n-C16:1)	C73H134O17P2	0	SBO:0000247	-	UYSHBKYVDAZLKJ-GMUISZSCSA-L	-	CHEBI:104873	-	META:CPD-19674	MNXM4501	-	clpn161	yes	yes	-2	yes	C73H132O17P2	-	-	-	-	-	-	-	-
clpn180_p	Cardiolipin (tetraoctadecanoyl, n-C18:0)	C81H156O17P2	-2	SBO:0000247	-	-	-	-	-	-	MNXM5079	-	clpn180	yes	-	-	-	-	-	-	-	-	-	-	-	-
clpn181_p	Cardiolipin (tetraoctadec-11-enoyl, n-C18:1)	C81H150O17P2	0	SBO:0000247	-	HSSSADMXQPKIEB-GXYAQEMJSA-L	-	CHEBI:105685	-	META:CPD-19675	MNXM4503	-	clpn181	yes	yes	-2	yes	C81H148O17P2	-	-	-	-	-	-	-	-
cm_c	Chloramphenicol	C11H12Cl2N2O5	0	SBO:0000247	-	WIIZWVCIJKGZOK-RKDXNWHRSA-N	C00918	CHEBI:13965, CHEBI:17698, CHEBI:23106, CHEBI:23108, CHEBI:3603, CHEBI:47327, CHEBI:94390	HMDB14589	META:CHLORAMPHENICOL	MNXM4519	cpd00680	cm	yes	-	-	-	-	-	D00104	-	-	-	-	-	-
cm_e	Chloramphenicol	C11H12Cl2N2O5	0	SBO:0000247	-	WIIZWVCIJKGZOK-RKDXNWHRSA-N	C00918	CHEBI:13965, CHEBI:17698, CHEBI:23106, CHEBI:23108, CHEBI:3603, CHEBI:47327, CHEBI:94390	HMDB14589	META:CHLORAMPHENICOL	MNXM4519	cpd00680	cm	yes	-	-	-	-	-	D00104	-	-	-	-	-	-
cm_p	Chloramphenicol	C11H12Cl2N2O5	0	SBO:0000247	-	WIIZWVCIJKGZOK-RKDXNWHRSA-N	C00918	CHEBI:13965, CHEBI:17698, CHEBI:23106, CHEBI:23108, CHEBI:3603, CHEBI:47327, CHEBI:94390	HMDB14589	META:CHLORAMPHENICOL	MNXM4519	cpd00680	cm	yes	-	-	-	-	-	D00104	-	-	-	-	-	-
cmcbtt_c	Carboxymycobactin T (R=8 carbon, final carbon is carboxyl group)	C33H48N5O13	1	SBO:0000247	-	-	-	-	-	-	MNXM8372	cpd15940	cmcbtt	yes	yes	0	-	-	-	-	-	-	-	-	-	-
cmcbtt_e	Carboxymycobactin T (R=8 carbon, final carbon is carboxyl group)	C33H48N5O13	1	SBO:0000247	-	-	-	-	-	-	MNXM8372	cpd15940	cmcbtt	yes	yes	0	-	-	-	-	-	-	-	-	-	-
cmcbtt_p	Carboxymycobactin T (R=8 carbon, final carbon is carboxyl group)	C33H48N5O13	1	SBO:0000247	-	-	-	-	-	-	MNXM8372	cpd15940	cmcbtt	yes	yes	0	-	-	-	-	-	-	-	-	-	-
cmp_c	CMP	C9H12N3O8P	-2	SBO:0000247	R-ALL-109395, R-ALL-1524067, R-ALL-727810	IERHLVCPSMICTF-XVFCMESISA-L	C00055	CHEBI:13274, CHEBI:17361, CHEBI:23520, CHEBI:3275, CHEBI:41312, CHEBI:41319, CHEBI:41666, CHEBI:41691, CHEBI:47362, CHEBI:48799, CHEBI:58120, CHEBI:60377	HMDB00095	META:CMP	MNXM31	cpd00046	cmp	yes	-	-	-	-	-	-	G10621	-	-	-	-	-
cmp_e	CMP	C9H12N3O8P	-2	SBO:0000247	R-ALL-109395, R-ALL-1524067, R-ALL-727810	IERHLVCPSMICTF-XVFCMESISA-L	C00055	CHEBI:13274, CHEBI:17361, CHEBI:23520, CHEBI:3275, CHEBI:41312, CHEBI:41319, CHEBI:41666, CHEBI:41691, CHEBI:47362, CHEBI:48799, CHEBI:58120, CHEBI:60377	HMDB00095	META:CMP	MNXM31	cpd00046	cmp	yes	-	-	-	-	-	-	G10621	-	-	-	-	-
cmp_p	CMP	C9H12N3O8P	-2	SBO:0000247	R-ALL-109395, R-ALL-1524067, R-ALL-727810	IERHLVCPSMICTF-XVFCMESISA-L	C00055	CHEBI:13274, CHEBI:17361, CHEBI:23520, CHEBI:3275, CHEBI:41312, CHEBI:41319, CHEBI:41666, CHEBI:41691, CHEBI:47362, CHEBI:48799, CHEBI:58120, CHEBI:60377	HMDB00095	META:CMP	MNXM31	cpd00046	cmp	yes	-	-	-	-	-	-	G10621	-	-	-	-	-
co2_c	CO2	CO2	0	SBO:0000247	R-ALL-1132345, R-ALL-113528, R-ALL-1237009, R-ALL-159751, R-ALL-159942, R-ALL-189480, R-ALL-29376, R-ALL-389536, R-ALL-5668565	CURLTUGMZLYLDI-UHFFFAOYSA-N	C00011	CHEBI:13282, CHEBI:13283, CHEBI:13284, CHEBI:13285, CHEBI:16526, CHEBI:23011, CHEBI:3283, CHEBI:48829	HMDB01967	META:CARBON-DIOXIDE	MNXM13	cpd00011	co2	yes	-	-	-	-	-	D00004	-	-	-	-	-	-
co2_e	CO2	CO2	0	SBO:0000247	R-ALL-1132345, R-ALL-113528, R-ALL-1237009, R-ALL-159751, R-ALL-159942, R-ALL-189480, R-ALL-29376, R-ALL-389536, R-ALL-5668565	CURLTUGMZLYLDI-UHFFFAOYSA-N	C00011	CHEBI:13282, CHEBI:13283, CHEBI:13284, CHEBI:13285, CHEBI:16526, CHEBI:23011, CHEBI:3283, CHEBI:48829	HMDB01967	META:CARBON-DIOXIDE	MNXM13	cpd00011	co2	yes	-	-	-	-	-	D00004	-	-	-	-	-	-
co2_p	CO2	CO2	0	SBO:0000247	R-ALL-1132345, R-ALL-113528, R-ALL-1237009, R-ALL-159751, R-ALL-159942, R-ALL-189480, R-ALL-29376, R-ALL-389536, R-ALL-5668565	CURLTUGMZLYLDI-UHFFFAOYSA-N	C00011	CHEBI:13282, CHEBI:13283, CHEBI:13284, CHEBI:13285, CHEBI:16526, CHEBI:23011, CHEBI:3283, CHEBI:48829	HMDB01967	META:CARBON-DIOXIDE	MNXM13	cpd00011	co2	yes	-	-	-	-	-	D00004	-	-	-	-	-	-
co_c	Carbon monoxide	CO	0	SBO:0000247	R-ALL-189385	UGFAIRIUMAVXCW-UHFFFAOYSA-N	C00237	CHEBI:13281, CHEBI:17245, CHEBI:23013, CHEBI:3282, CHEBI:41526, CHEBI:58072	HMDB01361	META:CARBON-MONOXIDE	MNXM10881	cpd00204	co	yes	-	-	-	-	-	D03398, D09706	-	-	-	-	-	-
co_e	Carbon monoxide	CO	0	SBO:0000247	R-ALL-189385	UGFAIRIUMAVXCW-UHFFFAOYSA-N	C00237	CHEBI:13281, CHEBI:17245, CHEBI:23013, CHEBI:3282, CHEBI:41526, CHEBI:58072	HMDB01361	META:CARBON-MONOXIDE	MNXM10881	cpd00204	co	yes	-	-	-	-	-	D03398, D09706	-	-	-	-	-	-
co_p	Carbon monoxide	CO	0	SBO:0000247	R-ALL-189385	UGFAIRIUMAVXCW-UHFFFAOYSA-N	C00237	CHEBI:13281, CHEBI:17245, CHEBI:23013, CHEBI:3282, CHEBI:41526, CHEBI:58072	HMDB01361	META:CARBON-MONOXIDE	MNXM10881	cpd00204	co	yes	-	-	-	-	-	D03398, D09706	-	-	-	-	-	-
coa_c	Coenzyme A	C21H32N7O16P3S	-4	SBO:0000247	R-ALL-162743, R-ALL-1678675, R-ALL-193514, R-ALL-2485002, R-ALL-29374, R-ALL-76194, R-ALL-8939024	RGJOEKWQDUBAIZ-IBOSZNHHSA-J	C00010	CHEBI:13294, CHEBI:13295, CHEBI:13298, CHEBI:15346, CHEBI:23355, CHEBI:3771, CHEBI:41597, CHEBI:41631, CHEBI:57287, CHEBI:741566	HMDB01423, HMDB62184	META:CO-A, META:COA-GROUP	MNXM12	cpd00010, cpd22528	coa	yes	-	-	-	-	-	-	-	-	-	-	-	-
coa_e	Coenzyme A	C21H32N7O16P3S	-4	SBO:0000247	R-ALL-162743, R-ALL-1678675, R-ALL-193514, R-ALL-2485002, R-ALL-29374, R-ALL-76194, R-ALL-8939024	RGJOEKWQDUBAIZ-IBOSZNHHSA-J	C00010	CHEBI:13294, CHEBI:13295, CHEBI:13298, CHEBI:15346, CHEBI:23355, CHEBI:3771, CHEBI:41597, CHEBI:41631, CHEBI:57287, CHEBI:741566	HMDB01423, HMDB62184	META:CO-A, META:COA-GROUP	MNXM12	cpd00010, cpd22528	coa	yes	-	-	-	-	-	-	-	-	-	-	-	-
cob1nda_c	Cob-I-yrinate-a-c-diamide	C45H56CoN6O12	-5	SBO:0000247	-	-	C06505	CHEBI:58575, CHEBI:28531	-	-	MNXM147452	-	cob1nda	yes	yes	0	yes	C45CoH56N6O12	-	-	-	-	-	-	-	-
cobalt2_c	Co2+	Co	2	SBO:0000247	-	XLJKHNWPARRRJB-UHFFFAOYSA-N	C00175	CHEBI:23337, CHEBI:48827, CHEBI:48828	HMDB00608	META:CO+2	MNXM90960	cpd00149	cobalt2	yes	-	-	-	-	-	-	-	-	-	-	-	-
cobalt2_e	Co2+	Co	2	SBO:0000247	-	XLJKHNWPARRRJB-UHFFFAOYSA-N	C00175	CHEBI:23337, CHEBI:48827, CHEBI:48828	HMDB00608	META:CO+2	MNXM90960	cpd00149	cobalt2	yes	-	-	-	-	-	-	-	-	-	-	-	-
cobalt2_p	Co2+	Co	2	SBO:0000247	-	XLJKHNWPARRRJB-UHFFFAOYSA-N	C00175	CHEBI:23337, CHEBI:48827, CHEBI:48828	HMDB00608	META:CO+2	MNXM90960	cpd00149	cobalt2	yes	-	-	-	-	-	-	-	-	-	-	-	-
confrl_c	Coniferol	C10H12O3	0	SBO:0000247	-	JMFRWRFFLBVWSI-NSCUHMNNSA-N	C00590	CHEBI:14016, CHEBI:14017, CHEBI:17745, CHEBI:23371, CHEBI:3858, CHEBI:4730	HMDB12915	META:CONIFERYL-ALCOHOL	MNXM880	cpd00458	confrl	yes	-	-	-	-	-	-	-	-	-	-	-	-
confrl_e	Coniferol	C10H12O3	0	SBO:0000247	-	JMFRWRFFLBVWSI-NSCUHMNNSA-N	C00590	CHEBI:14016, CHEBI:14017, CHEBI:17745, CHEBI:23371, CHEBI:3858, CHEBI:4730	HMDB12915	META:CONIFERYL-ALCOHOL	MNXM880	cpd00458	confrl	yes	-	-	-	-	-	-	-	-	-	-	-	-
confrl_p	Coniferol	C10H12O3	0	SBO:0000247	-	JMFRWRFFLBVWSI-NSCUHMNNSA-N	C00590	CHEBI:14016, CHEBI:14017, CHEBI:17745, CHEBI:23371, CHEBI:3858, CHEBI:4730	HMDB12915	META:CONIFERYL-ALCOHOL	MNXM880	cpd00458	confrl	yes	-	-	-	-	-	-	-	-	-	-	-	-
conialdh_c	Coniferyl aldehyde	C10H10O3	0	SBO:0000247	-	DKZBBWMURDFHNE-NSCUHMNNSA-N	C02666	CHEBI:14018, CHEBI:16547, CHEBI:23372, CHEBI:3859	-	META:CONIFERYL-ALDEHYDE	MNXM858	cpd01733	conialdh	yes	-	-	-	-	-	-	-	-	-	-	-	-
coucoa_c	P coumaroyl CoA	C30H38N7O18P3S	-4	SBO:0000247	-	DMZOKBALNZWDKI-MATMFAIHSA-J	C00223	CHEBI:11979, CHEBI:15499, CHEBI:1813, CHEBI:20349, CHEBI:57355, CHEBI:85008, CHEBI:85531	HMDB60153	META:P-COUMAROYL-COA	MNXM264	cpd00192, cpd28722	coucoa	yes	-	-	-	-	LMFA07050265	-	-	-	-	-	-	-
cpgn_c	Coprogen	C35H53FeN6O13	0	SBO:0000247	-	FQIVLXIUJLOKPL-DWZMLRRXSA-N	-	CHEBI:83101	-	-	MNXM114191	cpd15437	cpgn	yes	yes	2	yes	C35H56FeN6O13	-	-	-	-	-	-	-	-
cpgn_e	Coprogen	C35H53FeN6O13	0	SBO:0000247	-	FQIVLXIUJLOKPL-DWZMLRRXSA-N	-	CHEBI:83101	-	-	MNXM114191	cpd15437	cpgn	yes	yes	2	yes	C35H56FeN6O13	-	-	-	-	-	-	-	-
cpgn_p	Coprogen	C35H53FeN6O13	0	SBO:0000247	-	FQIVLXIUJLOKPL-DWZMLRRXSA-N	-	CHEBI:83101	-	-	MNXM114191	cpd15437	cpgn	yes	yes	2	yes	C35H56FeN6O13	-	-	-	-	-	-	-	-
cpgn_un_c	Coprogen unloaded (no Fe(III))	C35H56N6O13	0	SBO:0000247	-	-	-	-	-	META:CPD0-2262	MNXM2999	cpd15438	cpgn_un	yes	-	-	-	-	-	-	-	-	-	-	-	-
cpgn_un_e	Coprogen unloaded (no Fe(III))	C35H56N6O13	0	SBO:0000247	-	-	-	-	-	META:CPD0-2262	MNXM2999	cpd15438	cpgn_un	yes	-	-	-	-	-	-	-	-	-	-	-	-
cpgn_un_p	Coprogen unloaded (no Fe(III))	C35H56N6O13	0	SBO:0000247	-	-	-	-	-	META:CPD0-2262	MNXM2999	cpd15438	cpgn_un	yes	-	-	-	-	-	-	-	-	-	-	-	-
cpp3_c	Coproporphyrin III	C36H34N4O8	-4	SBO:0000247	-	-	C03263, C05770	CHEBI:27609, CHEBI:131725, CHEBI:15439	-	-	MNXM167474	-	cpp3	yes	yes	0	yes	C36H38N4O8	-	-	-	-	-	-	-	-
cpppg3_c	Coproporphyrinogen III	C36H40N4O8	-4	SBO:0000247	R-ALL-189411, R-ALL-189455	NIUVHXTXUXOFEB-UHFFFAOYSA-J	C03263	CHEBI:14020, CHEBI:15439, CHEBI:23386, CHEBI:3880, CHEBI:41560, CHEBI:57309	HMDB01261	META:COPROPORPHYRINOGEN_III	MNXM410	cpd02083	cpppg3	yes	-	-	-	-	-	-	-	-	-	-	-	-
creat_c	Creatine cytosol	C4H7N3O	0	SBO:0000247	R-ALL-30733	DDRJAANPRJIHGJ-UHFFFAOYSA-N	C00791	CHEBI:14029, CHEBI:16737, CHEBI:23406, CHEBI:3910	HMDB00562	META:CREATININE	MNXM1470	cpd00585	creat	yes	-	-	yes	C4H9N3O2	-	D03600	-	-	-	-	-	-
creat_e	Creatine cytosol	C4H7N3O	0	SBO:0000247	R-ALL-30733	DDRJAANPRJIHGJ-UHFFFAOYSA-N	C00791	CHEBI:14029, CHEBI:16737, CHEBI:23406, CHEBI:3910	HMDB00562	META:CREATININE	MNXM1470	cpd00585	creat	yes	-	-	yes	C4H9N3O2	-	D03600	-	-	-	-	-	-
creat_p	Creatine cytosol	C4H7N3O	0	SBO:0000247	R-ALL-30733	DDRJAANPRJIHGJ-UHFFFAOYSA-N	C00791	CHEBI:14029, CHEBI:16737, CHEBI:23406, CHEBI:3910	HMDB00562	META:CREATININE	MNXM1470	cpd00585	creat	yes	-	-	yes	C4H9N3O2	-	D03600	-	-	-	-	-	-
crn__D_c	D-Carnitine	C7H15NO3	0	SBO:0000247	-	PHIQHXFUZVPYII-LURJTMIESA-N	C15025	CHEBI:11060, CHEBI:51453	HMDB62634	META:D-CARNITINE	MNXM246	cpd10719	crn__D	yes	-	-	-	-	-	-	-	-	-	-	-	-
crn__D_p	D-Carnitine	C7H15NO3	0	SBO:0000247	-	PHIQHXFUZVPYII-LURJTMIESA-N	C15025	CHEBI:11060, CHEBI:51453	HMDB62634	META:D-CARNITINE	MNXM246	cpd10719	crn__D	yes	-	-	-	-	-	-	-	-	-	-	-	-
crn_c	L-Carnitine	C7H15NO3	0	SBO:0000247	R-ALL-164988, R-ALL-201023, R-ALL-30235, R-ALL-390294, R-ALL-549207	PHIQHXFUZVPYII-ZCFIWIBFSA-N	C00318, C00487	CHEBI:11817, CHEBI:13091, CHEBI:13947, CHEBI:16347, CHEBI:17126, CHEBI:20047, CHEBI:21256, CHEBI:23038, CHEBI:29085, CHEBI:3424, CHEBI:39547, CHEBI:6202	HMDB00062, HMDB01467, HMDB62496	META:CARNITINE	MNXM173	cpd00266, cpd19003	crn	yes	-	-	-	-	-	D02176	-	-	-	-	-	-
crn_e	L-Carnitine	C7H15NO3	0	SBO:0000247	R-ALL-164988, R-ALL-201023, R-ALL-30235, R-ALL-390294, R-ALL-549207	PHIQHXFUZVPYII-ZCFIWIBFSA-N	C00318, C00487	CHEBI:11817, CHEBI:13091, CHEBI:13947, CHEBI:16347, CHEBI:17126, CHEBI:20047, CHEBI:21256, CHEBI:23038, CHEBI:29085, CHEBI:3424, CHEBI:39547, CHEBI:6202	HMDB00062, HMDB01467, HMDB62496	META:CARNITINE	MNXM173	cpd00266, cpd19003	crn	yes	-	-	-	-	-	D02176	-	-	-	-	-	-
crn_p	L-Carnitine	C7H15NO3	0	SBO:0000247	R-ALL-164988, R-ALL-201023, R-ALL-30235, R-ALL-390294, R-ALL-549207	PHIQHXFUZVPYII-ZCFIWIBFSA-N	C00318, C00487	CHEBI:11817, CHEBI:13091, CHEBI:13947, CHEBI:16347, CHEBI:17126, CHEBI:20047, CHEBI:21256, CHEBI:23038, CHEBI:29085, CHEBI:3424, CHEBI:39547, CHEBI:6202	HMDB00062, HMDB01467, HMDB62496	META:CARNITINE	MNXM173	cpd00266, cpd19003	crn	yes	-	-	-	-	-	D02176	-	-	-	-	-	-
crncoa_c	L-Carnitinyl-CoA	C28H46N8O18P3S	-3	SBO:0000247	-	BBRISSLDTUHWKG-PVMHLSDZSA-K	C20750	CHEBI:41482, CHEBI:60932	-	META:L-CARNITINYL-COA	MNXM1451	-	crncoa	yes	yes	0	-	-	LMFA07050150	-	-	-	-	-	-	-
cro4_c	Chromate	CrO4	-2	SBO:0000247	-	ZCDOYSPFYFSLEW-UHFFFAOYSA-N	-	CHEBI:23231, CHEBI:29393, CHEBI:33143, CHEBI:33144, CHEBI:35404	-	META:CPD-4422	MNXM46638	cpd11595	cro4	yes	yes	0	yes	O2	-	-	-	-	-	-	-	-
cro4_e	Chromate	CrO4	-2	SBO:0000247	-	ZCDOYSPFYFSLEW-UHFFFAOYSA-N	-	CHEBI:23231, CHEBI:29393, CHEBI:33143, CHEBI:33144, CHEBI:35404	-	META:CPD-4422	MNXM46638	cpd11595	cro4	yes	yes	0	yes	O2	-	-	-	-	-	-	-	-
cro4_p	Chromate	CrO4	-2	SBO:0000247	-	ZCDOYSPFYFSLEW-UHFFFAOYSA-N	-	CHEBI:23231, CHEBI:29393, CHEBI:33143, CHEBI:33144, CHEBI:35404	-	META:CPD-4422	MNXM46638	cpd11595	cro4	yes	yes	0	yes	O2	-	-	-	-	-	-	-	-
crtn_c	Creatinine	C4H7N3O	0	SBO:0000247	-	-	C00791	CHEBI:16737	-	-	MNXM163786	-	crtn	yes	-	-	-	-	-	-	-	-	-	-	-	-
crtn_e	Creatinine	C4H7N3O	0	SBO:0000247	-	-	C00791	CHEBI:16737	-	-	MNXM163786	-	crtn	yes	-	-	-	-	-	-	-	-	-	-	-	-
crtn_p	Creatinine	C4H7N3O	0	SBO:0000247	-	-	C00791	CHEBI:16737	-	-	MNXM163786	-	crtn	yes	-	-	-	-	-	-	-	-	-	-	-	-
csn_c	Cytosine	C4H5N3O	0	SBO:0000247	-	OPTASPLRGRRNAP-UHFFFAOYSA-N	C00380	CHEBI:14066, CHEBI:16040, CHEBI:23531, CHEBI:4072, CHEBI:41732	HMDB00630	META:CYTOSINE	MNXM761	cpd00307	csn	yes	-	-	-	-	-	-	-	-	-	-	-	-
csn_e	Cytosine	C4H5N3O	0	SBO:0000247	-	OPTASPLRGRRNAP-UHFFFAOYSA-N	C00380	CHEBI:14066, CHEBI:16040, CHEBI:23531, CHEBI:4072, CHEBI:41732	HMDB00630	META:CYTOSINE	MNXM761	cpd00307	csn	yes	-	-	-	-	-	-	-	-	-	-	-	-
csn_p	Cytosine	C4H5N3O	0	SBO:0000247	-	OPTASPLRGRRNAP-UHFFFAOYSA-N	C00380	CHEBI:14066, CHEBI:16040, CHEBI:23531, CHEBI:4072, CHEBI:41732	HMDB00630	META:CYTOSINE	MNXM761	cpd00307	csn	yes	-	-	-	-	-	-	-	-	-	-	-	-
cspmd_c	Carboxyspermidine	C8H21N3O2	2	SBO:0000247	-	ICLFWLHIBPQMFT-ZETCQYMHSA-P	C18172	CHEBI:65072, CHEBI:66868	-	META:CPD-10012	MNXM92161	cpd19442	cspmd	yes	yes	0	-	-	-	-	-	-	-	-	-	-
ctbt_c	Crotonobetaine	C7H13NO2	0	SBO:0000247	-	GUYHPGUANSLONG-SNAWJCMRSA-N	C04114	CHEBI:11946, CHEBI:17237, CHEBI:1774, CHEBI:20299, CHEBI:48867	-	META:CROTONO-BETAINE	MNXM1607	cpd02543	ctbt	yes	yes	-1	-	-	-	-	-	-	-	-	-	-
ctbt_e	Crotonobetaine	C7H13NO2	0	SBO:0000247	-	GUYHPGUANSLONG-SNAWJCMRSA-N	C04114	CHEBI:11946, CHEBI:17237, CHEBI:1774, CHEBI:20299, CHEBI:48867	-	META:CROTONO-BETAINE	MNXM1607	cpd02543	ctbt	yes	yes	-1	-	-	-	-	-	-	-	-	-	-
ctbt_p	Crotonobetaine	C7H13NO2	0	SBO:0000247	-	GUYHPGUANSLONG-SNAWJCMRSA-N	C04114	CHEBI:11946, CHEBI:17237, CHEBI:1774, CHEBI:20299, CHEBI:48867	-	META:CROTONO-BETAINE	MNXM1607	cpd02543	ctbt	yes	yes	-1	-	-	-	-	-	-	-	-	-	-
ctbtcoa_c	Crotonobetainyl-CoA	C28H44N8O17P3S	-3	SBO:0000247	-	WAUPBDVHJXXZGW-HXPULJKESA-K	C20748	CHEBI:60933, CHEBI:61123	-	META:CROTONOBETAINYL-COA	MNXM2363	cpd15441	ctbtcoa	yes	yes	0	-	-	LMFA07050143, LMFA07050306	-	-	-	-	-	-	-
ctncoa_c	Crotonyl-CoA	C25H40N7O17P3S	0	SBO:0000247	-	-	C00877	CHEBI:36926, CHEBI:15473, CHEBI:57332	-	-	-	-	ctncoa	yes	-	-	-	-	-	-	-	-	-	-	-	-
ctp_c	CTP	C9H12N3O14P3	-4	SBO:0000247	R-ALL-110577, R-ALL-110614, R-ALL-29470	PCDQPRRSZKQHHS-XVFCMESISA-J	C00063	CHEBI:13286, CHEBI:17677, CHEBI:23522, CHEBI:3285, CHEBI:37563, CHEBI:41675, CHEBI:58231	HMDB00082	META:CTP	MNXM63	cpd00052	ctp	yes	-	-	-	-	-	-	-	-	-	-	-	-
cu2_c	Copper	Cu	2	SBO:0000247	R-ALL-209799, R-ALL-437295, R-ALL-936901	JPVYNHNXODAKFH-UHFFFAOYSA-N	C00070	CHEBI:20882, CHEBI:23380, CHEBI:29036, CHEBI:49550	HMDB00657	META:CU+2	MNXM632	cpd00058	cu2	yes	-	-	-	-	-	-	-	-	-	-	-	-
cu2_e	Copper	Cu	2	SBO:0000247	R-ALL-209799, R-ALL-437295, R-ALL-936901	JPVYNHNXODAKFH-UHFFFAOYSA-N	C00070	CHEBI:20882, CHEBI:23380, CHEBI:29036, CHEBI:49550	HMDB00657	META:CU+2	MNXM632	cpd00058	cu2	yes	-	-	-	-	-	-	-	-	-	-	-	-
cu2_p	Copper	Cu	2	SBO:0000247	R-ALL-209799, R-ALL-437295, R-ALL-936901	JPVYNHNXODAKFH-UHFFFAOYSA-N	C00070	CHEBI:20882, CHEBI:23380, CHEBI:29036, CHEBI:49550	HMDB00657	META:CU+2	MNXM632	cpd00058	cu2	yes	-	-	-	-	-	-	-	-	-	-	-	-
cu_e	Cu+	Cu	1	SBO:0000247	-	VMQMZMRVKUZKQL-UHFFFAOYSA-N	C22423	CHEBI:23379, CHEBI:49551, CHEBI:49552	-	META:CU+	MNXM3568	cpd30760	cu	yes	-	-	-	-	-	-	-	-	-	-	-	-
cu_p	Cu+	Cu	1	SBO:0000247	-	VMQMZMRVKUZKQL-UHFFFAOYSA-N	C22423	CHEBI:23379, CHEBI:49551, CHEBI:49552	-	META:CU+	MNXM3568	cpd30760	cu	yes	-	-	-	-	-	-	-	-	-	-	-	-
cyan_c	Hydrogen cyanide	CHN	0	SBO:0000247	-	LELOWRISYMNNSU-UHFFFAOYSA-N	C00177, C01326	CHEBI:13362, CHEBI:14038, CHEBI:17514, CHEBI:18407, CHEBI:36856, CHEBI:3969, CHEBI:41780, CHEBI:5786	HMDB60292	META:CPD-13584, META:HCN	MNXM254	cpd00150, cpd19012	cyan	yes	-	-	-	-	-	-	-	-	-	-	-	-
cyan_e	Hydrogen cyanide	CHN	0	SBO:0000247	-	LELOWRISYMNNSU-UHFFFAOYSA-N	C00177, C01326	CHEBI:13362, CHEBI:14038, CHEBI:17514, CHEBI:18407, CHEBI:36856, CHEBI:3969, CHEBI:41780, CHEBI:5786	HMDB60292	META:CPD-13584, META:HCN	MNXM254	cpd00150, cpd19012	cyan	yes	-	-	-	-	-	-	-	-	-	-	-	-
cyan_p	Hydrogen cyanide	CHN	0	SBO:0000247	-	LELOWRISYMNNSU-UHFFFAOYSA-N	C00177, C01326	CHEBI:13362, CHEBI:14038, CHEBI:17514, CHEBI:18407, CHEBI:36856, CHEBI:3969, CHEBI:41780, CHEBI:5786	HMDB60292	META:CPD-13584, META:HCN	MNXM254	cpd00150, cpd19012	cyan	yes	-	-	-	-	-	-	-	-	-	-	-	-
cynt_c	Cyanate	CNO	-1	SBO:0000247	-	XLJMAIOERFSOGZ-UHFFFAOYSA-M	C01417	CHEBI:14037, CHEBI:23419, CHEBI:23422, CHEBI:28024, CHEBI:29195, CHEBI:29202, CHEBI:3968	HMDB02078	META:CPD-69	MNXM1191	cpd01015	cynt	yes	-	-	-	-	-	-	-	-	-	-	-	-
cynt_e	Cyanate	CNO	-1	SBO:0000247	-	XLJMAIOERFSOGZ-UHFFFAOYSA-M	C01417	CHEBI:14037, CHEBI:23419, CHEBI:23422, CHEBI:28024, CHEBI:29195, CHEBI:29202, CHEBI:3968	HMDB02078	META:CPD-69	MNXM1191	cpd01015	cynt	yes	-	-	-	-	-	-	-	-	-	-	-	-
cynt_p	Cyanate	CNO	-1	SBO:0000247	-	XLJMAIOERFSOGZ-UHFFFAOYSA-M	C01417	CHEBI:14037, CHEBI:23419, CHEBI:23422, CHEBI:28024, CHEBI:29195, CHEBI:29202, CHEBI:3968	HMDB02078	META:CPD-69	MNXM1191	cpd01015	cynt	yes	-	-	-	-	-	-	-	-	-	-	-	-
cys__D_c	D-Cysteine	C3H7NO2S	0	SBO:0000247	-	XUJNEKJLAYXESH-UWTATZPHSA-N	C00793	CHEBI:12919, CHEBI:16375, CHEBI:20921, CHEBI:32449, CHEBI:32450, CHEBI:32451, CHEBI:35236, CHEBI:4111, CHEBI:41887	HMDB03417	META:D-CYSTEINE	MNXM2112	cpd00587	cys__D	yes	-	-	-	-	-	-	-	-	-	-	-	-
cys__D_e	D-Cysteine	C3H7NO2S	0	SBO:0000247	-	XUJNEKJLAYXESH-UWTATZPHSA-N	C00793	CHEBI:12919, CHEBI:16375, CHEBI:20921, CHEBI:32449, CHEBI:32450, CHEBI:32451, CHEBI:35236, CHEBI:4111, CHEBI:41887	HMDB03417	META:D-CYSTEINE	MNXM2112	cpd00587	cys__D	yes	-	-	-	-	-	-	-	-	-	-	-	-
cys__D_p	D-Cysteine	C3H7NO2S	0	SBO:0000247	-	XUJNEKJLAYXESH-UWTATZPHSA-N	C00793	CHEBI:12919, CHEBI:16375, CHEBI:20921, CHEBI:32449, CHEBI:32450, CHEBI:32451, CHEBI:35236, CHEBI:4111, CHEBI:41887	HMDB03417	META:D-CYSTEINE	MNXM2112	cpd00587	cys__D	yes	-	-	-	-	-	-	-	-	-	-	-	-
cys__L_c	L-Cysteine	C3H7NO2S	0	SBO:0000247	R-ALL-111707, R-ALL-352016, R-ALL-379721, R-ALL-5668576	XUJNEKJLAYXESH-REOHCLBHSA-N	C00097, C00736	CHEBI:13095, CHEBI:14061, CHEBI:15356, CHEBI:17561, CHEBI:21261, CHEBI:23508, CHEBI:32442, CHEBI:32443, CHEBI:32445, CHEBI:32456, CHEBI:32457, CHEBI:32458, CHEBI:35235, CHEBI:35237, CHEBI:4050, CHEBI:41227, CHEBI:41700, CHEBI:41768, CHEBI:41781, CHEBI:41811, CHEBI:6207	HMDB00574	META:CYS	MNXM55	cpd00084, cpd00547	cys__L	yes	-	-	-	-	-	D00026	-	-	-	-	-	-
cys__L_e	L-Cysteine	C3H7NO2S	0	SBO:0000247	R-ALL-111707, R-ALL-352016, R-ALL-379721, R-ALL-5668576	XUJNEKJLAYXESH-REOHCLBHSA-N	C00097, C00736	CHEBI:13095, CHEBI:14061, CHEBI:15356, CHEBI:17561, CHEBI:21261, CHEBI:23508, CHEBI:32442, CHEBI:32443, CHEBI:32445, CHEBI:32456, CHEBI:32457, CHEBI:32458, CHEBI:35235, CHEBI:35237, CHEBI:4050, CHEBI:41227, CHEBI:41700, CHEBI:41768, CHEBI:41781, CHEBI:41811, CHEBI:6207	HMDB00574	META:CYS	MNXM55	cpd00084, cpd00547	cys__L	yes	-	-	-	-	-	D00026	-	-	-	-	-	-
cys__L_p	L-Cysteine	C3H7NO2S	0	SBO:0000247	R-ALL-111707, R-ALL-352016, R-ALL-379721, R-ALL-5668576	XUJNEKJLAYXESH-REOHCLBHSA-N	C00097, C00736	CHEBI:13095, CHEBI:14061, CHEBI:15356, CHEBI:17561, CHEBI:21261, CHEBI:23508, CHEBI:32442, CHEBI:32443, CHEBI:32445, CHEBI:32456, CHEBI:32457, CHEBI:32458, CHEBI:35235, CHEBI:35237, CHEBI:4050, CHEBI:41227, CHEBI:41700, CHEBI:41768, CHEBI:41781, CHEBI:41811, CHEBI:6207	HMDB00574	META:CYS	MNXM55	cpd00084, cpd00547	cys__L	yes	-	-	-	-	-	D00026	-	-	-	-	-	-
cysi__L_c	L Cystine	C6H12N2O4S2	0	SBO:0000247	-	LEVWYRKDKASIDU-IMJSIDKUSA-N	C00491	CHEBI:13097, CHEBI:16283, CHEBI:21278, CHEBI:35491, CHEBI:6209, CHEBI:63163	HMDB00192	META:CYSTINE	MNXM927	cpd00381	cysi__L	yes	-	-	-	-	-	D03636	-	-	-	-	-	-
cysi__L_p	L Cystine	C6H12N2O4S2	0	SBO:0000247	-	LEVWYRKDKASIDU-IMJSIDKUSA-N	C00491	CHEBI:13097, CHEBI:16283, CHEBI:21278, CHEBI:35491, CHEBI:6209, CHEBI:63163	HMDB00192	META:CYSTINE	MNXM927	cpd00381	cysi__L	yes	-	-	-	-	-	D03636	-	-	-	-	-	-
cyst__L_c	L-Cystathionine	C7H14N2O4S	0	SBO:0000247	R-ALL-1614518	ILRYLPWNYFXEMH-WHFBIAKZSA-N	C02291	CHEBI:13093, CHEBI:17482, CHEBI:21259, CHEBI:58161, CHEBI:6205	HMDB00099, HMDB03614	META:L-CYSTATHIONINE	MNXM319	cpd19019	cyst__L	yes	-	-	-	-	-	-	-	-	-	-	-	-
cyst__L_e	L-Cystathionine	C7H14N2O4S	0	SBO:0000247	R-ALL-1614518	ILRYLPWNYFXEMH-WHFBIAKZSA-N	C02291	CHEBI:13093, CHEBI:17482, CHEBI:21259, CHEBI:58161, CHEBI:6205	HMDB00099, HMDB03614	META:L-CYSTATHIONINE	MNXM319	cpd19019	cyst__L	yes	-	-	-	-	-	-	-	-	-	-	-	-
cytd_c	Cytidine	C9H13N3O5	0	SBO:0000247	-	UHDGCWIWMRVCDJ-XVFCMESISA-N	C00475	CHEBI:14063, CHEBI:17562, CHEBI:23515, CHEBI:4053, CHEBI:41649, CHEBI:41686, CHEBI:41704, CHEBI:41709	HMDB00089	META:CYTIDINE	MNXM338	cpd00367	cytd	yes	-	-	-	-	-	D07769	-	-	-	-	-	-
cytd_e	Cytidine	C9H13N3O5	0	SBO:0000247	-	UHDGCWIWMRVCDJ-XVFCMESISA-N	C00475	CHEBI:14063, CHEBI:17562, CHEBI:23515, CHEBI:4053, CHEBI:41649, CHEBI:41686, CHEBI:41704, CHEBI:41709	HMDB00089	META:CYTIDINE	MNXM338	cpd00367	cytd	yes	-	-	-	-	-	D07769	-	-	-	-	-	-
cytd_p	Cytidine	C9H13N3O5	0	SBO:0000247	-	UHDGCWIWMRVCDJ-XVFCMESISA-N	C00475	CHEBI:14063, CHEBI:17562, CHEBI:23515, CHEBI:4053, CHEBI:41649, CHEBI:41686, CHEBI:41704, CHEBI:41709	HMDB00089	META:CYTIDINE	MNXM338	cpd00367	cytd	yes	-	-	-	-	-	D07769	-	-	-	-	-	-
d23hb_e	2,3-dihydroxybenzoate	C7H5O4	-1	SBO:0000247	-	-	C00196	CHEBI:36654, CHEBI:18026	-	-	-	-	d23hb	yes	yes	0	yes	C7H6O4	-	-	-	-	-	-	-	-
d2rib1p_c	2-deoxy-alpha-D-ribose 1-phosphate	C5H11O7P	0	SBO:0000247	-	-	C00672	CHEBI:11563, CHEBI:57259, CHEBI:28542	-	-	-	-	d2rib1p	yes	-	-	-	-	-	-	-	-	-	-	-	-
d5kg_c	2-Deoxy-5-keto-D-gluconic acid	C6H9O6	-1	SBO:0000247	-	UCYNJPYWOSFBAT-CVYQJGLWSA-M	C06892	CHEBI:1074, CHEBI:12115, CHEBI:16669, CHEBI:19550, CHEBI:2047, CHEBI:20560, CHEBI:27972	-	META:CPD-827	MNXM1897	cpd02446, cpd04242	d5kg	yes	-	-	-	-	-	-	-	-	-	-	-	-
d5kgp_c	2-Deoxy-5-keto-D-gluconic acid 6-phosphate	C6H8O9P	-3	SBO:0000247	-	OLUPOJQIFXQXIT-CVYQJGLWSA-K	C06893	CHEBI:1075, CHEBI:12116, CHEBI:12229, CHEBI:16925, CHEBI:19551, CHEBI:20751, CHEBI:2230, CHEBI:27685, CHEBI:57949	-	META:CPD-645	MNXM1806	-	d5kgp	yes	yes	0	-	-	-	-	-	-	-	-	-	-
dachi_e	Diacetylchitobiose	C16H28N2O11	0	SBO:0000247	-	-	C01674	CHEBI:28681, CHEBI:154293	-	-	-	-	dachi	yes	-	-	-	-	-	-	-	-	-	-	-	-
dad_2_c	Deoxyadenosine	C10H13N5O3	0	SBO:0000247	-	OLXZPDWKRNYJJZ-RRKCRQDMSA-N	C00559	CHEBI:14112, CHEBI:17256, CHEBI:19234, CHEBI:39863, CHEBI:40535, CHEBI:40560, CHEBI:40565, CHEBI:4405	HMDB00101, HMDB05778, HMDB11722	META:DEOXYADENOSINE	MNXM625	cpd00438	dad_2	yes	-	-	-	-	-	-	-	-	-	-	-	-
dad_2_e	Deoxyadenosine	C10H13N5O3	0	SBO:0000247	-	OLXZPDWKRNYJJZ-RRKCRQDMSA-N	C00559	CHEBI:14112, CHEBI:17256, CHEBI:19234, CHEBI:39863, CHEBI:40535, CHEBI:40560, CHEBI:40565, CHEBI:4405	HMDB00101, HMDB05778, HMDB11722	META:DEOXYADENOSINE	MNXM625	cpd00438	dad_2	yes	-	-	-	-	-	-	-	-	-	-	-	-
dad_2_p	Deoxyadenosine	C10H13N5O3	0	SBO:0000247	-	OLXZPDWKRNYJJZ-RRKCRQDMSA-N	C00559	CHEBI:14112, CHEBI:17256, CHEBI:19234, CHEBI:39863, CHEBI:40535, CHEBI:40560, CHEBI:40565, CHEBI:4405	HMDB00101, HMDB05778, HMDB11722	META:DEOXYADENOSINE	MNXM625	cpd00438	dad_2	yes	-	-	-	-	-	-	-	-	-	-	-	-
dad_5_c	5'-Deoxyadenosine	C10H13N5O3	0	SBO:0000247	R-ALL-1130791, R-ALL-947703	XGYIMTFOTBMPFP-KQYNXXCUSA-N	C05198	CHEBI:12061, CHEBI:17319, CHEBI:1960, CHEBI:20493, CHEBI:40099	HMDB01983	META:CH33ADO	MNXM316	cpd03091	dad_5	yes	-	-	-	-	-	-	-	-	-	-	-	-
dadp_c	DADP	C10H12N5O9P2	-3	SBO:0000247	R-ALL-500087	DAEAPNUQQAICNR-RRKCRQDMSA-K	C00206	CHEBI:10489, CHEBI:14067, CHEBI:16174, CHEBI:19235, CHEBI:41890, CHEBI:57667	HMDB01508	META:DADP	MNXM374	cpd00177	dadp	yes	-	-	-	-	-	-	-	-	-	-	-	-
dag181d9_e	1 2 Diacyl sn glycerol nC181d9	C39H72O5	0	SBO:0000247	-	-	-	-	-	-	-	-	dag181d9	yes	-	-	-	-	-	-	-	-	-	-	-	-
dag182d9d12_e	1 2 Diacyl sn glycerol nC182d9d12	C39H68O5	0	SBO:0000247	-	-	-	-	-	-	-	-	dag182d9d12	yes	-	-	-	-	-	-	-	-	-	-	-	-
dag_MRSA_c	1,2-diacyl-sn-glycerol 3-phosphate (MRSA)	C53H103N2O13	2	SBO:0000247	-	-	-	-	-	-	-	-	dag_MRSA	yes	yes	0	yes	C715H1133N170O253PS6	-	-	-	-	-	-	-	-
dah35_c	(3S,5S)-3,5-diaminohexanoate	C6H13N2O2	-1	SBO:0000247	-	-	C01186	CHEBI:21282, CHEBI:57436, CHEBI:15616	-	-	-	-	dah35	yes	yes	0	yes	C6H14N2O2	-	-	-	-	-	-	-	-
damp_c	DAMP	C10H12N5O6P	-2	SBO:0000247	R-ALL-109386, R-ALL-500088	KHWCHTKSEGGWEX-RRKCRQDMSA-L	C00360	CHEBI:10490, CHEBI:14068, CHEBI:17713, CHEBI:19236, CHEBI:40419, CHEBI:40499, CHEBI:40505, CHEBI:40544, CHEBI:40607, CHEBI:40614, CHEBI:41815, CHEBI:41864, CHEBI:41870, CHEBI:58245	HMDB00905	META:DAMP	MNXM432	cpd00294	damp	yes	-	-	-	-	-	-	-	-	-	-	-	-
damp_e	DAMP	C10H12N5O6P	-2	SBO:0000247	R-ALL-109386, R-ALL-500088	KHWCHTKSEGGWEX-RRKCRQDMSA-L	C00360	CHEBI:10490, CHEBI:14068, CHEBI:17713, CHEBI:19236, CHEBI:40419, CHEBI:40499, CHEBI:40505, CHEBI:40544, CHEBI:40607, CHEBI:40614, CHEBI:41815, CHEBI:41864, CHEBI:41870, CHEBI:58245	HMDB00905	META:DAMP	MNXM432	cpd00294	damp	yes	-	-	-	-	-	-	-	-	-	-	-	-
damp_p	DAMP	C10H12N5O6P	-2	SBO:0000247	R-ALL-109386, R-ALL-500088	KHWCHTKSEGGWEX-RRKCRQDMSA-L	C00360	CHEBI:10490, CHEBI:14068, CHEBI:17713, CHEBI:19236, CHEBI:40419, CHEBI:40499, CHEBI:40505, CHEBI:40544, CHEBI:40607, CHEBI:40614, CHEBI:41815, CHEBI:41864, CHEBI:41870, CHEBI:58245	HMDB00905	META:DAMP	MNXM432	cpd00294	damp	yes	-	-	-	-	-	-	-	-	-	-	-	-
dann_c	7,8-Diaminononanoate	C9H21N2O2	1	SBO:0000247	-	KCEGBPIYGIWCDH-UHFFFAOYSA-O	C01037	CHEBI:12242, CHEBI:17830, CHEBI:20765, CHEBI:2247, CHEBI:58500, CHEBI:149469	-	META:DIAMINONONANOATE	MNXM1140	cpd00764	dann	yes	-	-	-	-	LMFA01100062	-	-	-	-	-	-	-
dap24_c	(2R,4S)-2,4-diaminopentanoate	C5H12N2O2	0	SBO:0000247	-	-	C03943	CHEBI:15601, CHEBI:4280, CHEBI:58697	-	-	-	-	dap24	yes	-	-	-	-	-	-	-	-	-	-	-	-
datp_c	DATP	C10H12N5O12P3	-4	SBO:0000247	R-ALL-110644	SUYVUBYJARFZHO-RRKCRQDMSA-J	C00131	CHEBI:10491, CHEBI:14069, CHEBI:16284, CHEBI:19238, CHEBI:42290, CHEBI:495505, CHEBI:61404	HMDB01532	META:DATP	MNXM286	cpd00115	datp	yes	-	-	-	-	-	-	-	-	-	-	-	-
db4p_c	3,4-dihydroxy-2-butanone 4-phosphate	C4H7O6P	-2	SBO:0000247	-	OKYHYXLCTGGOLM-UHFFFAOYSA-L	C15556	CHEBI:50606, CHEBI:58830	-	-	MNXM2323	cpd11225	db4p	yes	yes	0	yes	C4H8O6P	-	-	-	-	-	-	-	-
dc2coa_c	Trans-Dec-2-enoyl-CoA	C31H48N7O17P3S	-4	SBO:0000247	R-ALL-77343	MGNBGCRQQFMNBM-YJHHLLFWSA-J	C05275	CHEBI:10723, CHEBI:61406	HMDB03948	META:T2-DECENOYL-COA	MNXM580	cpd03129	dc2coa	yes	-	-	-	-	LMFA07050023, LMFA07050175, LMFA07050391	-	-	-	-	-	-	-
dca_c	Decanoate (n-C10:0)	C10H19O2	-1	SBO:0000247	-	-	-	-	-	-	MNXM162295	-	dca	yes	-	-	-	-	-	-	-	-	-	-	-	-
dca_e	Decanoate (n-C10:0)	C10H19O2	-1	SBO:0000247	-	-	-	-	-	-	MNXM162295	-	dca	yes	-	-	-	-	-	-	-	-	-	-	-	-
dca_p	Decanoate (n-C10:0)	C10H19O2	-1	SBO:0000247	-	-	-	-	-	-	MNXM162295	-	dca	yes	-	-	-	-	-	-	-	-	-	-	-	-
dcacoa_c	Decanoyl-CoA (n-C10:0CoA)	C31H50N7O17P3S	-4	SBO:0000247	-	-	-	-	HMDB06404	-	MNXM162283	-	dcacoa	yes	-	-	-	-	-	-	-	-	-	-	-	-
dcamp_c	N6-(1,2-Dicarboxyethyl)-AMP	C14H14N5O11P	-4	SBO:0000247	R-ALL-35141	OFBHPPMPBOJXRT-DPXQIYNJSA-J	C03794	CHEBI:12656, CHEBI:12657, CHEBI:15919, CHEBI:21857, CHEBI:22262, CHEBI:39869, CHEBI:57567, CHEBI:7405	HMDB00536, HMDB01332, HMDB11633, HMDB59653	META:ADENYLOSUCC	MNXM565	cpd02375	dcamp	yes	yes	0	-	-	-	-	-	-	-	-	-	-
dccoa_c	Decanoyl CoA	C31H50N7O17P3S	-4	SBO:0000247	R-ALL-77308	CNKJPHSEFDPYDB-HSJNEKGZSA-J	C05274	CHEBI:23575, CHEBI:28493, CHEBI:4348, CHEBI:61430	-	META:CPD-10267	MNXM486	cpd03128	dccoa	yes	yes	0	-	-	LMFA07050022, LMFA07050313	-	-	-	-	-	-	-
dcdp_c	DCDP	C9H12N3O10P2	-3	SBO:0000247	-	FTDHDKPUHBLBTL-SHYZEUOFSA-K	C00705	CHEBI:10492, CHEBI:19241, CHEBI:28846, CHEBI:49966, CHEBI:58593	HMDB01245	META:DCDP	MNXM411	cpd00533	dcdp	yes	-	-	-	-	-	-	-	-	-	-	-	-
dcmp_c	DCMP	C9H12N3O7P	-2	SBO:0000247	R-ALL-109378, R-ALL-500828	NCMVOABPESMRCP-SHYZEUOFSA-L	C00239	CHEBI:10493, CHEBI:14070, CHEBI:14071, CHEBI:14115, CHEBI:15918, CHEBI:19242, CHEBI:41838, CHEBI:41875, CHEBI:41881, CHEBI:57566	HMDB01202	META:DCMP	MNXM266	cpd00206	dcmp	yes	-	-	-	-	-	-	-	-	-	-	-	-
dcmp_e	DCMP	C9H12N3O7P	-2	SBO:0000247	R-ALL-109378, R-ALL-500828	NCMVOABPESMRCP-SHYZEUOFSA-L	C00239	CHEBI:10493, CHEBI:14070, CHEBI:14071, CHEBI:14115, CHEBI:15918, CHEBI:19242, CHEBI:41838, CHEBI:41875, CHEBI:41881, CHEBI:57566	HMDB01202	META:DCMP	MNXM266	cpd00206	dcmp	yes	-	-	-	-	-	-	-	-	-	-	-	-
dcmp_p	DCMP	C9H12N3O7P	-2	SBO:0000247	R-ALL-109378, R-ALL-500828	NCMVOABPESMRCP-SHYZEUOFSA-L	C00239	CHEBI:10493, CHEBI:14070, CHEBI:14071, CHEBI:14115, CHEBI:15918, CHEBI:19242, CHEBI:41838, CHEBI:41875, CHEBI:41881, CHEBI:57566	HMDB01202	META:DCMP	MNXM266	cpd00206	dcmp	yes	-	-	-	-	-	-	-	-	-	-	-	-
dctp_c	DCTP	C9H12N3O13P3	-4	SBO:0000247	-	RGWHQCVHVJXOKC-SHYZEUOFSA-J	C00458	CHEBI:10494, CHEBI:14072, CHEBI:16311, CHEBI:19243, CHEBI:57724, CHEBI:61481	HMDB00998	META:DCTP	MNXM360	cpd00356	dctp	yes	-	-	-	-	-	-	-	-	-	-	-	-
dcyt_c	Deoxycytidine	C9H13N3O4	0	SBO:0000247	R-ALL-500829	CKTSBUTUHBMZGZ-SHYZEUOFSA-N	C00881	CHEBI:15698, CHEBI:19240, CHEBI:41417, CHEBI:41430, CHEBI:41434, CHEBI:41806, CHEBI:4407	HMDB00014	META:DEOXYCYTIDINE	MNXM704	cpd00654	dcyt	yes	-	-	-	-	-	-	-	-	-	-	-	-
dcyt_e	Deoxycytidine	C9H13N3O4	0	SBO:0000247	R-ALL-500829	CKTSBUTUHBMZGZ-SHYZEUOFSA-N	C00881	CHEBI:15698, CHEBI:19240, CHEBI:41417, CHEBI:41430, CHEBI:41434, CHEBI:41806, CHEBI:4407	HMDB00014	META:DEOXYCYTIDINE	MNXM704	cpd00654	dcyt	yes	-	-	-	-	-	-	-	-	-	-	-	-
dcyt_p	Deoxycytidine	C9H13N3O4	0	SBO:0000247	R-ALL-500829	CKTSBUTUHBMZGZ-SHYZEUOFSA-N	C00881	CHEBI:15698, CHEBI:19240, CHEBI:41417, CHEBI:41430, CHEBI:41434, CHEBI:41806, CHEBI:4407	HMDB00014	META:DEOXYCYTIDINE	MNXM704	cpd00654	dcyt	yes	-	-	-	-	-	-	-	-	-	-	-	-
dd2coa_c	Trans-Dodec-2-enoyl-CoA	C33H52N7O17P3S	-4	SBO:0000247	R-ALL-77255	IRFYVBULXZMEDE-DEEZISNZSA-J	C03221	CHEBI:11489, CHEBI:1287, CHEBI:15471, CHEBI:19790, CHEBI:57330	HMDB03712, HMDB11689	META:CPD-7222	MNXM642	cpd02060	dd2coa, trans_dd2coa	yes	-	-	-	-	LMFA07050010, LMFA07050176, LMFA07050378	-	-	-	-	-	-	-
dd6_2_coa_c	Trans cis dodedec 2 6 dienoyl CoA	C33H50N7O17P3S	-4	SBO:0000247	-	-	-	-	-	-	-	-	dd6_2_coa	yes	yes	0	yes	C33H48N7O17P3S	-	-	-	-	-	-	-	-
dd_3_6_coa_c	Cis cis dodedec 3 6 dienoyl CoA	C33H50N7O17P3S	-4	SBO:0000247	-	-	-	-	-	-	-	-	dd_3_6_coa	yes	yes	0	yes	C33H48N7O17P3S	-	-	-	-	-	-	-	-
ddcaACP_c	Dodecanoyl-ACP (n-C12:0ACP)	C396H625O143N96P1S3	-1	SBO:0000247	-	-	-	-	-	-	MNXM89851	-	ddcaACP	yes	yes	0	yes	C396H625N96O143P0S3	-	-	-	-	-	-	-	-
ddca_c	Dodecanoate (n-C12:0)	C12H23O2	-1	SBO:0000247	-	-	C02679	CHEBI:18262, CHEBI:30805	-	-	MNXM162258	-	ddca	yes	-	-	-	-	-	-	-	-	-	-	-	-
ddca_e	Dodecanoate (n-C12:0)	C12H23O2	-1	SBO:0000247	-	-	C02679	CHEBI:18262, CHEBI:30805	-	-	MNXM162258	-	ddca	yes	-	-	-	-	-	-	-	-	-	-	-	-
ddca_p	Dodecanoate (n-C12:0)	C12H23O2	-1	SBO:0000247	-	-	C02679	CHEBI:18262, CHEBI:30805	-	-	MNXM162258	-	ddca	yes	-	-	-	-	-	-	-	-	-	-	-	-
ddcacoa_c	Dodecanoyl-CoA (n-C12:0CoA)	C33H54N7O17P3S	-4	SBO:0000247	R-ALL-77261	YMCXGHLSVALICC-GMHMEAMDSA-J	C01832	CHEBI:14188, CHEBI:14501, CHEBI:15521, CHEBI:25014, CHEBI:41874, CHEBI:57375, CHEBI:6392	HMDB03571	META:LAUROYLCOA-CPD	MNXM363, MNXM164739	cpd01260	ddcacoa, ddcoa	yes	-	-	-	-	LMFA07050005, LMFA07050340	-	-	-	-	-	-	-
ddcap_c	Dodecanoly-phosphate (n-C12:0)	C12H24O5P1	-1	SBO:0000247	-	-	-	-	-	-	MNXM147470	-	ddcap	yes	yes	0	yes	C12H24O5P	-	-	-	-	-	-	-	-
dde2coa_c	Trans cis dodedeca 2 5 dienoyl CoA	C33H50N7O17P3S	-4	SBO:0000247	-	-	-	-	-	-	-	-	dde2coa	yes	yes	0	yes	C33H51N7O17P3S	-	-	-	-	-	-	-	-
ddecoa_c	Cis dodedec 5 enoyl CoA	C33H52N7O17P3S	-4	SBO:0000247	-	-	-	-	-	-	-	-	ddecoa	yes	yes	0	-	-	-	-	-	-	-	-	-	-
dded3coa_c	Cis dodedec 3 enoyl CoAdodedecenoyl CoA n C121d3CoA	C33H52N7O17P3S	-4	SBO:0000247	-	-	-	-	-	-	-	-	dded3coa	yes	yes	0	-	-	-	-	-	-	-	-	-	-
dec4_2_coa_c	2 trans 4 cis decadienoyl CoA	C31H46N7O17P3S	-4	SBO:0000247	-	-	-	CHEBI:29119	-	-	-	-	dec4_2_coa	yes	yes	0	-	-	-	-	-	-	-	-	-	-
dec4coa_c	4 cis decenoyl CoA	C31H48N7O17P3S	-4	SBO:0000247	-	-	-	-	-	-	-	-	dec4coa	yes	yes	0	yes	C31H46N7O17P3S	-	-	-	-	-	-	-	-
decdp_c	All trans Decaprenyl diphosphate	C50H81O7P2	-3	SBO:0000247	R-ALL-2162214	FSCYHDCTHRVSKN-CMVHWAPMSA-K	C04509, C17432, C18321	CHEBI:10543, CHEBI:12808, CHEBI:18239, CHEBI:23654, CHEBI:53043, CHEBI:58418, CHEBI:60721, CHEBI:61011, CHEBI:81671, CHEBI:87356	HMDB59616	META:CPD-11984, META:CPD-9452, META:CPD-9610	MNXM1721	cpd02746, cpd19241, cpd19587, cpd28934, cpd29583	decdp	yes	-	-	-	-	LMPR03030009, LMPR03030011	-	-	-	-	-	-	-
decdp_tb_c	(E,E,E,E,E,E,E,Z,Z) Decaprenyl diphosphate	C50H81O7P2	-3	SBO:0000247	-	-	-	CHEBI:58418	-	-	MNXM91129	cpd29704	decdp_tb	yes	yes	0	-	-	-	-	-	-	-	-	-	-
decoa_c	1-decanoyl-CoA	C31H48N7O17P3S	-4	SBO:0000247	-	-	-	-	-	-	-	-	decoa	yes	yes	0	yes	C31H49N7O17P3S	-	-	-	-	-	-	-	-
dextrin_c	Dextrin	C12H20O10	0	SBO:0000247	-	-	C00721	CHEBI:23651, CHEBI:28675, CHEBI:4468	HMDB06857	-	MNXM49265	cpd11594	dextrin	yes	-	-	-	-	-	-	G00725	-	-	-	-	-
dextrin_e	Dextrin	C12H20O10	0	SBO:0000247	-	-	C00721	CHEBI:23651, CHEBI:28675, CHEBI:4468	HMDB06857	-	MNXM49265	cpd11594	dextrin	yes	-	-	-	-	-	-	G00725	-	-	-	-	-
dgal6p_c	D-Galactose 6-phosphate	C6H11O9P	-2	SBO:0000247	-	-	C01113	CHEBI:12937, CHEBI:58255, CHEBI:4141, CHEBI:91004, CHEBI:17733	-	-	MNXM92233	-	dgal6p	yes	yes	0	-	-	-	-	-	-	-	-	-	-
dgdi12octdec_c	1,2-Diacyl-sn-glycerol dioctadecanoyl	C39H76O5	0	SBO:0000247	-	-	-	CHEBI:41847	-	-	-	-	dgdi12octdec	yes	-	-	yes	C31H87O5	-	-	-	-	-	-	-	-
dgdp_c	DGDP	C10H12N5O10P2	-3	SBO:0000247	R-ALL-500077	CIKGWCTVFSRMJU-KVQBGUIXSA-K	C00361	CHEBI:10495, CHEBI:19245, CHEBI:28862, CHEBI:41949, CHEBI:58595	HMDB00960	META:DGDP	MNXM436	cpd00295	dgdp	yes	-	-	-	-	-	-	-	-	-	-	-	-
dgmp_c	DGMP	C10H12N5O7P	-2	SBO:0000247	R-ALL-500071	LTFMZDNNPPEQNG-KVQBGUIXSA-L	C00362	CHEBI:10496, CHEBI:14074, CHEBI:16192, CHEBI:19246, CHEBI:41902, CHEBI:41939, CHEBI:41944, CHEBI:42676, CHEBI:42726, CHEBI:42733, CHEBI:45049, CHEBI:47449, CHEBI:57673	-	META:DGMP	MNXM546	cpd00296	dgmp	yes	-	-	-	-	-	-	-	-	-	-	-	-
dgmp_e	DGMP	C10H12N5O7P	-2	SBO:0000247	R-ALL-500071	LTFMZDNNPPEQNG-KVQBGUIXSA-L	C00362	CHEBI:10496, CHEBI:14074, CHEBI:16192, CHEBI:19246, CHEBI:41902, CHEBI:41939, CHEBI:41944, CHEBI:42676, CHEBI:42726, CHEBI:42733, CHEBI:45049, CHEBI:47449, CHEBI:57673	-	META:DGMP	MNXM546	cpd00296	dgmp	yes	-	-	-	-	-	-	-	-	-	-	-	-
dgmp_p	DGMP	C10H12N5O7P	-2	SBO:0000247	R-ALL-500071	LTFMZDNNPPEQNG-KVQBGUIXSA-L	C00362	CHEBI:10496, CHEBI:14074, CHEBI:16192, CHEBI:19246, CHEBI:41902, CHEBI:41939, CHEBI:41944, CHEBI:42676, CHEBI:42726, CHEBI:42733, CHEBI:45049, CHEBI:47449, CHEBI:57673	-	META:DGMP	MNXM546	cpd00296	dgmp	yes	-	-	-	-	-	-	-	-	-	-	-	-
dgo15lac_c	D-glucono-1,5-lactone	C6H10O6	0	SBO:0000247	-	-	C00198	CHEBI:16217	-	-	-	-	dgo15lac	yes	-	-	-	-	-	-	-	-	-	-	-	-
dgsn_c	Deoxyguanosine	C10H13N5O4	0	SBO:0000247	-	YKBGVTZYEHREMT-KVQBGUIXSA-N	C00330	CHEBI:14116, CHEBI:17172, CHEBI:19244, CHEBI:23624, CHEBI:42667, CHEBI:42867, CHEBI:42874, CHEBI:42987, CHEBI:4412	HMDB00085	META:DEOXYGUANOSINE	MNXM647	cpd00277	dgsn	yes	-	-	-	-	-	-	-	-	-	-	-	-
dgsn_e	Deoxyguanosine	C10H13N5O4	0	SBO:0000247	-	YKBGVTZYEHREMT-KVQBGUIXSA-N	C00330	CHEBI:14116, CHEBI:17172, CHEBI:19244, CHEBI:23624, CHEBI:42667, CHEBI:42867, CHEBI:42874, CHEBI:42987, CHEBI:4412	HMDB00085	META:DEOXYGUANOSINE	MNXM647	cpd00277	dgsn	yes	-	-	-	-	-	-	-	-	-	-	-	-
dgsn_p	Deoxyguanosine	C10H13N5O4	0	SBO:0000247	-	YKBGVTZYEHREMT-KVQBGUIXSA-N	C00330	CHEBI:14116, CHEBI:17172, CHEBI:19244, CHEBI:23624, CHEBI:42667, CHEBI:42867, CHEBI:42874, CHEBI:42987, CHEBI:4412	HMDB00085	META:DEOXYGUANOSINE	MNXM647	cpd00277	dgsn	yes	-	-	-	-	-	-	-	-	-	-	-	-
dgtp_c	DGTP	C10H12N5O13P3	-4	SBO:0000247	-	HAAZLUGHYHWQIW-KVQBGUIXSA-J	C00286	CHEBI:10497, CHEBI:14076, CHEBI:16497, CHEBI:19247, CHEBI:57794, CHEBI:61429	HMDB01440	META:DGTP	MNXM344	cpd00241	dgtp	yes	-	-	-	-	-	-	-	-	-	-	-	-
dgudbutn_c	1 4 Diguanidinobutane	C6H18N6	2	SBO:0000247	-	-	C03047	CHEBI:57848, CHEBI:16652	-	-	-	-	dgudbutn	yes	yes	0	-	-	-	-	-	-	-	-	-	-
dgudbutn_e	1 4 Diguanidinobutane	C6H18N6	2	SBO:0000247	-	-	C03047	CHEBI:57848, CHEBI:16652	-	-	-	-	dgudbutn	yes	yes	0	-	-	-	-	-	-	-	-	-	-
dgudbutn_p	1 4 Diguanidinobutane	C6H18N6	2	SBO:0000247	-	-	C03047	CHEBI:57848, CHEBI:16652	-	-	-	-	dgudbutn	yes	yes	0	-	-	-	-	-	-	-	-	-	-
dh3mchc_c	1,2-Dihydroxy-3-methylcyclohexa-3,5-dienecarboxylate	C8H10O4	0	SBO:0000247	-	AXRMZRLNCOVFJZ-UHFFFAOYSA-M	C06720	CHEBI:11181, CHEBI:17641, CHEBI:18951, CHEBI:553	-	-	MNXM91813	cpd04108	dh3mchc	yes	-	-	yes	C8H9O4	-	-	-	-	-	-	-	-
dh4mchc_c	Cis-1,2-Dihydroxy-4-methylcyclohexa-3,5-diene-1-carboxylate	C8H9O4	-1	SBO:0000247	-	KWQSYZVAOWYCNP-POYBYMJQSA-M	C06729	CHEBI:49008, CHEBI:58768	-	META:CIS-12-DIHYDROXY-ETCETERA-CARBOXYLATE	MNXM3734	cpd04116	dh4mchc	yes	-	-	-	-	-	-	-	-	-	-	-	-
dha_c	Dihydroxyacetone	C3H6O3	0	SBO:0000247	-	RXKJFZQQPQGTFL-UHFFFAOYSA-N	C00184	CHEBI:14340, CHEBI:16016, CHEBI:24354, CHEBI:39809, CHEBI:5453	HMDB01882	META:DIHYDROXYACETONE	MNXM460	cpd00157	dha	yes	-	-	-	-	-	D07841	-	-	-	-	-	-
dha_e	Dihydroxyacetone	C3H6O3	0	SBO:0000247	-	RXKJFZQQPQGTFL-UHFFFAOYSA-N	C00184	CHEBI:14340, CHEBI:16016, CHEBI:24354, CHEBI:39809, CHEBI:5453	HMDB01882	META:DIHYDROXYACETONE	MNXM460	cpd00157	dha	yes	-	-	-	-	-	D07841	-	-	-	-	-	-
dha_p	Dihydroxyacetone	C3H6O3	0	SBO:0000247	-	RXKJFZQQPQGTFL-UHFFFAOYSA-N	C00184	CHEBI:14340, CHEBI:16016, CHEBI:24354, CHEBI:39809, CHEBI:5453	HMDB01882	META:DIHYDROXYACETONE	MNXM460	cpd00157	dha	yes	-	-	-	-	-	D07841	-	-	-	-	-	-
dhap_c	Dihydroxyacetone phosphate	C3H5O6P	-2	SBO:0000247	R-ALL-188451, R-ALL-390404, R-ALL-75970	GNGACRATGGDKBX-UHFFFAOYSA-L	C00111	CHEBI:14341, CHEBI:14342, CHEBI:16108, CHEBI:24355, CHEBI:39571, CHEBI:5454, CHEBI:57642	HMDB01473, HMDB11735	META:DIHYDROXY-ACETONE-PHOSPHATE	MNXM77	cpd00095	dhap	yes	-	-	-	-	-	-	-	-	-	-	-	-
dhap_e	Dihydroxyacetone phosphate	C3H5O6P	-2	SBO:0000247	R-ALL-188451, R-ALL-390404, R-ALL-75970	GNGACRATGGDKBX-UHFFFAOYSA-L	C00111	CHEBI:14341, CHEBI:14342, CHEBI:16108, CHEBI:24355, CHEBI:39571, CHEBI:5454, CHEBI:57642	HMDB01473, HMDB11735	META:DIHYDROXY-ACETONE-PHOSPHATE	MNXM77	cpd00095	dhap	yes	-	-	-	-	-	-	-	-	-	-	-	-
dhcinnm_c	2,3-dihydroxicinnamic acid	C9H7O4	-1	SBO:0000247	-	SIUKXCMDYPYCLH-SNAWJCMRSA-M	C12623	CHEBI:32356, CHEBI:48681, CHEBI:58642	HMDB32057	META:CPD-10796	MNXM1130	cpd09254, cpd29675	dhcinnm	yes	-	-	-	-	-	-	-	-	-	-	-	-
dhcrn_c	3 dehydrocarnitine	C7H13NO3	0	SBO:0000247	-	-	C02636	CHEBI:57885, CHEBI:16758	-	-	-	-	dhcrn	yes	-	-	-	-	-	-	-	-	-	-	-	-
dhcrncoa_c	3 dehydrocarnitine coenzyme A	C28H44N8O18P3S	-3	SBO:0000247	-	-	-	-	-	-	-	-	dhcrncoa	yes	yes	0	-	-	-	-	-	-	-	-	-	-
dhf_c	7,8-Dihydrofolate	C19H19N7O6	-2	SBO:0000247	R-ALL-73604	OZRNSSUDZOLUSN-LBPRGKRZSA-L	C00415	CHEBI:12245, CHEBI:14150, CHEBI:15633, CHEBI:20768, CHEBI:42000, CHEBI:4564, CHEBI:57451	HMDB01056	META:DIHYDROFOLATE	MNXM281	cpd00330	dhf	yes	-	-	-	-	-	-	-	-	-	-	-	-
dhgly_c	Dehydroglycine	C2H3NO2	0	SBO:0000247	-	TVMUHOAONWHJBV-UHFFFAOYSA-N	C15809	CHEBI:53647, CHEBI:53664, CHEBI:77846	-	META:CPD-12279	MNXM1984	cpd14545	dhgly	yes	-	-	yes	C2H2NO2	-	-	-	-	-	-	-	-
dhlam_c	Dihydrolipoamide	C8H17NOS2	0	SBO:0000247	-	VLYUGYAKYZETRF-SSDOTTSWSA-N	C00579	CHEBI:14153, CHEBI:17694, CHEBI:23749, CHEBI:43711, CHEBI:4568	HMDB00985, HMDB06948	META:DIHYDROLIPOAMIDE	MNXM1277	cpd00449	dhlam	yes	-	-	-	-	LMFA08010014, LMFA08010019	-	-	-	-	-	-	-
dhlpro_c	Dihydrolipolprotein H2S2X	C8H16NOS2R	0	SBO:0000247	-	-	C02972	CHEBI:14155, CHEBI:16194, CHEBI:4570	-	-	MNXM1663	cpd12225	dhlpro	yes	-	-	yes	C8H16NOS2	-	-	-	-	-	-	-	-
dhmpt_c	Dihydromonapterin	C9H13N5O4	0	SBO:0000247	-	-	C21008	-	-	-	MNXM148224	-	dhmpt	yes	-	-	-	-	-	-	-	-	-	-	-	-
dhmtp_c	1,2-Dihydroxy-5-(methylthio)pent-1-en-3-one	C6H10O3S	0	SBO:0000247	R-ALL-1237155	CILXJJLQPTUUSS-XQRVVYSFSA-N	C15606	CHEBI:49252, CHEBI:58795	HMDB12134	META:CPD-85	MNXM494	cpd11255	dhmtp	yes	-	-	-	-	-	-	-	-	-	-	-	-
dhna_c	1,4-Dihydroxy-2-naphthoate	C11H7O4	-1	SBO:0000247	-	VOJUXHHACRXLTD-UHFFFAOYSA-M	C03657	CHEBI:11173, CHEBI:18094, CHEBI:18933, CHEBI:539	-	META:DIHYDROXYNAPHTHOATE	MNXM552	cpd02295	dhna	yes	-	-	-	-	-	-	-	-	-	-	-	-
dhnpt_c	Dihydroneopterin	C9H13N5O4	0	SBO:0000247	-	YQIFAMYNGGOTFB-XINAWCOVSA-N	C04874	CHEBI:1001, CHEBI:11510, CHEBI:17001, CHEBI:19454, CHEBI:30567, CHEBI:44427	HMDB02275	META:DIHYDRO-NEO-PTERIN	MNXM162359	cpd02961	dhnpt	yes	-	-	-	-	-	-	-	-	-	-	-	-
dhor__S_c	(S)-Dihydroorotate	C5H5N2O4	-1	SBO:0000247	R-ALL-76630	UFIVEPVSAGBUSI-REOHCLBHSA-M	C00337	CHEBI:11063, CHEBI:17025, CHEBI:18777, CHEBI:18778, CHEBI:30864, CHEBI:417, CHEBI:42132	HMDB03349	META:DI-H-OROTATE	MNXM252	cpd00282	dhor__S	yes	-	-	-	-	-	-	-	-	-	-	-	-
dhpmp_c	Dihydroneopterin monophosphate	C9H12N5O7P	-2	SBO:0000247	-	PLSQMGZYOGSOCE-XINAWCOVSA-L	C05925	CHEBI:23756, CHEBI:4577, CHEBI:48954, CHEBI:58762	HMDB06824	META:DIHYDRONEOPTERIN-P	MNXM1645	cpd03521, cpd29676	dhpmp	yes	yes	0	-	-	-	-	-	-	-	-	-	-
dhpppn_c	3-(2,3-Dihydroxyphenyl)propanoate	C9H9O4	-1	SBO:0000247	-	QZDSXQJWBGMRLU-UHFFFAOYSA-M	C04044	CHEBI:11713, CHEBI:11718, CHEBI:1419, CHEBI:18136, CHEBI:19918, CHEBI:19919, CHEBI:46951	-	META:2-3-DIHYDROXYPHENYL-PROPIONATE	MNXM826	cpd02501	dhpppn	yes	-	-	-	-	-	-	-	-	-	-	-	-
dhpt_c	Dihydropteroate	C14H13N6O3	-1	SBO:0000247	-	WBFYVDCHGVNRBH-UHFFFAOYSA-M	C00921	CHEBI:14160, CHEBI:17839, CHEBI:23762, CHEBI:4581	HMDB01412	META:7-8-DIHYDROPTEROATE	MNXM722728	cpd00683, cpd28673, cpd28675	dhpt	yes	-	-	-	-	-	-	-	-	-	-	-	-
dhptd_c	4,5-dihydroxy-2,3-pentanedione	C5H8O4	0	SBO:0000247	-	UYTRITJAZOPLCZ-BYPYZUCNSA-N	C11838	CHEBI:29484	-	META:DIHYDROXYPENTANEDIONE	MNXM2449	cpd08636, cpd08638	dhptd	yes	-	-	-	-	-	-	-	-	-	-	-	-
dhptd_e	4,5-dihydroxy-2,3-pentanedione	C5H8O4	0	SBO:0000247	-	UYTRITJAZOPLCZ-BYPYZUCNSA-N	C11838	CHEBI:29484	-	META:DIHYDROXYPENTANEDIONE	MNXM2449	cpd08636, cpd08638	dhptd	yes	-	-	-	-	-	-	-	-	-	-	-	-
dhptdd_c	3-hydroxy-5-phosphonooxypentane-2,4-dione	C5H7O7P	-2	SBO:0000247	-	-	C20960	-	-	-	-	-	dhptdd	yes	yes	0	-	-	-	-	-	-	-	-	-	-
dhptdp_c	(4S)-4-hydroxy-5-phosphonooxypentane-2,3-dione	C5H7O7P	-2	SBO:0000247	-	-	C20959	-	-	-	-	-	dhptdp	yes	yes	0	-	-	-	-	-	-	-	-	-	-
dhpyr_c	2,5-Dihydroxypyridine	C5H5NO2	0	SBO:0000247	-	CHGPEDOMXOLANF-UHFFFAOYSA-N	C01059	CHEBI:11453, CHEBI:16364, CHEBI:19383, CHEBI:937	-	META:2-5-DIHYDROXYPYRIDINE	MNXM888	cpd00778	dhpyr	yes	-	-	-	-	-	-	-	-	-	-	-	-
diact_c	Diacetyl	C4H6O2	0	SBO:0000247	-	QSJXEFYPDANLFS-UHFFFAOYSA-N	C00741	CHEBI:14134, CHEBI:16583, CHEBI:4479	HMDB03407	META:DIACETYL	MNXM1467	cpd00551	diact	yes	-	-	-	-	LMFA12000012	-	-	-	-	-	-	-
diact_e	Diacetyl	C4H6O2	0	SBO:0000247	-	QSJXEFYPDANLFS-UHFFFAOYSA-N	C00741	CHEBI:14134, CHEBI:16583, CHEBI:4479	HMDB03407	META:DIACETYL	MNXM1467	cpd00551	diact	yes	-	-	-	-	LMFA12000012	-	-	-	-	-	-	-
didp_c	DIDP; 2'-deoxyinosine-5'-diphosphate(3-)	C10H11N4O10P2	-3	SBO:0000247	R-ALL-2509796	BKUSIKGSPSFQAC-RRKCRQDMSA-K	C01344	CHEBI:10498, CHEBI:19249, CHEBI:28823, CHEBI:62286	HMDB03536	META:CPD0-2231	MNXM2174	cpd00976	didp	yes	-	-	-	-	-	-	-	-	-	-	-	-
dimp_c	DIMP C10H12N4O7P	C10H11N4O7P	-2	SBO:0000247	R-ALL-109330, R-ALL-2509805	PHNGFPPXDJJADG-RRKCRQDMSA-L	C06196	CHEBI:19250, CHEBI:28806, CHEBI:41998, CHEBI:43315, CHEBI:43377, CHEBI:43384, CHEBI:43389, CHEBI:44500, CHEBI:61194, CHEBI:837	HMDB06555	META:DIMP	MNXM1922	cpd03704	dimp	yes	-	-	-	-	-	-	-	-	-	-	-	-
dimp_e	DIMP C10H12N4O7P	C10H11N4O7P	-2	SBO:0000247	R-ALL-109330, R-ALL-2509805	PHNGFPPXDJJADG-RRKCRQDMSA-L	C06196	CHEBI:19250, CHEBI:28806, CHEBI:41998, CHEBI:43315, CHEBI:43377, CHEBI:43384, CHEBI:43389, CHEBI:44500, CHEBI:61194, CHEBI:837	HMDB06555	META:DIMP	MNXM1922	cpd03704	dimp	yes	-	-	-	-	-	-	-	-	-	-	-	-
dimp_p	DIMP C10H12N4O7P	C10H11N4O7P	-2	SBO:0000247	R-ALL-109330, R-ALL-2509805	PHNGFPPXDJJADG-RRKCRQDMSA-L	C06196	CHEBI:19250, CHEBI:28806, CHEBI:41998, CHEBI:43315, CHEBI:43377, CHEBI:43384, CHEBI:43389, CHEBI:44500, CHEBI:61194, CHEBI:837	HMDB06555	META:DIMP	MNXM1922	cpd03704	dimp	yes	-	-	-	-	-	-	-	-	-	-	-	-
din_c	Deoxyinosine	C10H12N4O4	0	SBO:0000247	-	VGONTNSXDCQUGY-RRKCRQDMSA-N	C05512	CHEBI:19248, CHEBI:23629, CHEBI:28997, CHEBI:39841, CHEBI:43293, CHEBI:43436, CHEBI:43437, CHEBI:4413	HMDB00071	META:DEOXYINOSINE	MNXM935	cpd03279	din	yes	-	-	-	-	-	-	-	-	-	-	-	-
din_e	Deoxyinosine	C10H12N4O4	0	SBO:0000247	-	VGONTNSXDCQUGY-RRKCRQDMSA-N	C05512	CHEBI:19248, CHEBI:23629, CHEBI:28997, CHEBI:39841, CHEBI:43293, CHEBI:43436, CHEBI:43437, CHEBI:4413	HMDB00071	META:DEOXYINOSINE	MNXM935	cpd03279	din	yes	-	-	-	-	-	-	-	-	-	-	-	-
din_p	Deoxyinosine	C10H12N4O4	0	SBO:0000247	-	VGONTNSXDCQUGY-RRKCRQDMSA-N	C05512	CHEBI:19248, CHEBI:23629, CHEBI:28997, CHEBI:39841, CHEBI:43293, CHEBI:43436, CHEBI:43437, CHEBI:4413	HMDB00071	META:DEOXYINOSINE	MNXM935	cpd03279	din	yes	-	-	-	-	-	-	-	-	-	-	-	-
ditp_c	DITP(4-)	C10H11N4O13P3	-4	SBO:0000247	R-ALL-2509835	UFJPAQSLHAGEBL-RRKCRQDMSA-J	C01345	CHEBI:10499, CHEBI:19251, CHEBI:28807, CHEBI:61382	-	META:DITP	MNXM1325	cpd00977	ditp	yes	-	-	-	-	-	-	-	-	-	-	-	-
dkdi_c	D-2,3-Diketo 4-deoxy-epi-inositol	C6H8O5	0	SBO:0000247	-	SHFQRUVRUBHHRE-CJPQEGFPSA-N	C04287, C06891	CHEBI:20887, CHEBI:28446, CHEBI:4077, CHEBI:58691	-	META:CPD-1133	MNXM114119	cpd02631, cpd19055	dkdi	yes	-	-	-	-	-	-	-	-	-	-	-	-
dkmpp_c	2,3-diketo-5-methylthio-1-phosphopentane	C6H9O6PS	-2	SBO:0000247	R-ALL-1237176	HKEAOVFNWRDVAJ-UHFFFAOYSA-L	C15650	CHEBI:50604, CHEBI:58828	HMDB59620, HMDB60266, HMDB62750	META:CPD-8999	MNXM162358	cpd11295	dkmpp	yes	-	-	-	-	-	-	-	-	-	-	-	-
dmanur_e	Dimmer of D mannuronate	C12H16O13	-2	SBO:0000247	-	-	-	-	-	-	-	-	dmanur	yes	yes	0	yes	O32	-	-	-	-	-	-	-	-
dmanur_p	Dimmer of D mannuronate	C12H16O13	-2	SBO:0000247	-	-	-	-	-	-	-	-	dmanur	yes	yes	0	yes	O32	-	-	-	-	-	-	-	-
dmbzid_c	5,6-Dimethylbenzimidazole	C9H10N2	0	SBO:0000247	-	LJUQGASMPRMWIW-UHFFFAOYSA-N	C03114	CHEBI:14172, CHEBI:15890, CHEBI:20516, CHEBI:42126, CHEBI:4620	HMDB03701	META:DIMETHYLBENZIMIDAZOLE	MNXM1531	cpd01997	dmbzid	yes	-	-	-	-	-	-	-	-	-	-	-	-
dmgly_c	N,N-Dimethylglycine	C4H9NO2	0	SBO:0000247	R-ALL-1614585, R-ALL-6797923	FFDGPVCHZBVARC-UHFFFAOYSA-N	C01026	CHEBI:12426, CHEBI:14173, CHEBI:17724, CHEBI:21455, CHEBI:41993, CHEBI:58251, CHEBI:7077	HMDB00092	META:DIMETHYL-GLYCINE	MNXM464	cpd00756	dmgly	yes	-	-	-	-	-	-	-	-	-	-	-	-
dmgly_e	N,N-Dimethylglycine	C4H9NO2	0	SBO:0000247	R-ALL-1614585, R-ALL-6797923	FFDGPVCHZBVARC-UHFFFAOYSA-N	C01026	CHEBI:12426, CHEBI:14173, CHEBI:17724, CHEBI:21455, CHEBI:41993, CHEBI:58251, CHEBI:7077	HMDB00092	META:DIMETHYL-GLYCINE	MNXM464	cpd00756	dmgly	yes	-	-	-	-	-	-	-	-	-	-	-	-
dmgly_p	N,N-Dimethylglycine	C4H9NO2	0	SBO:0000247	R-ALL-1614585, R-ALL-6797923	FFDGPVCHZBVARC-UHFFFAOYSA-N	C01026	CHEBI:12426, CHEBI:14173, CHEBI:17724, CHEBI:21455, CHEBI:41993, CHEBI:58251, CHEBI:7077	HMDB00092	META:DIMETHYL-GLYCINE	MNXM464	cpd00756	dmgly	yes	-	-	-	-	-	-	-	-	-	-	-	-
dmlz_c	6,7-Dimethyl-8-(1-D-ribityl)lumazine	C13H17N4O6	-1	SBO:0000247	-	SXDXRJZUAJBNFL-XKSSXDPKSA-M	C04332	CHEBI:12185, CHEBI:17601, CHEBI:20682, CHEBI:2154, CHEBI:58201	HMDB03826	META:DIMETHYL-D-RIBITYL-LUMAZINE	MNXM1313	cpd02656	dmlz	yes	yes	0	yes	C13H19N4O6	-	-	-	-	-	-	-	-
dmpp_c	Dimethylallyl diphosphate	C5H9O7P2	-3	SBO:0000247	R-ALL-1132235, R-ALL-191324, R-ALL-6787596	CBIDRCWHNCKSTO-UHFFFAOYSA-K	C00235	CHEBI:12280, CHEBI:14169, CHEBI:14883, CHEBI:16057, CHEBI:18108, CHEBI:23803, CHEBI:26245, CHEBI:341937, CHEBI:42074, CHEBI:4616, CHEBI:57623, CHEBI:8394	HMDB01120, HMDB02101	META:CPD-4211	MNXM132	cpd00202	dmpp	yes	-	-	-	-	LMPR01010001	-	-	-	-	-	-	-
dms_e	Dimethyl sulfide	C2H6S	0	SBO:0000247	-	QMMFVYPAHWMCMS-UHFFFAOYSA-N	C00580	CHEBI:14168, CHEBI:14175, CHEBI:17437, CHEBI:23800, CHEBI:44169, CHEBI:4611	HMDB02303	META:CPD-7670	MNXM444	cpd00450	dms	yes	-	-	-	-	-	-	-	-	-	-	-	-
dms_p	Dimethyl sulfide	C2H6S	0	SBO:0000247	-	QMMFVYPAHWMCMS-UHFFFAOYSA-N	C00580	CHEBI:14168, CHEBI:14175, CHEBI:17437, CHEBI:23800, CHEBI:44169, CHEBI:4611	HMDB02303	META:CPD-7670	MNXM444	cpd00450	dms	yes	-	-	-	-	-	-	-	-	-	-	-	-
dmso2_c	Dimethyl sulfone	C2H6O2S	0	SBO:0000247	-	-	C11142	CHEBI:9349	-	-	-	-	dmso2	yes	-	-	yes	C2H10O2S	-	-	-	-	-	-	-	-
dmso2_e	Dimethyl sulfone	C2H6O2S	0	SBO:0000247	-	-	C11142	CHEBI:9349	-	-	-	-	dmso2	yes	-	-	yes	C2H10O2S	-	-	-	-	-	-	-	-
dmso2_p	Dimethyl sulfone	C2H6O2S	0	SBO:0000247	-	-	C11142	CHEBI:9349	-	-	-	-	dmso2	yes	-	-	yes	C2H10O2S	-	-	-	-	-	-	-	-
dmso_e	Dimethyl sulfoxide	C2H6OS	0	SBO:0000247	-	IAZDPXIOMUYVGZ-UHFFFAOYSA-N	C11143	CHEBI:23801, CHEBI:28262, CHEBI:42138, CHEBI:4612	HMDB02151	META:DMSO	MNXM745	cpd08021	dmso	yes	-	-	-	-	-	D01043	-	-	-	-	-	-
dmso_p	Dimethyl sulfoxide	C2H6OS	0	SBO:0000247	-	IAZDPXIOMUYVGZ-UHFFFAOYSA-N	C11143	CHEBI:23801, CHEBI:28262, CHEBI:42138, CHEBI:4612	HMDB02151	META:DMSO	MNXM745	cpd08021	dmso	yes	-	-	-	-	-	D01043	-	-	-	-	-	-
dnad_c	Deamino-NAD+	C21H24N6O15P2	-2	SBO:0000247	R-ALL-197256, R-ALL-200499, R-ALL-8938090	SENPVEZBRZQVST-HISDBWNOSA-L	C00857	CHEBI:14103, CHEBI:14104, CHEBI:14105, CHEBI:18304, CHEBI:23567, CHEBI:4340, CHEBI:58437	HMDB01179	META:DEAMIDO-NAD	MNXM309	cpd00638	dnad	yes	-	-	-	-	-	-	-	-	-	-	-	-
dopa_c	Dopamine	C8H12NO2	1	SBO:0000247	R-ALL-159362, R-ALL-351601, R-ALL-380873	VYFYYTLLBUKUHU-UHFFFAOYSA-O	C03758	CHEBI:11695, CHEBI:11930, CHEBI:14203, CHEBI:1764, CHEBI:18243, CHEBI:23886, CHEBI:43686, CHEBI:59905	HMDB00073	META:DOPAMINE	MNXM205	cpd02357	dopa	yes	-	-	-	-	-	D07870	-	-	-	-	-	-
dopa_e	Dopamine	C8H12NO2	1	SBO:0000247	R-ALL-159362, R-ALL-351601, R-ALL-380873	VYFYYTLLBUKUHU-UHFFFAOYSA-O	C03758	CHEBI:11695, CHEBI:11930, CHEBI:14203, CHEBI:1764, CHEBI:18243, CHEBI:23886, CHEBI:43686, CHEBI:59905	HMDB00073	META:DOPAMINE	MNXM205	cpd02357	dopa	yes	-	-	-	-	-	D07870	-	-	-	-	-	-
dopa_p	Dopamine	C8H12NO2	1	SBO:0000247	R-ALL-159362, R-ALL-351601, R-ALL-380873	VYFYYTLLBUKUHU-UHFFFAOYSA-O	C03758	CHEBI:11695, CHEBI:11930, CHEBI:14203, CHEBI:1764, CHEBI:18243, CHEBI:23886, CHEBI:43686, CHEBI:59905	HMDB00073	META:DOPAMINE	MNXM205	cpd02357	dopa	yes	-	-	-	-	-	D07870	-	-	-	-	-	-
doscoa_c	Docosanoyl-CoA	C43H78N7O17P3S	0	SBO:0000247	-	-	C16528	CHEBI:65088, CHEBI:65059	-	-	-	-	doscoa	yes	-	-	yes	C43H70N7O21P3S	-	-	-	-	-	-	-	-
doxrbcn_e	Doxorubicin	C27H30NO11	1	SBO:0000247	R-ALL-8937424	AOJJSUZBOXZQNB-TZSSRYMLSA-O	C01661	CHEBI:22270, CHEBI:2496, CHEBI:28748, CHEBI:42031, CHEBI:64816	HMDB15132	META:CPD-13973	MNXM37015	cpd01151	doxrbcn	yes	-	-	-	-	LMPK13050001	D03899	-	-	-	-	-	-
doxrbcn_p	Doxorubicin	C27H30NO11	1	SBO:0000247	R-ALL-8937424	AOJJSUZBOXZQNB-TZSSRYMLSA-O	C01661	CHEBI:22270, CHEBI:2496, CHEBI:28748, CHEBI:42031, CHEBI:64816	HMDB15132	META:CPD-13973	MNXM37015	cpd01151	doxrbcn	yes	-	-	-	-	LMPK13050001	D03899	-	-	-	-	-	-
[truncated: 1,685 more rows]

## Sheet: Table S3
	Reaction name	Reaction formula	Reaction balanced	Reaction annotation sbo	Reaction annotation metanetx.reaction	Reaction annotation biocyc	Reaction annotation seed.reaction	Reaction annotation ec-code	Reaction annotation rhea	Reaction annotation kegg.reaction	Reaction annotation reactome	Stoich changed	Old reaction	Reaction annotation bigg.reaction	Reaction annotation sabiork	Reaction annotation reactome.reaction	Annotations added	Added	Removed	Fixed balance	Merged with duplicate
[truncated: 5,622 more rows]

[truncated: 8 more sheets: Table S4, Table S5, Table S6, Table S7, Table S8, Table S9, Table S10, Table S11]
